# Supplementary material for: Differential expression and localization of expansins in Arabidopsis shoots: implications for cell wall dynamics and drought tolerance
Source: Front Plant Sci. 2025 Feb 10;16:1546819. doi: 10.3389/fpls.2025.1546819 (PMC11847903; doi:10.3389/fpls.2025.1546819)
Supplement: Supplementary Data Sheet 1 — Stats all letters. [file DataSheet1.xlsx]

## Sheet: Phenomic traits_Exp.1
Pairwise comparisons were performed using the Dunn test with Benjamini-Hochberg correction for multiple comparisons. Significant differences among lines per DAS were assessed using the Kruskal-Wallis test and indicated by differing lowercase letters (p < 0.05).
DAS	Parameter	Genotype	Letters
19	ROUNDNESS	OE 5_4 +Dex	a
19	ROUNDNESS	OE 5_4 -Dex	a
19	ROUNDNESS	OE 8_4 +Dex	a
19	ROUNDNESS	OE 8_4 -Dex	a
19	ROUNDNESS	WT +Dex	a
19	ROUNDNESS	WT -Dex	a
22	ROUNDNESS	OE 5_4 +Dex	ab
22	ROUNDNESS	OE 5_4 -Dex	ab
22	ROUNDNESS	OE 8_4 +Dex	a
22	ROUNDNESS	OE 8_4 -Dex	a
22	ROUNDNESS	WT +Dex	b
22	ROUNDNESS	WT -Dex	b
23	ROUNDNESS	OE 5_4 +Dex	ab
23	ROUNDNESS	OE 5_4 -Dex	ab
23	ROUNDNESS	OE 8_4 +Dex	a
23	ROUNDNESS	OE 8_4 -Dex	a
23	ROUNDNESS	WT +Dex	ab
23	ROUNDNESS	WT -Dex	b
24	ROUNDNESS	OE 5_4 +Dex	a
24	ROUNDNESS	OE 5_4 -Dex	a
24	ROUNDNESS	OE 8_4 +Dex	b
24	ROUNDNESS	OE 8_4 -Dex	a
24	ROUNDNESS	WT +Dex	a
24	ROUNDNESS	WT -Dex	c
25	ROUNDNESS	OE 5_4 +Dex	a
25	ROUNDNESS	OE 5_4 -Dex	ab
25	ROUNDNESS	OE 8_4 +Dex	b
25	ROUNDNESS	OE 8_4 -Dex	a
25	ROUNDNESS	WT +Dex	a
25	ROUNDNESS	WT -Dex	a
26	ROUNDNESS	OE 5_4 +Dex	ab
26	ROUNDNESS	OE 5_4 -Dex	ac
26	ROUNDNESS	OE 8_4 +Dex	b
26	ROUNDNESS	OE 8_4 -Dex	ab
26	ROUNDNESS	WT +Dex	c
26	ROUNDNESS	WT -Dex	c
29	ROUNDNESS	OE 5_4 +Dex	a
29	ROUNDNESS	OE 5_4 -Dex	a
29	ROUNDNESS	OE 8_4 +Dex	b
29	ROUNDNESS	OE 8_4 -Dex	a
29	ROUNDNESS	WT +Dex	a
29	ROUNDNESS	WT -Dex	a
30	ROUNDNESS	OE 5_4 +Dex	a
30	ROUNDNESS	OE 5_4 -Dex	a
30	ROUNDNESS	OE 8_4 +Dex	b
30	ROUNDNESS	OE 8_4 -Dex	a
30	ROUNDNESS	WT +Dex	a
30	ROUNDNESS	WT -Dex	a
32	ROUNDNESS	OE 5_4 +Dex	a
32	ROUNDNESS	OE 5_4 -Dex	b
32	ROUNDNESS	OE 8_4 +Dex	a
32	ROUNDNESS	OE 8_4 -Dex	ab
32	ROUNDNESS	WT +Dex	b
32	ROUNDNESS	WT -Dex	b
36	ROUNDNESS	OE 5_4 +Dex	ab
36	ROUNDNESS	OE 5_4 -Dex	c
36	ROUNDNESS	OE 8_4 +Dex	a
36	ROUNDNESS	OE 8_4 -Dex	cd
36	ROUNDNESS	WT +Dex	bd
36	ROUNDNESS	WT -Dex	cd
39	ROUNDNESS	OE 5_4 +Dex	ab
39	ROUNDNESS	OE 5_4 -Dex	c
39	ROUNDNESS	OE 8_4 +Dex	a
39	ROUNDNESS	OE 8_4 -Dex	bd
39	ROUNDNESS	WT +Dex	bcd
39	ROUNDNESS	WT -Dex	cd
46	ROUNDNESS	OE 5_4 +Dex	abc
46	ROUNDNESS	OE 5_4 -Dex	d
46	ROUNDNESS	OE 8_4 +Dex	a
46	ROUNDNESS	OE 8_4 -Dex	ab
46	ROUNDNESS	WT +Dex	bcd
46	ROUNDNESS	WT -Dex	cd
19	COMPACTNESS	OE 5_4 +Dex	ab
19	COMPACTNESS	OE 5_4 -Dex	a
19	COMPACTNESS	OE 8_4 +Dex	ab
19	COMPACTNESS	OE 8_4 -Dex	ab
19	COMPACTNESS	WT +Dex	b
19	COMPACTNESS	WT -Dex	a
22	COMPACTNESS	OE 5_4 +Dex	abc
22	COMPACTNESS	OE 5_4 -Dex	ab
22	COMPACTNESS	OE 8_4 +Dex	c
22	COMPACTNESS	OE 8_4 -Dex	ac
22	COMPACTNESS	WT +Dex	b
22	COMPACTNESS	WT -Dex	ab
23	COMPACTNESS	OE 5_4 +Dex	ab
23	COMPACTNESS	OE 5_4 -Dex	a
23	COMPACTNESS	OE 8_4 +Dex	b
23	COMPACTNESS	OE 8_4 -Dex	ab
23	COMPACTNESS	WT +Dex	a
23	COMPACTNESS	WT -Dex	a
24	COMPACTNESS	OE 5_4 +Dex	ab
24	COMPACTNESS	OE 5_4 -Dex	cd
24	COMPACTNESS	OE 8_4 +Dex	a
24	COMPACTNESS	OE 8_4 -Dex	bc
24	COMPACTNESS	WT +Dex	bcd
24	COMPACTNESS	WT -Dex	d
25	COMPACTNESS	OE 5_4 +Dex	ab
25	COMPACTNESS	OE 5_4 -Dex	cd
25	COMPACTNESS	OE 8_4 +Dex	a
25	COMPACTNESS	OE 8_4 -Dex	b
25	COMPACTNESS	WT +Dex	bc
25	COMPACTNESS	WT -Dex	d
26	COMPACTNESS	OE 5_4 +Dex	ab
26	COMPACTNESS	OE 5_4 -Dex	c
26	COMPACTNESS	OE 8_4 +Dex	a
26	COMPACTNESS	OE 8_4 -Dex	b
26	COMPACTNESS	WT +Dex	b
26	COMPACTNESS	WT -Dex	c
29	COMPACTNESS	OE 5_4 +Dex	a
29	COMPACTNESS	OE 5_4 -Dex	bc
29	COMPACTNESS	OE 8_4 +Dex	d
29	COMPACTNESS	OE 8_4 -Dex	a
29	COMPACTNESS	WT +Dex	ab
29	COMPACTNESS	WT -Dex	c
30	COMPACTNESS	OE 5_4 +Dex	ab
30	COMPACTNESS	OE 5_4 -Dex	c
30	COMPACTNESS	OE 8_4 +Dex	a
30	COMPACTNESS	OE 8_4 -Dex	bc
30	COMPACTNESS	WT +Dex	bc
30	COMPACTNESS	WT -Dex	c
32	COMPACTNESS	OE 5_4 +Dex	a
32	COMPACTNESS	OE 5_4 -Dex	b
32	COMPACTNESS	OE 8_4 +Dex	a
32	COMPACTNESS	OE 8_4 -Dex	ac
32	COMPACTNESS	WT +Dex	bc
32	COMPACTNESS	WT -Dex	b
36	COMPACTNESS	OE 5_4 +Dex	ab
36	COMPACTNESS	OE 5_4 -Dex	c
36	COMPACTNESS	OE 8_4 +Dex	a
36	COMPACTNESS	OE 8_4 -Dex	bd
36	COMPACTNESS	WT +Dex	bd
36	COMPACTNESS	WT -Dex	cd
39	COMPACTNESS	OE 5_4 +Dex	ab
39	COMPACTNESS	OE 5_4 -Dex	cd
39	COMPACTNESS	OE 8_4 +Dex	a
39	COMPACTNESS	OE 8_4 -Dex	bcd
39	COMPACTNESS	WT +Dex	bc
39	COMPACTNESS	WT -Dex	d
46	COMPACTNESS	OE 5_4 +Dex	ab
46	COMPACTNESS	OE 5_4 -Dex	c
46	COMPACTNESS	OE 8_4 +Dex	a
46	COMPACTNESS	OE 8_4 -Dex	abc
46	COMPACTNESS	WT +Dex	bc
46	COMPACTNESS	WT -Dex	c
19	ISOTROPY	OE 5_4 +Dex	a
19	ISOTROPY	OE 5_4 -Dex	a
19	ISOTROPY	OE 8_4 +Dex	a
19	ISOTROPY	OE 8_4 -Dex	a
19	ISOTROPY	WT +Dex	a
19	ISOTROPY	WT -Dex	a
22	ISOTROPY	OE 5_4 +Dex	a
22	ISOTROPY	OE 5_4 -Dex	a
22	ISOTROPY	OE 8_4 +Dex	a
22	ISOTROPY	OE 8_4 -Dex	a
22	ISOTROPY	WT +Dex	a
22	ISOTROPY	WT -Dex	a
23	ISOTROPY	OE 5_4 +Dex	a
23	ISOTROPY	OE 5_4 -Dex	a
23	ISOTROPY	OE 8_4 +Dex	a
23	ISOTROPY	OE 8_4 -Dex	a
23	ISOTROPY	WT +Dex	a
23	ISOTROPY	WT -Dex	a
24	ISOTROPY	OE 5_4 +Dex	a
24	ISOTROPY	OE 5_4 -Dex	a
24	ISOTROPY	OE 8_4 +Dex	a
24	ISOTROPY	OE 8_4 -Dex	a
24	ISOTROPY	WT +Dex	a
24	ISOTROPY	WT -Dex	a
25	ISOTROPY	OE 5_4 +Dex	a
25	ISOTROPY	OE 5_4 -Dex	a
25	ISOTROPY	OE 8_4 +Dex	a
25	ISOTROPY	OE 8_4 -Dex	a
25	ISOTROPY	WT +Dex	a
25	ISOTROPY	WT -Dex	a
26	ISOTROPY	OE 5_4 +Dex	a
26	ISOTROPY	OE 5_4 -Dex	a
26	ISOTROPY	OE 8_4 +Dex	a
26	ISOTROPY	OE 8_4 -Dex	a
26	ISOTROPY	WT +Dex	a
26	ISOTROPY	WT -Dex	a
29	ISOTROPY	OE 5_4 +Dex	a
29	ISOTROPY	OE 5_4 -Dex	a
29	ISOTROPY	OE 8_4 +Dex	a
29	ISOTROPY	OE 8_4 -Dex	a
29	ISOTROPY	WT +Dex	a
29	ISOTROPY	WT -Dex	a
30	ISOTROPY	OE 5_4 +Dex	a
30	ISOTROPY	OE 5_4 -Dex	a
30	ISOTROPY	OE 8_4 +Dex	a
30	ISOTROPY	OE 8_4 -Dex	a
30	ISOTROPY	WT +Dex	a
30	ISOTROPY	WT -Dex	a
32	ISOTROPY	OE 5_4 +Dex	a
32	ISOTROPY	OE 5_4 -Dex	a
32	ISOTROPY	OE 8_4 +Dex	a
32	ISOTROPY	OE 8_4 -Dex	a
32	ISOTROPY	WT +Dex	a
32	ISOTROPY	WT -Dex	a
36	ISOTROPY	OE 5_4 +Dex	ab
36	ISOTROPY	OE 5_4 -Dex	ab
36	ISOTROPY	OE 8_4 +Dex	a
36	ISOTROPY	OE 8_4 -Dex	ab
36	ISOTROPY	WT +Dex	ab
36	ISOTROPY	WT -Dex	b
39	ISOTROPY	OE 5_4 +Dex	ab
39	ISOTROPY	OE 5_4 -Dex	a
39	ISOTROPY	OE 8_4 +Dex	b
39	ISOTROPY	OE 8_4 -Dex	a
39	ISOTROPY	WT +Dex	ab
39	ISOTROPY	WT -Dex	a
46	ISOTROPY	OE 5_4 +Dex	ab
46	ISOTROPY	OE 5_4 -Dex	a
46	ISOTROPY	OE 8_4 +Dex	b
46	ISOTROPY	OE 8_4 -Dex	ab
46	ISOTROPY	WT +Dex	ab
46	ISOTROPY	WT -Dex	a
19	PERIMETER_MM	OE 5_4 +Dex	ab
19	PERIMETER_MM	OE 5_4 -Dex	a
19	PERIMETER_MM	OE 8_4 +Dex	a
19	PERIMETER_MM	OE 8_4 -Dex	a
19	PERIMETER_MM	WT +Dex	b
19	PERIMETER_MM	WT -Dex	ab
22	PERIMETER_MM	OE 5_4 +Dex	ab
22	PERIMETER_MM	OE 5_4 -Dex	ab
22	PERIMETER_MM	OE 8_4 +Dex	a
22	PERIMETER_MM	OE 8_4 -Dex	a
22	PERIMETER_MM	WT +Dex	b
22	PERIMETER_MM	WT -Dex	ab
23	PERIMETER_MM	OE 5_4 +Dex	ab
23	PERIMETER_MM	OE 5_4 -Dex	ab
23	PERIMETER_MM	OE 8_4 +Dex	a
23	PERIMETER_MM	OE 8_4 -Dex	a
23	PERIMETER_MM	WT +Dex	b
23	PERIMETER_MM	WT -Dex	ab
24	PERIMETER_MM	OE 5_4 +Dex	ab
24	PERIMETER_MM	OE 5_4 -Dex	ac
24	PERIMETER_MM	OE 8_4 +Dex	c
24	PERIMETER_MM	OE 8_4 -Dex	ac
24	PERIMETER_MM	WT +Dex	b
24	PERIMETER_MM	WT -Dex	ab
25	PERIMETER_MM	OE 5_4 +Dex	ab
25	PERIMETER_MM	OE 5_4 -Dex	a
25	PERIMETER_MM	OE 8_4 +Dex	a
25	PERIMETER_MM	OE 8_4 -Dex	a
25	PERIMETER_MM	WT +Dex	b
25	PERIMETER_MM	WT -Dex	ab
26	PERIMETER_MM	OE 5_4 +Dex	abc
26	PERIMETER_MM	OE 5_4 -Dex	abc
26	PERIMETER_MM	OE 8_4 +Dex	a
26	PERIMETER_MM	OE 8_4 -Dex	ab
26	PERIMETER_MM	WT +Dex	c
26	PERIMETER_MM	WT -Dex	bc
29	PERIMETER_MM	OE 5_4 +Dex	a
29	PERIMETER_MM	OE 5_4 -Dex	a
29	PERIMETER_MM	OE 8_4 +Dex	b
29	PERIMETER_MM	OE 8_4 -Dex	a
29	PERIMETER_MM	WT +Dex	a
29	PERIMETER_MM	WT -Dex	a
30	PERIMETER_MM	OE 5_4 +Dex	a
30	PERIMETER_MM	OE 5_4 -Dex	a
30	PERIMETER_MM	OE 8_4 +Dex	b
30	PERIMETER_MM	OE 8_4 -Dex	a
30	PERIMETER_MM	WT +Dex	a
30	PERIMETER_MM	WT -Dex	a
32	PERIMETER_MM	OE 5_4 +Dex	ab
32	PERIMETER_MM	OE 5_4 -Dex	a
32	PERIMETER_MM	OE 8_4 +Dex	b
32	PERIMETER_MM	OE 8_4 -Dex	ab
32	PERIMETER_MM	WT +Dex	a
32	PERIMETER_MM	WT -Dex	a
36	PERIMETER_MM	OE 5_4 +Dex	ab
36	PERIMETER_MM	OE 5_4 -Dex	ac
36	PERIMETER_MM	OE 8_4 +Dex	b
36	PERIMETER_MM	OE 8_4 -Dex	ac
36	PERIMETER_MM	WT +Dex	ac
36	PERIMETER_MM	WT -Dex	c
39	PERIMETER_MM	OE 5_4 +Dex	ab
39	PERIMETER_MM	OE 5_4 -Dex	c
39	PERIMETER_MM	OE 8_4 +Dex	a
39	PERIMETER_MM	OE 8_4 -Dex	bc
39	PERIMETER_MM	WT +Dex	c
39	PERIMETER_MM	WT -Dex	c
46	PERIMETER_MM	OE 5_4 +Dex	abc
46	PERIMETER_MM	OE 5_4 -Dex	a
46	PERIMETER_MM	OE 8_4 +Dex	b
46	PERIMETER_MM	OE 8_4 -Dex	bc
46	PERIMETER_MM	WT +Dex	ac
46	PERIMETER_MM	WT -Dex	a

## Sheet: Phenomic traits_Exp.2
DAS	parameter	Genotype	Treatment	Letters
9	RGB2_AREA_MM^2	WT +Dex	C	bc
9	RGB2_AREA_MM^2	WT -Dex	C	c
9	RGB2_AREA_MM^2	OE 8-4 +Dex	C	ab
9	RGB2_AREA_MM^2	OE 8-4 -Dex	C	a
9	RGB2_AREA_MM^2	expa1,10,14-2	C	a
9	RGB2_AREA_MM^2	expa1,10,14-1	C	abc
9	RGB2_AREA_MM^2	WT +Dex	D	b
9	RGB2_AREA_MM^2	WT -Dex	D	b
9	RGB2_AREA_MM^2	OE 8-4 +Dex	D	a
9	RGB2_AREA_MM^2	OE 8-4 -Dex	D	a
9	RGB2_AREA_MM^2	expa1,10,14-2	D	a
9	RGB2_AREA_MM^2	expa1,10,14-1	D	a
10	RGB2_AREA_MM^2	WT +Dex	C	b
10	RGB2_AREA_MM^2	WT -Dex	C	b
10	RGB2_AREA_MM^2	OE 8-4 +Dex	C	a
10	RGB2_AREA_MM^2	OE 8-4 -Dex	C	a
10	RGB2_AREA_MM^2	expa1,10,14-2	C	a
10	RGB2_AREA_MM^2	expa1,10,14-1	C	ab
10	RGB2_AREA_MM^2	WT +Dex	D	bd
10	RGB2_AREA_MM^2	WT -Dex	D	d
10	RGB2_AREA_MM^2	OE 8-4 +Dex	D	c
10	RGB2_AREA_MM^2	OE 8-4 -Dex	D	ac
10	RGB2_AREA_MM^2	expa1,10,14-2	D	ac
10	RGB2_AREA_MM^2	expa1,10,14-1	D	ab
11	RGB2_AREA_MM^2	WT +Dex	C	c
11	RGB2_AREA_MM^2	WT -Dex	C	c
11	RGB2_AREA_MM^2	OE 8-4 +Dex	C	b
11	RGB2_AREA_MM^2	OE 8-4 -Dex	C	ab
11	RGB2_AREA_MM^2	expa1,10,14-2	C	a
11	RGB2_AREA_MM^2	expa1,10,14-1	C	ab
11	RGB2_AREA_MM^2	WT +Dex	D	b
11	RGB2_AREA_MM^2	WT -Dex	D	b
11	RGB2_AREA_MM^2	OE 8-4 +Dex	D	a
11	RGB2_AREA_MM^2	OE 8-4 -Dex	D	a
11	RGB2_AREA_MM^2	expa1,10,14-2	D	a
11	RGB2_AREA_MM^2	expa1,10,14-1	D	a
12	RGB2_AREA_MM^2	WT +Dex	C	bc
12	RGB2_AREA_MM^2	WT -Dex	C	c
12	RGB2_AREA_MM^2	OE 8-4 +Dex	C	ab
12	RGB2_AREA_MM^2	OE 8-4 -Dex	C	ab
12	RGB2_AREA_MM^2	expa1,10,14-2	C	a
12	RGB2_AREA_MM^2	expa1,10,14-1	C	a
12	RGB2_AREA_MM^2	WT +Dex	D	bc
12	RGB2_AREA_MM^2	WT -Dex	D	c
12	RGB2_AREA_MM^2	OE 8-4 +Dex	D	a
12	RGB2_AREA_MM^2	OE 8-4 -Dex	D	ab
12	RGB2_AREA_MM^2	expa1,10,14-2	D	a
12	RGB2_AREA_MM^2	expa1,10,14-1	D	ab
13	RGB2_AREA_MM^2	WT +Dex	C	bc
13	RGB2_AREA_MM^2	WT -Dex	C	c
13	RGB2_AREA_MM^2	OE 8-4 +Dex	C	a
13	RGB2_AREA_MM^2	OE 8-4 -Dex	C	a
13	RGB2_AREA_MM^2	expa1,10,14-2	C	a
13	RGB2_AREA_MM^2	expa1,10,14-1	C	ab
13	RGB2_AREA_MM^2	WT +Dex	D	bc
13	RGB2_AREA_MM^2	WT -Dex	D	c
13	RGB2_AREA_MM^2	OE 8-4 +Dex	D	a
13	RGB2_AREA_MM^2	OE 8-4 -Dex	D	ab
13	RGB2_AREA_MM^2	expa1,10,14-2	D	ab
13	RGB2_AREA_MM^2	expa1,10,14-1	D	ab
14	RGB2_AREA_MM^2	WT +Dex	C	bc
14	RGB2_AREA_MM^2	WT -Dex	C	c
14	RGB2_AREA_MM^2	OE 8-4 +Dex	C	ab
14	RGB2_AREA_MM^2	OE 8-4 -Dex	C	a
14	RGB2_AREA_MM^2	expa1,10,14-2	C	a
14	RGB2_AREA_MM^2	expa1,10,14-1	C	a
14	RGB2_AREA_MM^2	WT +Dex	D	bc
14	RGB2_AREA_MM^2	WT -Dex	D	c
14	RGB2_AREA_MM^2	OE 8-4 +Dex	D	a
14	RGB2_AREA_MM^2	OE 8-4 -Dex	D	a
14	RGB2_AREA_MM^2	expa1,10,14-2	D	a
14	RGB2_AREA_MM^2	expa1,10,14-1	D	ab
15	RGB2_AREA_MM^2	WT +Dex	C	bc
15	RGB2_AREA_MM^2	WT -Dex	C	c
15	RGB2_AREA_MM^2	OE 8-4 +Dex	C	ab
15	RGB2_AREA_MM^2	OE 8-4 -Dex	C	a
15	RGB2_AREA_MM^2	expa1,10,14-2	C	a
15	RGB2_AREA_MM^2	expa1,10,14-1	C	a
15	RGB2_AREA_MM^2	WT +Dex	D	bc
15	RGB2_AREA_MM^2	WT -Dex	D	c
15	RGB2_AREA_MM^2	OE 8-4 +Dex	D	a
15	RGB2_AREA_MM^2	OE 8-4 -Dex	D	a
15	RGB2_AREA_MM^2	expa1,10,14-2	D	ab
15	RGB2_AREA_MM^2	expa1,10,14-1	D	ab
16	RGB2_AREA_MM^2	WT +Dex	C	bc
16	RGB2_AREA_MM^2	WT -Dex	C	c
16	RGB2_AREA_MM^2	OE 8-4 +Dex	C	ab
16	RGB2_AREA_MM^2	OE 8-4 -Dex	C	ab
16	RGB2_AREA_MM^2	expa1,10,14-2	C	a
16	RGB2_AREA_MM^2	expa1,10,14-1	C	a
16	RGB2_AREA_MM^2	WT +Dex	D	bc
16	RGB2_AREA_MM^2	WT -Dex	D	c
16	RGB2_AREA_MM^2	OE 8-4 +Dex	D	a
16	RGB2_AREA_MM^2	OE 8-4 -Dex	D	a
16	RGB2_AREA_MM^2	expa1,10,14-2	D	ab
16	RGB2_AREA_MM^2	expa1,10,14-1	D	ab
17	RGB2_AREA_MM^2	WT +Dex	C	bc
17	RGB2_AREA_MM^2	WT -Dex	C	c
17	RGB2_AREA_MM^2	OE 8-4 +Dex	C	ab
17	RGB2_AREA_MM^2	OE 8-4 -Dex	C	ab
17	RGB2_AREA_MM^2	expa1,10,14-2	C	a
17	RGB2_AREA_MM^2	expa1,10,14-1	C	a
17	RGB2_AREA_MM^2	WT +Dex	D	ac
17	RGB2_AREA_MM^2	WT -Dex	D	c
17	RGB2_AREA_MM^2	OE 8-4 +Dex	D	b
17	RGB2_AREA_MM^2	OE 8-4 -Dex	D	b
17	RGB2_AREA_MM^2	expa1,10,14-2	D	a
17	RGB2_AREA_MM^2	expa1,10,14-1	D	ab
18	RGB2_AREA_MM^2	WT +Dex	C	ab
18	RGB2_AREA_MM^2	WT -Dex	C	b
18	RGB2_AREA_MM^2	OE 8-4 +Dex	C	a
18	RGB2_AREA_MM^2	OE 8-4 -Dex	C	a
18	RGB2_AREA_MM^2	expa1,10,14-2	C	a
18	RGB2_AREA_MM^2	expa1,10,14-1	C	a
18	RGB2_AREA_MM^2	WT +Dex	D	ac
18	RGB2_AREA_MM^2	WT -Dex	D	c
18	RGB2_AREA_MM^2	OE 8-4 +Dex	D	b
18	RGB2_AREA_MM^2	OE 8-4 -Dex	D	b
18	RGB2_AREA_MM^2	expa1,10,14-2	D	ac
18	RGB2_AREA_MM^2	expa1,10,14-1	D	ab
19	RGB2_AREA_MM^2	WT +Dex	C	ab
19	RGB2_AREA_MM^2	WT -Dex	C	b
19	RGB2_AREA_MM^2	OE 8-4 +Dex	C	a
19	RGB2_AREA_MM^2	OE 8-4 -Dex	C	a
19	RGB2_AREA_MM^2	expa1,10,14-2	C	a
19	RGB2_AREA_MM^2	expa1,10,14-1	C	a
19	RGB2_AREA_MM^2	WT +Dex	D	ab
19	RGB2_AREA_MM^2	WT -Dex	D	b
19	RGB2_AREA_MM^2	OE 8-4 +Dex	D	a
19	RGB2_AREA_MM^2	OE 8-4 -Dex	D	a
19	RGB2_AREA_MM^2	expa1,10,14-2	D	ab
19	RGB2_AREA_MM^2	expa1,10,14-1	D	a
20	RGB2_AREA_MM^2	WT +Dex	C	ab
20	RGB2_AREA_MM^2	WT -Dex	C	b
20	RGB2_AREA_MM^2	OE 8-4 +Dex	C	a
20	RGB2_AREA_MM^2	OE 8-4 -Dex	C	a
20	RGB2_AREA_MM^2	expa1,10,14-2	C	a
20	RGB2_AREA_MM^2	expa1,10,14-1	C	a
20	RGB2_AREA_MM^2	WT +Dex	D	ab
20	RGB2_AREA_MM^2	WT -Dex	D	b
20	RGB2_AREA_MM^2	OE 8-4 +Dex	D	a
20	RGB2_AREA_MM^2	OE 8-4 -Dex	D	a
20	RGB2_AREA_MM^2	expa1,10,14-2	D	a
20	RGB2_AREA_MM^2	expa1,10,14-1	D	ab
21	RGB2_AREA_MM^2	WT +Dex	C	bc
21	RGB2_AREA_MM^2	WT -Dex	C	c
21	RGB2_AREA_MM^2	OE 8-4 +Dex	C	a
21	RGB2_AREA_MM^2	OE 8-4 -Dex	C	ab
21	RGB2_AREA_MM^2	expa1,10,14-2	C	ab
21	RGB2_AREA_MM^2	expa1,10,14-1	C	ab
21	RGB2_AREA_MM^2	WT +Dex	D	ab
21	RGB2_AREA_MM^2	WT -Dex	D	b
21	RGB2_AREA_MM^2	OE 8-4 +Dex	D	a
21	RGB2_AREA_MM^2	OE 8-4 -Dex	D	a
21	RGB2_AREA_MM^2	expa1,10,14-2	D	a
21	RGB2_AREA_MM^2	expa1,10,14-1	D	ab
22	RGB2_AREA_MM^2	WT +Dex	C	bc
22	RGB2_AREA_MM^2	WT -Dex	C	c
22	RGB2_AREA_MM^2	OE 8-4 +Dex	C	ab
22	RGB2_AREA_MM^2	OE 8-4 -Dex	C	ab
22	RGB2_AREA_MM^2	expa1,10,14-2	C	a
22	RGB2_AREA_MM^2	expa1,10,14-1	C	ab
22	RGB2_AREA_MM^2	WT +Dex	D	ab
22	RGB2_AREA_MM^2	WT -Dex	D	b
22	RGB2_AREA_MM^2	OE 8-4 +Dex	D	a
22	RGB2_AREA_MM^2	OE 8-4 -Dex	D	a
22	RGB2_AREA_MM^2	expa1,10,14-2	D	a
22	RGB2_AREA_MM^2	expa1,10,14-1	D	ab
23	RGB2_AREA_MM^2	WT +Dex	C	b
23	RGB2_AREA_MM^2	WT -Dex	C	b
23	RGB2_AREA_MM^2	OE 8-4 +Dex	C	a
23	RGB2_AREA_MM^2	OE 8-4 -Dex	C	a
23	RGB2_AREA_MM^2	expa1,10,14-2	C	a
23	RGB2_AREA_MM^2	expa1,10,14-1	C	a
23	RGB2_AREA_MM^2	WT +Dex	D	a
23	RGB2_AREA_MM^2	WT -Dex	D	b
23	RGB2_AREA_MM^2	OE 8-4 +Dex	D	a
23	RGB2_AREA_MM^2	OE 8-4 -Dex	D	ab
23	RGB2_AREA_MM^2	expa1,10,14-2	D	a
23	RGB2_AREA_MM^2	expa1,10,14-1	D	ab
24	RGB2_AREA_MM^2	WT +Dex	C	b
24	RGB2_AREA_MM^2	WT -Dex	C	b
24	RGB2_AREA_MM^2	OE 8-4 +Dex	C	a
24	RGB2_AREA_MM^2	OE 8-4 -Dex	C	a
24	RGB2_AREA_MM^2	expa1,10,14-2	C	a
24	RGB2_AREA_MM^2	expa1,10,14-1	C	a
24	RGB2_AREA_MM^2	WT +Dex	D	a
24	RGB2_AREA_MM^2	WT -Dex	D	a
24	RGB2_AREA_MM^2	OE 8-4 +Dex	D	a
24	RGB2_AREA_MM^2	OE 8-4 -Dex	D	a
24	RGB2_AREA_MM^2	expa1,10,14-2	D	a
24	RGB2_AREA_MM^2	expa1,10,14-1	D	a
25	RGB2_AREA_MM^2	WT +Dex	C	b
25	RGB2_AREA_MM^2	WT -Dex	C	b
25	RGB2_AREA_MM^2	OE 8-4 +Dex	C	a
25	RGB2_AREA_MM^2	OE 8-4 -Dex	C	a
25	RGB2_AREA_MM^2	expa1,10,14-2	C	a
25	RGB2_AREA_MM^2	expa1,10,14-1	C	a
25	RGB2_AREA_MM^2	WT +Dex	D	ab
25	RGB2_AREA_MM^2	WT -Dex	D	b
25	RGB2_AREA_MM^2	OE 8-4 +Dex	D	a
25	RGB2_AREA_MM^2	OE 8-4 -Dex	D	ab
25	RGB2_AREA_MM^2	expa1,10,14-2	D	a
25	RGB2_AREA_MM^2	expa1,10,14-1	D	ab
26	RGB2_AREA_MM^2	WT +Dex	C	bc
26	RGB2_AREA_MM^2	WT -Dex	C	c
26	RGB2_AREA_MM^2	OE 8-4 +Dex	C	ab
26	RGB2_AREA_MM^2	OE 8-4 -Dex	C	ab
26	RGB2_AREA_MM^2	expa1,10,14-2	C	a
26	RGB2_AREA_MM^2	expa1,10,14-1	C	ab
26	RGB2_AREA_MM^2	WT +Dex	D	ab
26	RGB2_AREA_MM^2	WT -Dex	D	b
26	RGB2_AREA_MM^2	OE 8-4 +Dex	D	a
26	RGB2_AREA_MM^2	OE 8-4 -Dex	D	a
26	RGB2_AREA_MM^2	expa1,10,14-2	D	a
26	RGB2_AREA_MM^2	expa1,10,14-1	D	ab
27	RGB2_AREA_MM^2	WT +Dex	C	bc
27	RGB2_AREA_MM^2	WT -Dex	C	c
27	RGB2_AREA_MM^2	OE 8-4 +Dex	C	ab
27	RGB2_AREA_MM^2	OE 8-4 -Dex	C	ab
27	RGB2_AREA_MM^2	expa1,10,14-2	C	a
27	RGB2_AREA_MM^2	expa1,10,14-1	C	ab
27	RGB2_AREA_MM^2	WT +Dex	D	a
27	RGB2_AREA_MM^2	WT -Dex	D	b
27	RGB2_AREA_MM^2	OE 8-4 +Dex	D	ab
27	RGB2_AREA_MM^2	OE 8-4 -Dex	D	ab
27	RGB2_AREA_MM^2	expa1,10,14-2	D	a
27	RGB2_AREA_MM^2	expa1,10,14-1	D	ab
28	RGB2_AREA_MM^2	WT +Dex	C	bc
28	RGB2_AREA_MM^2	WT -Dex	C	c
28	RGB2_AREA_MM^2	OE 8-4 +Dex	C	ab
28	RGB2_AREA_MM^2	OE 8-4 -Dex	C	a
28	RGB2_AREA_MM^2	expa1,10,14-2	C	a
28	RGB2_AREA_MM^2	expa1,10,14-1	C	a
28	RGB2_AREA_MM^2	WT +Dex	D	ab
28	RGB2_AREA_MM^2	WT -Dex	D	b
28	RGB2_AREA_MM^2	OE 8-4 +Dex	D	ab
28	RGB2_AREA_MM^2	OE 8-4 -Dex	D	a
28	RGB2_AREA_MM^2	expa1,10,14-2	D	a
28	RGB2_AREA_MM^2	expa1,10,14-1	D	ab
29	RGB2_AREA_MM^2	WT +Dex	C	b
29	RGB2_AREA_MM^2	WT -Dex	C	b
29	RGB2_AREA_MM^2	OE 8-4 +Dex	C	a
29	RGB2_AREA_MM^2	OE 8-4 -Dex	C	a
29	RGB2_AREA_MM^2	expa1,10,14-2	C	a
29	RGB2_AREA_MM^2	expa1,10,14-1	C	a
29	RGB2_AREA_MM^2	WT +Dex	D	a
29	RGB2_AREA_MM^2	WT -Dex	D	b
29	RGB2_AREA_MM^2	OE 8-4 +Dex	D	ab
29	RGB2_AREA_MM^2	OE 8-4 -Dex	D	a
29	RGB2_AREA_MM^2	expa1,10,14-2	D	a
29	RGB2_AREA_MM^2	expa1,10,14-1	D	ab
30	RGB2_AREA_MM^2	WT +Dex	C	ab
30	RGB2_AREA_MM^2	WT -Dex	C	b
30	RGB2_AREA_MM^2	OE 8-4 +Dex	C	a
30	RGB2_AREA_MM^2	OE 8-4 -Dex	C	a
30	RGB2_AREA_MM^2	expa1,10,14-2	C	a
30	RGB2_AREA_MM^2	expa1,10,14-1	C	a
30	RGB2_AREA_MM^2	WT +Dex	D	a
30	RGB2_AREA_MM^2	WT -Dex	D	b
30	RGB2_AREA_MM^2	OE 8-4 +Dex	D	ab
30	RGB2_AREA_MM^2	OE 8-4 -Dex	D	a
30	RGB2_AREA_MM^2	expa1,10,14-2	D	a
30	RGB2_AREA_MM^2	expa1,10,14-1	D	ab
31	RGB2_AREA_MM^2	WT +Dex	C	bc
31	RGB2_AREA_MM^2	WT -Dex	C	c
31	RGB2_AREA_MM^2	OE 8-4 +Dex	C	ab
31	RGB2_AREA_MM^2	OE 8-4 -Dex	C	ab
31	RGB2_AREA_MM^2	expa1,10,14-2	C	a
31	RGB2_AREA_MM^2	expa1,10,14-1	C	ab
31	RGB2_AREA_MM^2	WT +Dex	D	a
31	RGB2_AREA_MM^2	WT -Dex	D	b
31	RGB2_AREA_MM^2	OE 8-4 +Dex	D	ab
31	RGB2_AREA_MM^2	OE 8-4 -Dex	D	ab
31	RGB2_AREA_MM^2	expa1,10,14-2	D	a
31	RGB2_AREA_MM^2	expa1,10,14-1	D	ab
32	RGB2_AREA_MM^2	WT +Dex	C	bc
32	RGB2_AREA_MM^2	WT -Dex	C	c
32	RGB2_AREA_MM^2	OE 8-4 +Dex	C	ab
32	RGB2_AREA_MM^2	OE 8-4 -Dex	C	ab
32	RGB2_AREA_MM^2	expa1,10,14-2	C	a
32	RGB2_AREA_MM^2	expa1,10,14-1	C	a
32	RGB2_AREA_MM^2	WT +Dex	D	a
32	RGB2_AREA_MM^2	WT -Dex	D	b
32	RGB2_AREA_MM^2	OE 8-4 +Dex	D	ab
32	RGB2_AREA_MM^2	OE 8-4 -Dex	D	ab
32	RGB2_AREA_MM^2	expa1,10,14-2	D	a
32	RGB2_AREA_MM^2	expa1,10,14-1	D	ab
33	RGB2_AREA_MM^2	WT +Dex	C	bc
33	RGB2_AREA_MM^2	WT -Dex	C	c
33	RGB2_AREA_MM^2	OE 8-4 +Dex	C	bc
33	RGB2_AREA_MM^2	OE 8-4 -Dex	C	ab
33	RGB2_AREA_MM^2	expa1,10,14-2	C	a
33	RGB2_AREA_MM^2	expa1,10,14-1	C	a
33	RGB2_AREA_MM^2	WT +Dex	D	a
33	RGB2_AREA_MM^2	WT -Dex	D	b
33	RGB2_AREA_MM^2	OE 8-4 +Dex	D	ab
33	RGB2_AREA_MM^2	OE 8-4 -Dex	D	ab
33	RGB2_AREA_MM^2	expa1,10,14-2	D	a
33	RGB2_AREA_MM^2	expa1,10,14-1	D	ab
34	RGB2_AREA_MM^2	WT +Dex	C	b
34	RGB2_AREA_MM^2	WT -Dex	C	b
34	RGB2_AREA_MM^2	OE 8-4 +Dex	C	b
34	RGB2_AREA_MM^2	OE 8-4 -Dex	C	a
34	RGB2_AREA_MM^2	expa1,10,14-2	C	a
34	RGB2_AREA_MM^2	expa1,10,14-1	C	a
34	RGB2_AREA_MM^2	WT +Dex	D	a
34	RGB2_AREA_MM^2	WT -Dex	D	a
34	RGB2_AREA_MM^2	OE 8-4 +Dex	D	a
34	RGB2_AREA_MM^2	OE 8-4 -Dex	D	a
34	RGB2_AREA_MM^2	expa1,10,14-2	D	a
34	RGB2_AREA_MM^2	expa1,10,14-1	D	a
35	RGB2_AREA_MM^2	WT +Dex	C	bc
35	RGB2_AREA_MM^2	WT -Dex	C	c
35	RGB2_AREA_MM^2	OE 8-4 +Dex	C	c
35	RGB2_AREA_MM^2	OE 8-4 -Dex	C	ab
35	RGB2_AREA_MM^2	expa1,10,14-2	C	a
35	RGB2_AREA_MM^2	expa1,10,14-1	C	a
35	RGB2_AREA_MM^2	WT +Dex	D	ab
35	RGB2_AREA_MM^2	WT -Dex	D	ab
35	RGB2_AREA_MM^2	OE 8-4 +Dex	D	b
35	RGB2_AREA_MM^2	OE 8-4 -Dex	D	ab
35	RGB2_AREA_MM^2	expa1,10,14-2	D	a
35	RGB2_AREA_MM^2	expa1,10,14-1	D	a
36	RGB2_AREA_MM^2	WT +Dex	C	b
36	RGB2_AREA_MM^2	WT -Dex	C	b
36	RGB2_AREA_MM^2	OE 8-4 +Dex	C	b
36	RGB2_AREA_MM^2	OE 8-4 -Dex	C	a
36	RGB2_AREA_MM^2	expa1,10,14-2	C	a
36	RGB2_AREA_MM^2	expa1,10,14-1	C	a
36	RGB2_AREA_MM^2	WT +Dex	D	ab
36	RGB2_AREA_MM^2	WT -Dex	D	ab
36	RGB2_AREA_MM^2	OE 8-4 +Dex	D	b
36	RGB2_AREA_MM^2	OE 8-4 -Dex	D	ab
36	RGB2_AREA_MM^2	expa1,10,14-2	D	a
36	RGB2_AREA_MM^2	expa1,10,14-1	D	a
9	RGB2_PERIMETER_MM	WT +Dex	C	bc
9	RGB2_PERIMETER_MM	WT -Dex	C	c
9	RGB2_PERIMETER_MM	OE 8-4 +Dex	C	a
9	RGB2_PERIMETER_MM	OE 8-4 -Dex	C	a
9	RGB2_PERIMETER_MM	expa1,10,14-2	C	a
9	RGB2_PERIMETER_MM	expa1,10,14-1	C	ab
9	RGB2_PERIMETER_MM	WT +Dex	D	b
9	RGB2_PERIMETER_MM	WT -Dex	D	b
9	RGB2_PERIMETER_MM	OE 8-4 +Dex	D	a
9	RGB2_PERIMETER_MM	OE 8-4 -Dex	D	a
9	RGB2_PERIMETER_MM	expa1,10,14-2	D	a
9	RGB2_PERIMETER_MM	expa1,10,14-1	D	a
10	RGB2_PERIMETER_MM	WT +Dex	C	bc
10	RGB2_PERIMETER_MM	WT -Dex	C	c
10	RGB2_PERIMETER_MM	OE 8-4 +Dex	C	ab
10	RGB2_PERIMETER_MM	OE 8-4 -Dex	C	ab
10	RGB2_PERIMETER_MM	expa1,10,14-2	C	a
10	RGB2_PERIMETER_MM	expa1,10,14-1	C	ab
10	RGB2_PERIMETER_MM	WT +Dex	D	cd
10	RGB2_PERIMETER_MM	WT -Dex	D	d
10	RGB2_PERIMETER_MM	OE 8-4 +Dex	D	bc
10	RGB2_PERIMETER_MM	OE 8-4 -Dex	D	bc
10	RGB2_PERIMETER_MM	expa1,10,14-2	D	a
10	RGB2_PERIMETER_MM	expa1,10,14-1	D	ab
11	RGB2_PERIMETER_MM	WT +Dex	C	c
11	RGB2_PERIMETER_MM	WT -Dex	C	c
11	RGB2_PERIMETER_MM	OE 8-4 +Dex	C	b
11	RGB2_PERIMETER_MM	OE 8-4 -Dex	C	ab
11	RGB2_PERIMETER_MM	expa1,10,14-2	C	a
11	RGB2_PERIMETER_MM	expa1,10,14-1	C	ab
11	RGB2_PERIMETER_MM	WT +Dex	D	bc
11	RGB2_PERIMETER_MM	WT -Dex	D	c
11	RGB2_PERIMETER_MM	OE 8-4 +Dex	D	ab
11	RGB2_PERIMETER_MM	OE 8-4 -Dex	D	ab
11	RGB2_PERIMETER_MM	expa1,10,14-2	D	a
11	RGB2_PERIMETER_MM	expa1,10,14-1	D	ab
12	RGB2_PERIMETER_MM	WT +Dex	C	cd
12	RGB2_PERIMETER_MM	WT -Dex	C	d
12	RGB2_PERIMETER_MM	OE 8-4 +Dex	C	bc
12	RGB2_PERIMETER_MM	OE 8-4 -Dex	C	abc
12	RGB2_PERIMETER_MM	expa1,10,14-2	C	a
12	RGB2_PERIMETER_MM	expa1,10,14-1	C	ab
12	RGB2_PERIMETER_MM	WT +Dex	D	ab
12	RGB2_PERIMETER_MM	WT -Dex	D	b
12	RGB2_PERIMETER_MM	OE 8-4 +Dex	D	a
12	RGB2_PERIMETER_MM	OE 8-4 -Dex	D	a
12	RGB2_PERIMETER_MM	expa1,10,14-2	D	a
12	RGB2_PERIMETER_MM	expa1,10,14-1	D	a
13	RGB2_PERIMETER_MM	WT +Dex	C	bc
13	RGB2_PERIMETER_MM	WT -Dex	C	c
13	RGB2_PERIMETER_MM	OE 8-4 +Dex	C	ab
13	RGB2_PERIMETER_MM	OE 8-4 -Dex	C	a
13	RGB2_PERIMETER_MM	expa1,10,14-2	C	a
13	RGB2_PERIMETER_MM	expa1,10,14-1	C	a
13	RGB2_PERIMETER_MM	WT +Dex	D	ab
13	RGB2_PERIMETER_MM	WT -Dex	D	b
13	RGB2_PERIMETER_MM	OE 8-4 +Dex	D	a
13	RGB2_PERIMETER_MM	OE 8-4 -Dex	D	a
13	RGB2_PERIMETER_MM	expa1,10,14-2	D	a
13	RGB2_PERIMETER_MM	expa1,10,14-1	D	a
14	RGB2_PERIMETER_MM	WT +Dex	C	bc
14	RGB2_PERIMETER_MM	WT -Dex	C	c
14	RGB2_PERIMETER_MM	OE 8-4 +Dex	C	ab
14	RGB2_PERIMETER_MM	OE 8-4 -Dex	C	a
14	RGB2_PERIMETER_MM	expa1,10,14-2	C	a
14	RGB2_PERIMETER_MM	expa1,10,14-1	C	a
14	RGB2_PERIMETER_MM	WT +Dex	D	bc
14	RGB2_PERIMETER_MM	WT -Dex	D	c
14	RGB2_PERIMETER_MM	OE 8-4 +Dex	D	ab
14	RGB2_PERIMETER_MM	OE 8-4 -Dex	D	a
14	RGB2_PERIMETER_MM	expa1,10,14-2	D	ab
14	RGB2_PERIMETER_MM	expa1,10,14-1	D	a
15	RGB2_PERIMETER_MM	WT +Dex	C	c
15	RGB2_PERIMETER_MM	WT -Dex	C	c
15	RGB2_PERIMETER_MM	OE 8-4 +Dex	C	bc
15	RGB2_PERIMETER_MM	OE 8-4 -Dex	C	ab
15	RGB2_PERIMETER_MM	expa1,10,14-2	C	a
15	RGB2_PERIMETER_MM	expa1,10,14-1	C	ab
15	RGB2_PERIMETER_MM	WT +Dex	D	bc
15	RGB2_PERIMETER_MM	WT -Dex	D	c
15	RGB2_PERIMETER_MM	OE 8-4 +Dex	D	ab
15	RGB2_PERIMETER_MM	OE 8-4 -Dex	D	a
15	RGB2_PERIMETER_MM	expa1,10,14-2	D	ab
15	RGB2_PERIMETER_MM	expa1,10,14-1	D	a
16	RGB2_PERIMETER_MM	WT +Dex	C	bc
16	RGB2_PERIMETER_MM	WT -Dex	C	c
16	RGB2_PERIMETER_MM	OE 8-4 +Dex	C	ab
16	RGB2_PERIMETER_MM	OE 8-4 -Dex	C	a
16	RGB2_PERIMETER_MM	expa1,10,14-2	C	a
16	RGB2_PERIMETER_MM	expa1,10,14-1	C	a
16	RGB2_PERIMETER_MM	WT +Dex	D	bc
16	RGB2_PERIMETER_MM	WT -Dex	D	c
16	RGB2_PERIMETER_MM	OE 8-4 +Dex	D	ab
16	RGB2_PERIMETER_MM	OE 8-4 -Dex	D	a
16	RGB2_PERIMETER_MM	expa1,10,14-2	D	ab
16	RGB2_PERIMETER_MM	expa1,10,14-1	D	a
17	RGB2_PERIMETER_MM	WT +Dex	C	bc
17	RGB2_PERIMETER_MM	WT -Dex	C	c
17	RGB2_PERIMETER_MM	OE 8-4 +Dex	C	ab
17	RGB2_PERIMETER_MM	OE 8-4 -Dex	C	a
17	RGB2_PERIMETER_MM	expa1,10,14-2	C	a
17	RGB2_PERIMETER_MM	expa1,10,14-1	C	a
17	RGB2_PERIMETER_MM	WT +Dex	D	bc
17	RGB2_PERIMETER_MM	WT -Dex	D	c
17	RGB2_PERIMETER_MM	OE 8-4 +Dex	D	ab
17	RGB2_PERIMETER_MM	OE 8-4 -Dex	D	a
17	RGB2_PERIMETER_MM	expa1,10,14-2	D	ab
17	RGB2_PERIMETER_MM	expa1,10,14-1	D	ab
18	RGB2_PERIMETER_MM	WT +Dex	C	b
18	RGB2_PERIMETER_MM	WT -Dex	C	b
18	RGB2_PERIMETER_MM	OE 8-4 +Dex	C	a
18	RGB2_PERIMETER_MM	OE 8-4 -Dex	C	a
18	RGB2_PERIMETER_MM	expa1,10,14-2	C	a
18	RGB2_PERIMETER_MM	expa1,10,14-1	C	a
18	RGB2_PERIMETER_MM	WT +Dex	D	ab
18	RGB2_PERIMETER_MM	WT -Dex	D	b
18	RGB2_PERIMETER_MM	OE 8-4 +Dex	D	a
18	RGB2_PERIMETER_MM	OE 8-4 -Dex	D	a
18	RGB2_PERIMETER_MM	expa1,10,14-2	D	a
18	RGB2_PERIMETER_MM	expa1,10,14-1	D	a
19	RGB2_PERIMETER_MM	WT +Dex	C	bc
19	RGB2_PERIMETER_MM	WT -Dex	C	c
19	RGB2_PERIMETER_MM	OE 8-4 +Dex	C	ab
19	RGB2_PERIMETER_MM	OE 8-4 -Dex	C	a
19	RGB2_PERIMETER_MM	expa1,10,14-2	C	a
19	RGB2_PERIMETER_MM	expa1,10,14-1	C	a
19	RGB2_PERIMETER_MM	WT +Dex	D	ab
19	RGB2_PERIMETER_MM	WT -Dex	D	b
19	RGB2_PERIMETER_MM	OE 8-4 +Dex	D	a
19	RGB2_PERIMETER_MM	OE 8-4 -Dex	D	a
19	RGB2_PERIMETER_MM	expa1,10,14-2	D	a
19	RGB2_PERIMETER_MM	expa1,10,14-1	D	a
20	RGB2_PERIMETER_MM	WT +Dex	C	bc
20	RGB2_PERIMETER_MM	WT -Dex	C	c
20	RGB2_PERIMETER_MM	OE 8-4 +Dex	C	ab
20	RGB2_PERIMETER_MM	OE 8-4 -Dex	C	a
20	RGB2_PERIMETER_MM	expa1,10,14-2	C	ab
20	RGB2_PERIMETER_MM	expa1,10,14-1	C	ab
20	RGB2_PERIMETER_MM	WT +Dex	D	a
20	RGB2_PERIMETER_MM	WT -Dex	D	b
20	RGB2_PERIMETER_MM	OE 8-4 +Dex	D	a
20	RGB2_PERIMETER_MM	OE 8-4 -Dex	D	a
20	RGB2_PERIMETER_MM	expa1,10,14-2	D	ab
20	RGB2_PERIMETER_MM	expa1,10,14-1	D	a
21	RGB2_PERIMETER_MM	WT +Dex	C	ab
21	RGB2_PERIMETER_MM	WT -Dex	C	b
21	RGB2_PERIMETER_MM	OE 8-4 +Dex	C	ab
21	RGB2_PERIMETER_MM	OE 8-4 -Dex	C	a
21	RGB2_PERIMETER_MM	expa1,10,14-2	C	a
21	RGB2_PERIMETER_MM	expa1,10,14-1	C	a
21	RGB2_PERIMETER_MM	WT +Dex	D	ab
21	RGB2_PERIMETER_MM	WT -Dex	D	b
21	RGB2_PERIMETER_MM	OE 8-4 +Dex	D	a
21	RGB2_PERIMETER_MM	OE 8-4 -Dex	D	a
21	RGB2_PERIMETER_MM	expa1,10,14-2	D	a
21	RGB2_PERIMETER_MM	expa1,10,14-1	D	a
22	RGB2_PERIMETER_MM	WT +Dex	C	ab
22	RGB2_PERIMETER_MM	WT -Dex	C	b
22	RGB2_PERIMETER_MM	OE 8-4 +Dex	C	ab
22	RGB2_PERIMETER_MM	OE 8-4 -Dex	C	a
22	RGB2_PERIMETER_MM	expa1,10,14-2	C	a
22	RGB2_PERIMETER_MM	expa1,10,14-1	C	a
22	RGB2_PERIMETER_MM	WT +Dex	D	ab
22	RGB2_PERIMETER_MM	WT -Dex	D	b
22	RGB2_PERIMETER_MM	OE 8-4 +Dex	D	ab
22	RGB2_PERIMETER_MM	OE 8-4 -Dex	D	ab
22	RGB2_PERIMETER_MM	expa1,10,14-2	D	ab
22	RGB2_PERIMETER_MM	expa1,10,14-1	D	a
23	RGB2_PERIMETER_MM	WT +Dex	C	b
23	RGB2_PERIMETER_MM	WT -Dex	C	b
23	RGB2_PERIMETER_MM	OE 8-4 +Dex	C	a
23	RGB2_PERIMETER_MM	OE 8-4 -Dex	C	a
23	RGB2_PERIMETER_MM	expa1,10,14-2	C	a
23	RGB2_PERIMETER_MM	expa1,10,14-1	C	a
23	RGB2_PERIMETER_MM	WT +Dex	D	a
23	RGB2_PERIMETER_MM	WT -Dex	D	b
23	RGB2_PERIMETER_MM	OE 8-4 +Dex	D	a
23	RGB2_PERIMETER_MM	OE 8-4 -Dex	D	ab
23	RGB2_PERIMETER_MM	expa1,10,14-2	D	ab
23	RGB2_PERIMETER_MM	expa1,10,14-1	D	a
24	RGB2_PERIMETER_MM	WT +Dex	C	b
24	RGB2_PERIMETER_MM	WT -Dex	C	b
24	RGB2_PERIMETER_MM	OE 8-4 +Dex	C	ab
24	RGB2_PERIMETER_MM	OE 8-4 -Dex	C	a
24	RGB2_PERIMETER_MM	expa1,10,14-2	C	a
24	RGB2_PERIMETER_MM	expa1,10,14-1	C	a
24	RGB2_PERIMETER_MM	WT +Dex	D	c
24	RGB2_PERIMETER_MM	WT -Dex	D	b
24	RGB2_PERIMETER_MM	OE 8-4 +Dex	D	c
24	RGB2_PERIMETER_MM	OE 8-4 -Dex	D	ac
24	RGB2_PERIMETER_MM	expa1,10,14-2	D	ab
24	RGB2_PERIMETER_MM	expa1,10,14-1	D	ab
25	RGB2_PERIMETER_MM	WT +Dex	C	b
25	RGB2_PERIMETER_MM	WT -Dex	C	b
25	RGB2_PERIMETER_MM	OE 8-4 +Dex	C	ab
25	RGB2_PERIMETER_MM	OE 8-4 -Dex	C	ab
25	RGB2_PERIMETER_MM	expa1,10,14-2	C	a
25	RGB2_PERIMETER_MM	expa1,10,14-1	C	a
25	RGB2_PERIMETER_MM	WT +Dex	D	b
25	RGB2_PERIMETER_MM	WT -Dex	D	a
25	RGB2_PERIMETER_MM	OE 8-4 +Dex	D	ab
25	RGB2_PERIMETER_MM	OE 8-4 -Dex	D	ab
25	RGB2_PERIMETER_MM	expa1,10,14-2	D	ab
25	RGB2_PERIMETER_MM	expa1,10,14-1	D	ab
26	RGB2_PERIMETER_MM	WT +Dex	C	b
26	RGB2_PERIMETER_MM	WT -Dex	C	b
26	RGB2_PERIMETER_MM	OE 8-4 +Dex	C	ab
26	RGB2_PERIMETER_MM	OE 8-4 -Dex	C	a
26	RGB2_PERIMETER_MM	expa1,10,14-2	C	a
26	RGB2_PERIMETER_MM	expa1,10,14-1	C	a
26	RGB2_PERIMETER_MM	WT +Dex	D	a
26	RGB2_PERIMETER_MM	WT -Dex	D	b
26	RGB2_PERIMETER_MM	OE 8-4 +Dex	D	a
26	RGB2_PERIMETER_MM	OE 8-4 -Dex	D	ab
26	RGB2_PERIMETER_MM	expa1,10,14-2	D	a
26	RGB2_PERIMETER_MM	expa1,10,14-1	D	ab
27	RGB2_PERIMETER_MM	WT +Dex	C	b
27	RGB2_PERIMETER_MM	WT -Dex	C	b
27	RGB2_PERIMETER_MM	OE 8-4 +Dex	C	ab
27	RGB2_PERIMETER_MM	OE 8-4 -Dex	C	a
27	RGB2_PERIMETER_MM	expa1,10,14-2	C	a
27	RGB2_PERIMETER_MM	expa1,10,14-1	C	a
27	RGB2_PERIMETER_MM	WT +Dex	D	a
27	RGB2_PERIMETER_MM	WT -Dex	D	b
27	RGB2_PERIMETER_MM	OE 8-4 +Dex	D	ab
27	RGB2_PERIMETER_MM	OE 8-4 -Dex	D	ab
27	RGB2_PERIMETER_MM	expa1,10,14-2	D	a
27	RGB2_PERIMETER_MM	expa1,10,14-1	D	ab
28	RGB2_PERIMETER_MM	WT +Dex	C	ab
28	RGB2_PERIMETER_MM	WT -Dex	C	b
28	RGB2_PERIMETER_MM	OE 8-4 +Dex	C	ab
28	RGB2_PERIMETER_MM	OE 8-4 -Dex	C	a
28	RGB2_PERIMETER_MM	expa1,10,14-2	C	a
28	RGB2_PERIMETER_MM	expa1,10,14-1	C	a
28	RGB2_PERIMETER_MM	WT +Dex	D	a
28	RGB2_PERIMETER_MM	WT -Dex	D	b
28	RGB2_PERIMETER_MM	OE 8-4 +Dex	D	a
28	RGB2_PERIMETER_MM	OE 8-4 -Dex	D	ab
28	RGB2_PERIMETER_MM	expa1,10,14-2	D	a
28	RGB2_PERIMETER_MM	expa1,10,14-1	D	a
29	RGB2_PERIMETER_MM	WT +Dex	C	ab
29	RGB2_PERIMETER_MM	WT -Dex	C	b
29	RGB2_PERIMETER_MM	OE 8-4 +Dex	C	a
29	RGB2_PERIMETER_MM	OE 8-4 -Dex	C	a
29	RGB2_PERIMETER_MM	expa1,10,14-2	C	a
29	RGB2_PERIMETER_MM	expa1,10,14-1	C	a
29	RGB2_PERIMETER_MM	WT +Dex	D	a
29	RGB2_PERIMETER_MM	WT -Dex	D	b
29	RGB2_PERIMETER_MM	OE 8-4 +Dex	D	a
29	RGB2_PERIMETER_MM	OE 8-4 -Dex	D	ab
29	RGB2_PERIMETER_MM	expa1,10,14-2	D	a
29	RGB2_PERIMETER_MM	expa1,10,14-1	D	a
30	RGB2_PERIMETER_MM	WT +Dex	C	b
30	RGB2_PERIMETER_MM	WT -Dex	C	ab
30	RGB2_PERIMETER_MM	OE 8-4 +Dex	C	ab
30	RGB2_PERIMETER_MM	OE 8-4 -Dex	C	a
30	RGB2_PERIMETER_MM	expa1,10,14-2	C	a
30	RGB2_PERIMETER_MM	expa1,10,14-1	C	a
30	RGB2_PERIMETER_MM	WT +Dex	D	a
30	RGB2_PERIMETER_MM	WT -Dex	D	b
30	RGB2_PERIMETER_MM	OE 8-4 +Dex	D	a
30	RGB2_PERIMETER_MM	OE 8-4 -Dex	D	ab
30	RGB2_PERIMETER_MM	expa1,10,14-2	D	a
30	RGB2_PERIMETER_MM	expa1,10,14-1	D	ab
31	RGB2_PERIMETER_MM	WT +Dex	C	ab
31	RGB2_PERIMETER_MM	WT -Dex	C	b
31	RGB2_PERIMETER_MM	OE 8-4 +Dex	C	ab
31	RGB2_PERIMETER_MM	OE 8-4 -Dex	C	a
31	RGB2_PERIMETER_MM	expa1,10,14-2	C	ab
31	RGB2_PERIMETER_MM	expa1,10,14-1	C	a
31	RGB2_PERIMETER_MM	WT +Dex	D	a
31	RGB2_PERIMETER_MM	WT -Dex	D	b
31	RGB2_PERIMETER_MM	OE 8-4 +Dex	D	ab
31	RGB2_PERIMETER_MM	OE 8-4 -Dex	D	ab
31	RGB2_PERIMETER_MM	expa1,10,14-2	D	a
31	RGB2_PERIMETER_MM	expa1,10,14-1	D	ab
32	RGB2_PERIMETER_MM	WT +Dex	C	a
32	RGB2_PERIMETER_MM	WT -Dex	C	a
32	RGB2_PERIMETER_MM	OE 8-4 +Dex	C	a
32	RGB2_PERIMETER_MM	OE 8-4 -Dex	C	a
32	RGB2_PERIMETER_MM	expa1,10,14-2	C	a
32	RGB2_PERIMETER_MM	expa1,10,14-1	C	a
32	RGB2_PERIMETER_MM	WT +Dex	D	a
32	RGB2_PERIMETER_MM	WT -Dex	D	b
32	RGB2_PERIMETER_MM	OE 8-4 +Dex	D	a
32	RGB2_PERIMETER_MM	OE 8-4 -Dex	D	a
32	RGB2_PERIMETER_MM	expa1,10,14-2	D	a
32	RGB2_PERIMETER_MM	expa1,10,14-1	D	a
33	RGB2_PERIMETER_MM	WT +Dex	C	abc
33	RGB2_PERIMETER_MM	WT -Dex	C	c
33	RGB2_PERIMETER_MM	OE 8-4 +Dex	C	ab
33	RGB2_PERIMETER_MM	OE 8-4 -Dex	C	abc
33	RGB2_PERIMETER_MM	expa1,10,14-2	C	bc
33	RGB2_PERIMETER_MM	expa1,10,14-1	C	a
33	RGB2_PERIMETER_MM	WT +Dex	D	a
33	RGB2_PERIMETER_MM	WT -Dex	D	b
33	RGB2_PERIMETER_MM	OE 8-4 +Dex	D	ab
33	RGB2_PERIMETER_MM	OE 8-4 -Dex	D	ab
33	RGB2_PERIMETER_MM	expa1,10,14-2	D	a
33	RGB2_PERIMETER_MM	expa1,10,14-1	D	ab
34	RGB2_PERIMETER_MM	WT +Dex	C	ab
34	RGB2_PERIMETER_MM	WT -Dex	C	b
34	RGB2_PERIMETER_MM	OE 8-4 +Dex	C	ab
34	RGB2_PERIMETER_MM	OE 8-4 -Dex	C	a
34	RGB2_PERIMETER_MM	expa1,10,14-2	C	ab
34	RGB2_PERIMETER_MM	expa1,10,14-1	C	ab
34	RGB2_PERIMETER_MM	WT +Dex	D	ab
34	RGB2_PERIMETER_MM	WT -Dex	D	b
34	RGB2_PERIMETER_MM	OE 8-4 +Dex	D	b
34	RGB2_PERIMETER_MM	OE 8-4 -Dex	D	ab
34	RGB2_PERIMETER_MM	expa1,10,14-2	D	a
34	RGB2_PERIMETER_MM	expa1,10,14-1	D	ab
35	RGB2_PERIMETER_MM	WT +Dex	C	a
35	RGB2_PERIMETER_MM	WT -Dex	C	a
35	RGB2_PERIMETER_MM	OE 8-4 +Dex	C	b
35	RGB2_PERIMETER_MM	OE 8-4 -Dex	C	a
35	RGB2_PERIMETER_MM	expa1,10,14-2	C	a
35	RGB2_PERIMETER_MM	expa1,10,14-1	C	ab
35	RGB2_PERIMETER_MM	WT +Dex	D	ab
35	RGB2_PERIMETER_MM	WT -Dex	D	bc
35	RGB2_PERIMETER_MM	OE 8-4 +Dex	D	c
35	RGB2_PERIMETER_MM	OE 8-4 -Dex	D	ab
35	RGB2_PERIMETER_MM	expa1,10,14-2	D	a
35	RGB2_PERIMETER_MM	expa1,10,14-1	D	ab
36	RGB2_PERIMETER_MM	WT +Dex	C	a
36	RGB2_PERIMETER_MM	WT -Dex	C	abc
36	RGB2_PERIMETER_MM	OE 8-4 +Dex	C	c
36	RGB2_PERIMETER_MM	OE 8-4 -Dex	C	bc
36	RGB2_PERIMETER_MM	expa1,10,14-2	C	a
36	RGB2_PERIMETER_MM	expa1,10,14-1	C	ab
36	RGB2_PERIMETER_MM	WT +Dex	D	ab
36	RGB2_PERIMETER_MM	WT -Dex	D	ab
36	RGB2_PERIMETER_MM	OE 8-4 +Dex	D	b
36	RGB2_PERIMETER_MM	OE 8-4 -Dex	D	ab
36	RGB2_PERIMETER_MM	expa1,10,14-2	D	a
36	RGB2_PERIMETER_MM	expa1,10,14-1	D	a
9	RGB2_ROUNDNESS	WT +Dex	C	b
9	RGB2_ROUNDNESS	WT -Dex	C	ab
9	RGB2_ROUNDNESS	OE 8-4 +Dex	C	b
9	RGB2_ROUNDNESS	OE 8-4 -Dex	C	b
9	RGB2_ROUNDNESS	expa1,10,14-2	C	a
9	RGB2_ROUNDNESS	expa1,10,14-1	C	a
9	RGB2_ROUNDNESS	WT +Dex	D	bc
9	RGB2_ROUNDNESS	WT -Dex	D	c
9	RGB2_ROUNDNESS	OE 8-4 +Dex	D	c
9	RGB2_ROUNDNESS	OE 8-4 -Dex	D	c
9	RGB2_ROUNDNESS	expa1,10,14-2	D	a
9	RGB2_ROUNDNESS	expa1,10,14-1	D	ab
10	RGB2_ROUNDNESS	WT +Dex	C	b
10	RGB2_ROUNDNESS	WT -Dex	C	b
10	RGB2_ROUNDNESS	OE 8-4 +Dex	C	b
10	RGB2_ROUNDNESS	OE 8-4 -Dex	C	b
10	RGB2_ROUNDNESS	expa1,10,14-2	C	a
10	RGB2_ROUNDNESS	expa1,10,14-1	C	a
10	RGB2_ROUNDNESS	WT +Dex	D	bc
10	RGB2_ROUNDNESS	WT -Dex	D	c
10	RGB2_ROUNDNESS	OE 8-4 +Dex	D	c
10	RGB2_ROUNDNESS	OE 8-4 -Dex	D	c
10	RGB2_ROUNDNESS	expa1,10,14-2	D	a
10	RGB2_ROUNDNESS	expa1,10,14-1	D	ab
11	RGB2_ROUNDNESS	WT +Dex	C	cd
11	RGB2_ROUNDNESS	WT -Dex	C	d
11	RGB2_ROUNDNESS	OE 8-4 +Dex	C	cd
11	RGB2_ROUNDNESS	OE 8-4 -Dex	C	bc
11	RGB2_ROUNDNESS	expa1,10,14-2	C	a
11	RGB2_ROUNDNESS	expa1,10,14-1	C	ab
11	RGB2_ROUNDNESS	WT +Dex	D	bc
11	RGB2_ROUNDNESS	WT -Dex	D	c
11	RGB2_ROUNDNESS	OE 8-4 +Dex	D	bc
11	RGB2_ROUNDNESS	OE 8-4 -Dex	D	ab
11	RGB2_ROUNDNESS	expa1,10,14-2	D	a
11	RGB2_ROUNDNESS	expa1,10,14-1	D	a
12	RGB2_ROUNDNESS	WT +Dex	C	bc
12	RGB2_ROUNDNESS	WT -Dex	C	c
12	RGB2_ROUNDNESS	OE 8-4 +Dex	C	bc
12	RGB2_ROUNDNESS	OE 8-4 -Dex	C	b
12	RGB2_ROUNDNESS	expa1,10,14-2	C	a
12	RGB2_ROUNDNESS	expa1,10,14-1	C	a
12	RGB2_ROUNDNESS	WT +Dex	D	ab
12	RGB2_ROUNDNESS	WT -Dex	D	c
12	RGB2_ROUNDNESS	OE 8-4 +Dex	D	b
12	RGB2_ROUNDNESS	OE 8-4 -Dex	D	b
12	RGB2_ROUNDNESS	expa1,10,14-2	D	a
12	RGB2_ROUNDNESS	expa1,10,14-1	D	a
13	RGB2_ROUNDNESS	WT +Dex	C	cd
13	RGB2_ROUNDNESS	WT -Dex	C	d
13	RGB2_ROUNDNESS	OE 8-4 +Dex	C	bcd
13	RGB2_ROUNDNESS	OE 8-4 -Dex	C	abc
13	RGB2_ROUNDNESS	expa1,10,14-2	C	ab
13	RGB2_ROUNDNESS	expa1,10,14-1	C	a
13	RGB2_ROUNDNESS	WT +Dex	D	a
13	RGB2_ROUNDNESS	WT -Dex	D	b
13	RGB2_ROUNDNESS	OE 8-4 +Dex	D	ab
13	RGB2_ROUNDNESS	OE 8-4 -Dex	D	a
13	RGB2_ROUNDNESS	expa1,10,14-2	D	a
13	RGB2_ROUNDNESS	expa1,10,14-1	D	a
14	RGB2_ROUNDNESS	WT +Dex	C	a
14	RGB2_ROUNDNESS	WT -Dex	C	a
14	RGB2_ROUNDNESS	OE 8-4 +Dex	C	a
14	RGB2_ROUNDNESS	OE 8-4 -Dex	C	a
14	RGB2_ROUNDNESS	expa1,10,14-2	C	a
14	RGB2_ROUNDNESS	expa1,10,14-1	C	a
14	RGB2_ROUNDNESS	WT +Dex	D	ab
14	RGB2_ROUNDNESS	WT -Dex	D	c
14	RGB2_ROUNDNESS	OE 8-4 +Dex	D	c
14	RGB2_ROUNDNESS	OE 8-4 -Dex	D	b
14	RGB2_ROUNDNESS	expa1,10,14-2	D	b
14	RGB2_ROUNDNESS	expa1,10,14-1	D	a
15	RGB2_ROUNDNESS	WT +Dex	C	bc
15	RGB2_ROUNDNESS	WT -Dex	C	ab
15	RGB2_ROUNDNESS	OE 8-4 +Dex	C	c
15	RGB2_ROUNDNESS	OE 8-4 -Dex	C	a
15	RGB2_ROUNDNESS	expa1,10,14-2	C	ab
15	RGB2_ROUNDNESS	expa1,10,14-1	C	ab
15	RGB2_ROUNDNESS	WT +Dex	D	b
15	RGB2_ROUNDNESS	WT -Dex	D	b
15	RGB2_ROUNDNESS	OE 8-4 +Dex	D	b
15	RGB2_ROUNDNESS	OE 8-4 -Dex	D	ab
15	RGB2_ROUNDNESS	expa1,10,14-2	D	ab
15	RGB2_ROUNDNESS	expa1,10,14-1	D	a
16	RGB2_ROUNDNESS	WT +Dex	C	c
16	RGB2_ROUNDNESS	WT -Dex	C	ab
16	RGB2_ROUNDNESS	OE 8-4 +Dex	C	c
16	RGB2_ROUNDNESS	OE 8-4 -Dex	C	b
16	RGB2_ROUNDNESS	expa1,10,14-2	C	ab
16	RGB2_ROUNDNESS	expa1,10,14-1	C	a
16	RGB2_ROUNDNESS	WT +Dex	D	b
16	RGB2_ROUNDNESS	WT -Dex	D	b
16	RGB2_ROUNDNESS	OE 8-4 +Dex	D	b
16	RGB2_ROUNDNESS	OE 8-4 -Dex	D	ab
16	RGB2_ROUNDNESS	expa1,10,14-2	D	ab
16	RGB2_ROUNDNESS	expa1,10,14-1	D	a
17	RGB2_ROUNDNESS	WT +Dex	C	c
17	RGB2_ROUNDNESS	WT -Dex	C	bc
17	RGB2_ROUNDNESS	OE 8-4 +Dex	C	c
17	RGB2_ROUNDNESS	OE 8-4 -Dex	C	ab
17	RGB2_ROUNDNESS	expa1,10,14-2	C	a
17	RGB2_ROUNDNESS	expa1,10,14-1	C	a
17	RGB2_ROUNDNESS	WT +Dex	D	bc
17	RGB2_ROUNDNESS	WT -Dex	D	c
17	RGB2_ROUNDNESS	OE 8-4 +Dex	D	abc
17	RGB2_ROUNDNESS	OE 8-4 -Dex	D	ab
17	RGB2_ROUNDNESS	expa1,10,14-2	D	ab
17	RGB2_ROUNDNESS	expa1,10,14-1	D	a
18	RGB2_ROUNDNESS	WT +Dex	C	c
18	RGB2_ROUNDNESS	WT -Dex	C	c
18	RGB2_ROUNDNESS	OE 8-4 +Dex	C	bc
18	RGB2_ROUNDNESS	OE 8-4 -Dex	C	ab
18	RGB2_ROUNDNESS	expa1,10,14-2	C	a
18	RGB2_ROUNDNESS	expa1,10,14-1	C	a
18	RGB2_ROUNDNESS	WT +Dex	D	abc
18	RGB2_ROUNDNESS	WT -Dex	D	c
18	RGB2_ROUNDNESS	OE 8-4 +Dex	D	bc
18	RGB2_ROUNDNESS	OE 8-4 -Dex	D	ab
18	RGB2_ROUNDNESS	expa1,10,14-2	D	ab
18	RGB2_ROUNDNESS	expa1,10,14-1	D	a
19	RGB2_ROUNDNESS	WT +Dex	C	bc
19	RGB2_ROUNDNESS	WT -Dex	C	abc
19	RGB2_ROUNDNESS	OE 8-4 +Dex	C	c
19	RGB2_ROUNDNESS	OE 8-4 -Dex	C	a
19	RGB2_ROUNDNESS	expa1,10,14-2	C	a
19	RGB2_ROUNDNESS	expa1,10,14-1	C	ab
19	RGB2_ROUNDNESS	WT +Dex	D	a
19	RGB2_ROUNDNESS	WT -Dex	D	a
19	RGB2_ROUNDNESS	OE 8-4 +Dex	D	a
19	RGB2_ROUNDNESS	OE 8-4 -Dex	D	a
19	RGB2_ROUNDNESS	expa1,10,14-2	D	a
19	RGB2_ROUNDNESS	expa1,10,14-1	D	a
20	RGB2_ROUNDNESS	WT +Dex	C	abc
20	RGB2_ROUNDNESS	WT -Dex	C	bc
20	RGB2_ROUNDNESS	OE 8-4 +Dex	C	c
20	RGB2_ROUNDNESS	OE 8-4 -Dex	C	a
20	RGB2_ROUNDNESS	expa1,10,14-2	C	abc
20	RGB2_ROUNDNESS	expa1,10,14-1	C	ab
20	RGB2_ROUNDNESS	WT +Dex	D	b
20	RGB2_ROUNDNESS	WT -Dex	D	ab
20	RGB2_ROUNDNESS	OE 8-4 +Dex	D	a
20	RGB2_ROUNDNESS	OE 8-4 -Dex	D	ab
20	RGB2_ROUNDNESS	expa1,10,14-2	D	ab
20	RGB2_ROUNDNESS	expa1,10,14-1	D	ab
21	RGB2_ROUNDNESS	WT +Dex	C	bcd
21	RGB2_ROUNDNESS	WT -Dex	C	cd
21	RGB2_ROUNDNESS	OE 8-4 +Dex	C	d
21	RGB2_ROUNDNESS	OE 8-4 -Dex	C	a
21	RGB2_ROUNDNESS	expa1,10,14-2	C	abc
21	RGB2_ROUNDNESS	expa1,10,14-1	C	ab
21	RGB2_ROUNDNESS	WT +Dex	D	a
21	RGB2_ROUNDNESS	WT -Dex	D	a
21	RGB2_ROUNDNESS	OE 8-4 +Dex	D	a
21	RGB2_ROUNDNESS	OE 8-4 -Dex	D	a
21	RGB2_ROUNDNESS	expa1,10,14-2	D	a
21	RGB2_ROUNDNESS	expa1,10,14-1	D	a
22	RGB2_ROUNDNESS	WT +Dex	C	ab
22	RGB2_ROUNDNESS	WT -Dex	C	ab
22	RGB2_ROUNDNESS	OE 8-4 +Dex	C	b
22	RGB2_ROUNDNESS	OE 8-4 -Dex	C	ab
22	RGB2_ROUNDNESS	expa1,10,14-2	C	a
22	RGB2_ROUNDNESS	expa1,10,14-1	C	a
22	RGB2_ROUNDNESS	WT +Dex	D	ac
22	RGB2_ROUNDNESS	WT -Dex	D	b
22	RGB2_ROUNDNESS	OE 8-4 +Dex	D	bc
22	RGB2_ROUNDNESS	OE 8-4 -Dex	D	abc
22	RGB2_ROUNDNESS	expa1,10,14-2	D	abc
22	RGB2_ROUNDNESS	expa1,10,14-1	D	a
23	RGB2_ROUNDNESS	WT +Dex	C	bc
23	RGB2_ROUNDNESS	WT -Dex	C	abc
23	RGB2_ROUNDNESS	OE 8-4 +Dex	C	c
23	RGB2_ROUNDNESS	OE 8-4 -Dex	C	ab
23	RGB2_ROUNDNESS	expa1,10,14-2	C	a
23	RGB2_ROUNDNESS	expa1,10,14-1	C	a
23	RGB2_ROUNDNESS	WT +Dex	D	a
23	RGB2_ROUNDNESS	WT -Dex	D	a
23	RGB2_ROUNDNESS	OE 8-4 +Dex	D	a
23	RGB2_ROUNDNESS	OE 8-4 -Dex	D	a
23	RGB2_ROUNDNESS	expa1,10,14-2	D	a
23	RGB2_ROUNDNESS	expa1,10,14-1	D	a
24	RGB2_ROUNDNESS	WT +Dex	C	b
24	RGB2_ROUNDNESS	WT -Dex	C	b
24	RGB2_ROUNDNESS	OE 8-4 +Dex	C	b
24	RGB2_ROUNDNESS	OE 8-4 -Dex	C	ab
24	RGB2_ROUNDNESS	expa1,10,14-2	C	a
24	RGB2_ROUNDNESS	expa1,10,14-1	C	a
24	RGB2_ROUNDNESS	WT +Dex	D	a
24	RGB2_ROUNDNESS	WT -Dex	D	a
24	RGB2_ROUNDNESS	OE 8-4 +Dex	D	a
24	RGB2_ROUNDNESS	OE 8-4 -Dex	D	a
24	RGB2_ROUNDNESS	expa1,10,14-2	D	a
24	RGB2_ROUNDNESS	expa1,10,14-1	D	a
25	RGB2_ROUNDNESS	WT +Dex	C	bc
25	RGB2_ROUNDNESS	WT -Dex	C	bc
25	RGB2_ROUNDNESS	OE 8-4 +Dex	C	c
25	RGB2_ROUNDNESS	OE 8-4 -Dex	C	abc
25	RGB2_ROUNDNESS	expa1,10,14-2	C	a
25	RGB2_ROUNDNESS	expa1,10,14-1	C	ab
25	RGB2_ROUNDNESS	WT +Dex	D	a
25	RGB2_ROUNDNESS	WT -Dex	D	a
25	RGB2_ROUNDNESS	OE 8-4 +Dex	D	a
25	RGB2_ROUNDNESS	OE 8-4 -Dex	D	a
25	RGB2_ROUNDNESS	expa1,10,14-2	D	a
25	RGB2_ROUNDNESS	expa1,10,14-1	D	a
26	RGB2_ROUNDNESS	WT +Dex	C	bc
26	RGB2_ROUNDNESS	WT -Dex	C	bc
26	RGB2_ROUNDNESS	OE 8-4 +Dex	C	c
26	RGB2_ROUNDNESS	OE 8-4 -Dex	C	ab
26	RGB2_ROUNDNESS	expa1,10,14-2	C	ab
26	RGB2_ROUNDNESS	expa1,10,14-1	C	a
26	RGB2_ROUNDNESS	WT +Dex	D	a
26	RGB2_ROUNDNESS	WT -Dex	D	a
26	RGB2_ROUNDNESS	OE 8-4 +Dex	D	a
26	RGB2_ROUNDNESS	OE 8-4 -Dex	D	a
26	RGB2_ROUNDNESS	expa1,10,14-2	D	a
26	RGB2_ROUNDNESS	expa1,10,14-1	D	a
27	RGB2_ROUNDNESS	WT +Dex	C	abc
27	RGB2_ROUNDNESS	WT -Dex	C	bc
27	RGB2_ROUNDNESS	OE 8-4 +Dex	C	c
27	RGB2_ROUNDNESS	OE 8-4 -Dex	C	ab
27	RGB2_ROUNDNESS	expa1,10,14-2	C	a
27	RGB2_ROUNDNESS	expa1,10,14-1	C	ab
27	RGB2_ROUNDNESS	WT +Dex	D	a
27	RGB2_ROUNDNESS	WT -Dex	D	b
27	RGB2_ROUNDNESS	OE 8-4 +Dex	D	ab
27	RGB2_ROUNDNESS	OE 8-4 -Dex	D	ab
27	RGB2_ROUNDNESS	expa1,10,14-2	D	a
27	RGB2_ROUNDNESS	expa1,10,14-1	D	ab
28	RGB2_ROUNDNESS	WT +Dex	C	a
28	RGB2_ROUNDNESS	WT -Dex	C	a
28	RGB2_ROUNDNESS	OE 8-4 +Dex	C	a
28	RGB2_ROUNDNESS	OE 8-4 -Dex	C	a
28	RGB2_ROUNDNESS	expa1,10,14-2	C	a
28	RGB2_ROUNDNESS	expa1,10,14-1	C	a
28	RGB2_ROUNDNESS	WT +Dex	D	b
28	RGB2_ROUNDNESS	WT -Dex	D	c
28	RGB2_ROUNDNESS	OE 8-4 +Dex	D	abc
28	RGB2_ROUNDNESS	OE 8-4 -Dex	D	ac
28	RGB2_ROUNDNESS	expa1,10,14-2	D	ab
28	RGB2_ROUNDNESS	expa1,10,14-1	D	abc
29	RGB2_ROUNDNESS	WT +Dex	C	a
29	RGB2_ROUNDNESS	WT -Dex	C	a
29	RGB2_ROUNDNESS	OE 8-4 +Dex	C	a
29	RGB2_ROUNDNESS	OE 8-4 -Dex	C	a
29	RGB2_ROUNDNESS	expa1,10,14-2	C	a
29	RGB2_ROUNDNESS	expa1,10,14-1	C	a
29	RGB2_ROUNDNESS	WT +Dex	D	ab
29	RGB2_ROUNDNESS	WT -Dex	D	a
29	RGB2_ROUNDNESS	OE 8-4 +Dex	D	b
29	RGB2_ROUNDNESS	OE 8-4 -Dex	D	a
29	RGB2_ROUNDNESS	expa1,10,14-2	D	ab
29	RGB2_ROUNDNESS	expa1,10,14-1	D	ab
30	RGB2_ROUNDNESS	WT +Dex	C	a
30	RGB2_ROUNDNESS	WT -Dex	C	a
30	RGB2_ROUNDNESS	OE 8-4 +Dex	C	a
30	RGB2_ROUNDNESS	OE 8-4 -Dex	C	a
30	RGB2_ROUNDNESS	expa1,10,14-2	C	a
30	RGB2_ROUNDNESS	expa1,10,14-1	C	a
30	RGB2_ROUNDNESS	WT +Dex	D	ab
30	RGB2_ROUNDNESS	WT -Dex	D	a
30	RGB2_ROUNDNESS	OE 8-4 +Dex	D	b
30	RGB2_ROUNDNESS	OE 8-4 -Dex	D	a
30	RGB2_ROUNDNESS	expa1,10,14-2	D	ab
30	RGB2_ROUNDNESS	expa1,10,14-1	D	ab
31	RGB2_ROUNDNESS	WT +Dex	C	a
31	RGB2_ROUNDNESS	WT -Dex	C	a
31	RGB2_ROUNDNESS	OE 8-4 +Dex	C	a
31	RGB2_ROUNDNESS	OE 8-4 -Dex	C	a
31	RGB2_ROUNDNESS	expa1,10,14-2	C	a
31	RGB2_ROUNDNESS	expa1,10,14-1	C	a
31	RGB2_ROUNDNESS	WT +Dex	D	ab
31	RGB2_ROUNDNESS	WT -Dex	D	a
31	RGB2_ROUNDNESS	OE 8-4 +Dex	D	b
31	RGB2_ROUNDNESS	OE 8-4 -Dex	D	a
31	RGB2_ROUNDNESS	expa1,10,14-2	D	a
31	RGB2_ROUNDNESS	expa1,10,14-1	D	ab
32	RGB2_ROUNDNESS	WT +Dex	C	bc
32	RGB2_ROUNDNESS	WT -Dex	C	abc
32	RGB2_ROUNDNESS	OE 8-4 +Dex	C	c
32	RGB2_ROUNDNESS	OE 8-4 -Dex	C	ab
32	RGB2_ROUNDNESS	expa1,10,14-2	C	a
32	RGB2_ROUNDNESS	expa1,10,14-1	C	a
32	RGB2_ROUNDNESS	WT +Dex	D	bc
32	RGB2_ROUNDNESS	WT -Dex	D	a
32	RGB2_ROUNDNESS	OE 8-4 +Dex	D	c
32	RGB2_ROUNDNESS	OE 8-4 -Dex	D	abc
32	RGB2_ROUNDNESS	expa1,10,14-2	D	ab
32	RGB2_ROUNDNESS	expa1,10,14-1	D	abc
33	RGB2_ROUNDNESS	WT +Dex	C	c
33	RGB2_ROUNDNESS	WT -Dex	C	bc
33	RGB2_ROUNDNESS	OE 8-4 +Dex	C	c
33	RGB2_ROUNDNESS	OE 8-4 -Dex	C	abc
33	RGB2_ROUNDNESS	expa1,10,14-2	C	ab
33	RGB2_ROUNDNESS	expa1,10,14-1	C	a
33	RGB2_ROUNDNESS	WT +Dex	D	a
33	RGB2_ROUNDNESS	WT -Dex	D	a
33	RGB2_ROUNDNESS	OE 8-4 +Dex	D	a
33	RGB2_ROUNDNESS	OE 8-4 -Dex	D	a
33	RGB2_ROUNDNESS	expa1,10,14-2	D	a
33	RGB2_ROUNDNESS	expa1,10,14-1	D	a
34	RGB2_ROUNDNESS	WT +Dex	C	b
34	RGB2_ROUNDNESS	WT -Dex	C	ab
34	RGB2_ROUNDNESS	OE 8-4 +Dex	C	ab
34	RGB2_ROUNDNESS	OE 8-4 -Dex	C	ab
34	RGB2_ROUNDNESS	expa1,10,14-2	C	a
34	RGB2_ROUNDNESS	expa1,10,14-1	C	a
34	RGB2_ROUNDNESS	WT +Dex	D	ab
34	RGB2_ROUNDNESS	WT -Dex	D	b
34	RGB2_ROUNDNESS	OE 8-4 +Dex	D	ab
34	RGB2_ROUNDNESS	OE 8-4 -Dex	D	ab
34	RGB2_ROUNDNESS	expa1,10,14-2	D	a
34	RGB2_ROUNDNESS	expa1,10,14-1	D	ab
35	RGB2_ROUNDNESS	WT +Dex	C	c
35	RGB2_ROUNDNESS	WT -Dex	C	bc
35	RGB2_ROUNDNESS	OE 8-4 +Dex	C	a
35	RGB2_ROUNDNESS	OE 8-4 -Dex	C	ab
35	RGB2_ROUNDNESS	expa1,10,14-2	C	ab
35	RGB2_ROUNDNESS	expa1,10,14-1	C	ab
35	RGB2_ROUNDNESS	WT +Dex	D	ab
35	RGB2_ROUNDNESS	WT -Dex	D	ab
35	RGB2_ROUNDNESS	OE 8-4 +Dex	D	b
35	RGB2_ROUNDNESS	OE 8-4 -Dex	D	ac
35	RGB2_ROUNDNESS	expa1,10,14-2	D	c
35	RGB2_ROUNDNESS	expa1,10,14-1	D	ab
36	RGB2_ROUNDNESS	WT +Dex	C	a
36	RGB2_ROUNDNESS	WT -Dex	C	a
36	RGB2_ROUNDNESS	OE 8-4 +Dex	C	a
36	RGB2_ROUNDNESS	OE 8-4 -Dex	C	a
36	RGB2_ROUNDNESS	expa1,10,14-2	C	a
36	RGB2_ROUNDNESS	expa1,10,14-1	C	a
36	RGB2_ROUNDNESS	WT +Dex	D	ab
36	RGB2_ROUNDNESS	WT -Dex	D	ab
36	RGB2_ROUNDNESS	OE 8-4 +Dex	D	b
36	RGB2_ROUNDNESS	OE 8-4 -Dex	D	ab
36	RGB2_ROUNDNESS	expa1,10,14-2	D	a
36	RGB2_ROUNDNESS	expa1,10,14-1	D	ab
9	RGB2_COMPACTNESS	WT +Dex	C	a
9	RGB2_COMPACTNESS	WT -Dex	C	a
9	RGB2_COMPACTNESS	OE 8-4 +Dex	C	a
9	RGB2_COMPACTNESS	OE 8-4 -Dex	C	a
9	RGB2_COMPACTNESS	expa1,10,14-2	C	a
9	RGB2_COMPACTNESS	expa1,10,14-1	C	a
9	RGB2_COMPACTNESS	WT +Dex	D	ab
9	RGB2_COMPACTNESS	WT -Dex	D	ab
9	RGB2_COMPACTNESS	OE 8-4 +Dex	D	b
9	RGB2_COMPACTNESS	OE 8-4 -Dex	D	ab
9	RGB2_COMPACTNESS	expa1,10,14-2	D	a
9	RGB2_COMPACTNESS	expa1,10,14-1	D	ab
10	RGB2_COMPACTNESS	WT +Dex	C	b
10	RGB2_COMPACTNESS	WT -Dex	C	b
10	RGB2_COMPACTNESS	OE 8-4 +Dex	C	b
10	RGB2_COMPACTNESS	OE 8-4 -Dex	C	b
10	RGB2_COMPACTNESS	expa1,10,14-2	C	b
10	RGB2_COMPACTNESS	expa1,10,14-1	C	a
10	RGB2_COMPACTNESS	WT +Dex	D	ab
10	RGB2_COMPACTNESS	WT -Dex	D	bc
10	RGB2_COMPACTNESS	OE 8-4 +Dex	D	c
10	RGB2_COMPACTNESS	OE 8-4 -Dex	D	bc
10	RGB2_COMPACTNESS	expa1,10,14-2	D	a
10	RGB2_COMPACTNESS	expa1,10,14-1	D	ab
11	RGB2_COMPACTNESS	WT +Dex	C	ab
11	RGB2_COMPACTNESS	WT -Dex	C	b
11	RGB2_COMPACTNESS	OE 8-4 +Dex	C	b
11	RGB2_COMPACTNESS	OE 8-4 -Dex	C	b
11	RGB2_COMPACTNESS	expa1,10,14-2	C	a
11	RGB2_COMPACTNESS	expa1,10,14-1	C	a
11	RGB2_COMPACTNESS	WT +Dex	D	ab
11	RGB2_COMPACTNESS	WT -Dex	D	b
11	RGB2_COMPACTNESS	OE 8-4 +Dex	D	b
11	RGB2_COMPACTNESS	OE 8-4 -Dex	D	b
11	RGB2_COMPACTNESS	expa1,10,14-2	D	a
11	RGB2_COMPACTNESS	expa1,10,14-1	D	a
12	RGB2_COMPACTNESS	WT +Dex	C	cd
12	RGB2_COMPACTNESS	WT -Dex	C	d
12	RGB2_COMPACTNESS	OE 8-4 +Dex	C	cd
12	RGB2_COMPACTNESS	OE 8-4 -Dex	C	bc
12	RGB2_COMPACTNESS	expa1,10,14-2	C	ab
12	RGB2_COMPACTNESS	expa1,10,14-1	C	a
12	RGB2_COMPACTNESS	WT +Dex	D	ab
12	RGB2_COMPACTNESS	WT -Dex	D	c
12	RGB2_COMPACTNESS	OE 8-4 +Dex	D	bc
12	RGB2_COMPACTNESS	OE 8-4 -Dex	D	bc
12	RGB2_COMPACTNESS	expa1,10,14-2	D	ab
12	RGB2_COMPACTNESS	expa1,10,14-1	D	a
13	RGB2_COMPACTNESS	WT +Dex	C	cd
13	RGB2_COMPACTNESS	WT -Dex	C	d
13	RGB2_COMPACTNESS	OE 8-4 +Dex	C	cd
13	RGB2_COMPACTNESS	OE 8-4 -Dex	C	bc
13	RGB2_COMPACTNESS	expa1,10,14-2	C	ab
13	RGB2_COMPACTNESS	expa1,10,14-1	C	a
13	RGB2_COMPACTNESS	WT +Dex	D	a
13	RGB2_COMPACTNESS	WT -Dex	D	b
13	RGB2_COMPACTNESS	OE 8-4 +Dex	D	ab
13	RGB2_COMPACTNESS	OE 8-4 -Dex	D	ab
13	RGB2_COMPACTNESS	expa1,10,14-2	D	a
13	RGB2_COMPACTNESS	expa1,10,14-1	D	a
14	RGB2_COMPACTNESS	WT +Dex	C	bc
14	RGB2_COMPACTNESS	WT -Dex	C	c
14	RGB2_COMPACTNESS	OE 8-4 +Dex	C	c
14	RGB2_COMPACTNESS	OE 8-4 -Dex	C	ab
14	RGB2_COMPACTNESS	expa1,10,14-2	C	a
14	RGB2_COMPACTNESS	expa1,10,14-1	C	ab
14	RGB2_COMPACTNESS	WT +Dex	D	a
14	RGB2_COMPACTNESS	WT -Dex	D	c
14	RGB2_COMPACTNESS	OE 8-4 +Dex	D	c
14	RGB2_COMPACTNESS	OE 8-4 -Dex	D	bc
14	RGB2_COMPACTNESS	expa1,10,14-2	D	ab
14	RGB2_COMPACTNESS	expa1,10,14-1	D	a
15	RGB2_COMPACTNESS	WT +Dex	C	a
15	RGB2_COMPACTNESS	WT -Dex	C	ab
15	RGB2_COMPACTNESS	OE 8-4 +Dex	C	b
15	RGB2_COMPACTNESS	OE 8-4 -Dex	C	a
15	RGB2_COMPACTNESS	expa1,10,14-2	C	a
15	RGB2_COMPACTNESS	expa1,10,14-1	C	a
15	RGB2_COMPACTNESS	WT +Dex	D	abc
15	RGB2_COMPACTNESS	WT -Dex	D	bc
15	RGB2_COMPACTNESS	OE 8-4 +Dex	D	c
15	RGB2_COMPACTNESS	OE 8-4 -Dex	D	abc
15	RGB2_COMPACTNESS	expa1,10,14-2	D	ab
15	RGB2_COMPACTNESS	expa1,10,14-1	D	a
16	RGB2_COMPACTNESS	WT +Dex	C	ab
16	RGB2_COMPACTNESS	WT -Dex	C	a
16	RGB2_COMPACTNESS	OE 8-4 +Dex	C	b
16	RGB2_COMPACTNESS	OE 8-4 -Dex	C	ab
16	RGB2_COMPACTNESS	expa1,10,14-2	C	a
16	RGB2_COMPACTNESS	expa1,10,14-1	C	a
16	RGB2_COMPACTNESS	WT +Dex	D	a
16	RGB2_COMPACTNESS	WT -Dex	D	a
16	RGB2_COMPACTNESS	OE 8-4 +Dex	D	a
16	RGB2_COMPACTNESS	OE 8-4 -Dex	D	a
16	RGB2_COMPACTNESS	expa1,10,14-2	D	a
16	RGB2_COMPACTNESS	expa1,10,14-1	D	a
17	RGB2_COMPACTNESS	WT +Dex	C	ab
17	RGB2_COMPACTNESS	WT -Dex	C	a
17	RGB2_COMPACTNESS	OE 8-4 +Dex	C	b
17	RGB2_COMPACTNESS	OE 8-4 -Dex	C	a
17	RGB2_COMPACTNESS	expa1,10,14-2	C	a
17	RGB2_COMPACTNESS	expa1,10,14-1	C	a
17	RGB2_COMPACTNESS	WT +Dex	D	a
17	RGB2_COMPACTNESS	WT -Dex	D	a
17	RGB2_COMPACTNESS	OE 8-4 +Dex	D	a
17	RGB2_COMPACTNESS	OE 8-4 -Dex	D	a
17	RGB2_COMPACTNESS	expa1,10,14-2	D	a
17	RGB2_COMPACTNESS	expa1,10,14-1	D	a
18	RGB2_COMPACTNESS	WT +Dex	C	ab
18	RGB2_COMPACTNESS	WT -Dex	C	b
18	RGB2_COMPACTNESS	OE 8-4 +Dex	C	b
18	RGB2_COMPACTNESS	OE 8-4 -Dex	C	ab
18	RGB2_COMPACTNESS	expa1,10,14-2	C	a
18	RGB2_COMPACTNESS	expa1,10,14-1	C	a
18	RGB2_COMPACTNESS	WT +Dex	D	a
18	RGB2_COMPACTNESS	WT -Dex	D	a
18	RGB2_COMPACTNESS	OE 8-4 +Dex	D	a
18	RGB2_COMPACTNESS	OE 8-4 -Dex	D	a
18	RGB2_COMPACTNESS	expa1,10,14-2	D	a
18	RGB2_COMPACTNESS	expa1,10,14-1	D	a
19	RGB2_COMPACTNESS	WT +Dex	C	bc
19	RGB2_COMPACTNESS	WT -Dex	C	bc
19	RGB2_COMPACTNESS	OE 8-4 +Dex	C	c
19	RGB2_COMPACTNESS	OE 8-4 -Dex	C	ab
19	RGB2_COMPACTNESS	expa1,10,14-2	C	a
19	RGB2_COMPACTNESS	expa1,10,14-1	C	ab
19	RGB2_COMPACTNESS	WT +Dex	D	a
19	RGB2_COMPACTNESS	WT -Dex	D	a
19	RGB2_COMPACTNESS	OE 8-4 +Dex	D	a
19	RGB2_COMPACTNESS	OE 8-4 -Dex	D	a
19	RGB2_COMPACTNESS	expa1,10,14-2	D	a
19	RGB2_COMPACTNESS	expa1,10,14-1	D	a
20	RGB2_COMPACTNESS	WT +Dex	C	ab
20	RGB2_COMPACTNESS	WT -Dex	C	ab
20	RGB2_COMPACTNESS	OE 8-4 +Dex	C	b
20	RGB2_COMPACTNESS	OE 8-4 -Dex	C	a
20	RGB2_COMPACTNESS	expa1,10,14-2	C	a
20	RGB2_COMPACTNESS	expa1,10,14-1	C	a
20	RGB2_COMPACTNESS	WT +Dex	D	b
20	RGB2_COMPACTNESS	WT -Dex	D	ac
20	RGB2_COMPACTNESS	OE 8-4 +Dex	D	c
20	RGB2_COMPACTNESS	OE 8-4 -Dex	D	ab
20	RGB2_COMPACTNESS	expa1,10,14-2	D	ac
20	RGB2_COMPACTNESS	expa1,10,14-1	D	ab
21	RGB2_COMPACTNESS	WT +Dex	C	ab
21	RGB2_COMPACTNESS	WT -Dex	C	ab
21	RGB2_COMPACTNESS	OE 8-4 +Dex	C	b
21	RGB2_COMPACTNESS	OE 8-4 -Dex	C	a
21	RGB2_COMPACTNESS	expa1,10,14-2	C	a
21	RGB2_COMPACTNESS	expa1,10,14-1	C	a
21	RGB2_COMPACTNESS	WT +Dex	D	a
21	RGB2_COMPACTNESS	WT -Dex	D	a
21	RGB2_COMPACTNESS	OE 8-4 +Dex	D	a
21	RGB2_COMPACTNESS	OE 8-4 -Dex	D	a
21	RGB2_COMPACTNESS	expa1,10,14-2	D	a
21	RGB2_COMPACTNESS	expa1,10,14-1	D	a
22	RGB2_COMPACTNESS	WT +Dex	C	ab
22	RGB2_COMPACTNESS	WT -Dex	C	a
22	RGB2_COMPACTNESS	OE 8-4 +Dex	C	b
22	RGB2_COMPACTNESS	OE 8-4 -Dex	C	a
22	RGB2_COMPACTNESS	expa1,10,14-2	C	a
22	RGB2_COMPACTNESS	expa1,10,14-1	C	a
22	RGB2_COMPACTNESS	WT +Dex	D	ab
22	RGB2_COMPACTNESS	WT -Dex	D	b
22	RGB2_COMPACTNESS	OE 8-4 +Dex	D	ab
22	RGB2_COMPACTNESS	OE 8-4 -Dex	D	a
22	RGB2_COMPACTNESS	expa1,10,14-2	D	ab
22	RGB2_COMPACTNESS	expa1,10,14-1	D	a
23	RGB2_COMPACTNESS	WT +Dex	C	bc
23	RGB2_COMPACTNESS	WT -Dex	C	b
23	RGB2_COMPACTNESS	OE 8-4 +Dex	C	c
23	RGB2_COMPACTNESS	OE 8-4 -Dex	C	b
23	RGB2_COMPACTNESS	expa1,10,14-2	C	ab
23	RGB2_COMPACTNESS	expa1,10,14-1	C	a
23	RGB2_COMPACTNESS	WT +Dex	D	b
23	RGB2_COMPACTNESS	WT -Dex	D	c
23	RGB2_COMPACTNESS	OE 8-4 +Dex	D	ac
23	RGB2_COMPACTNESS	OE 8-4 -Dex	D	ac
23	RGB2_COMPACTNESS	expa1,10,14-2	D	ac
23	RGB2_COMPACTNESS	expa1,10,14-1	D	ab
24	RGB2_COMPACTNESS	WT +Dex	C	b
24	RGB2_COMPACTNESS	WT -Dex	C	b
24	RGB2_COMPACTNESS	OE 8-4 +Dex	C	c
24	RGB2_COMPACTNESS	OE 8-4 -Dex	C	b
24	RGB2_COMPACTNESS	expa1,10,14-2	C	ab
24	RGB2_COMPACTNESS	expa1,10,14-1	C	a
24	RGB2_COMPACTNESS	WT +Dex	D	b
24	RGB2_COMPACTNESS	WT -Dex	D	a
24	RGB2_COMPACTNESS	OE 8-4 +Dex	D	a
24	RGB2_COMPACTNESS	OE 8-4 -Dex	D	ab
24	RGB2_COMPACTNESS	expa1,10,14-2	D	ab
24	RGB2_COMPACTNESS	expa1,10,14-1	D	ab
25	RGB2_COMPACTNESS	WT +Dex	C	b
25	RGB2_COMPACTNESS	WT -Dex	C	ab
25	RGB2_COMPACTNESS	OE 8-4 +Dex	C	c
25	RGB2_COMPACTNESS	OE 8-4 -Dex	C	b
25	RGB2_COMPACTNESS	expa1,10,14-2	C	ab
25	RGB2_COMPACTNESS	expa1,10,14-1	C	a
25	RGB2_COMPACTNESS	WT +Dex	D	a
25	RGB2_COMPACTNESS	WT -Dex	D	a
25	RGB2_COMPACTNESS	OE 8-4 +Dex	D	a
25	RGB2_COMPACTNESS	OE 8-4 -Dex	D	a
25	RGB2_COMPACTNESS	expa1,10,14-2	D	a
25	RGB2_COMPACTNESS	expa1,10,14-1	D	a
26	RGB2_COMPACTNESS	WT +Dex	C	ab
26	RGB2_COMPACTNESS	WT -Dex	C	ab
26	RGB2_COMPACTNESS	OE 8-4 +Dex	C	c
26	RGB2_COMPACTNESS	OE 8-4 -Dex	C	bc
26	RGB2_COMPACTNESS	expa1,10,14-2	C	ab
26	RGB2_COMPACTNESS	expa1,10,14-1	C	a
26	RGB2_COMPACTNESS	WT +Dex	D	a
26	RGB2_COMPACTNESS	WT -Dex	D	b
26	RGB2_COMPACTNESS	OE 8-4 +Dex	D	ab
26	RGB2_COMPACTNESS	OE 8-4 -Dex	D	b
26	RGB2_COMPACTNESS	expa1,10,14-2	D	ab
26	RGB2_COMPACTNESS	expa1,10,14-1	D	a
27	RGB2_COMPACTNESS	WT +Dex	C	ab
27	RGB2_COMPACTNESS	WT -Dex	C	abc
27	RGB2_COMPACTNESS	OE 8-4 +Dex	C	c
27	RGB2_COMPACTNESS	OE 8-4 -Dex	C	bc
27	RGB2_COMPACTNESS	expa1,10,14-2	C	ab
27	RGB2_COMPACTNESS	expa1,10,14-1	C	a
27	RGB2_COMPACTNESS	WT +Dex	D	b
27	RGB2_COMPACTNESS	WT -Dex	D	c
27	RGB2_COMPACTNESS	OE 8-4 +Dex	D	ac
27	RGB2_COMPACTNESS	OE 8-4 -Dex	D	ac
27	RGB2_COMPACTNESS	expa1,10,14-2	D	abc
27	RGB2_COMPACTNESS	expa1,10,14-1	D	ab
28	RGB2_COMPACTNESS	WT +Dex	C	ab
28	RGB2_COMPACTNESS	WT -Dex	C	ab
28	RGB2_COMPACTNESS	OE 8-4 +Dex	C	b
28	RGB2_COMPACTNESS	OE 8-4 -Dex	C	ab
28	RGB2_COMPACTNESS	expa1,10,14-2	C	a
28	RGB2_COMPACTNESS	expa1,10,14-1	C	a
28	RGB2_COMPACTNESS	WT +Dex	D	b
28	RGB2_COMPACTNESS	WT -Dex	D	c
28	RGB2_COMPACTNESS	OE 8-4 +Dex	D	abc
28	RGB2_COMPACTNESS	OE 8-4 -Dex	D	ac
28	RGB2_COMPACTNESS	expa1,10,14-2	D	ac
28	RGB2_COMPACTNESS	expa1,10,14-1	D	ab
29	RGB2_COMPACTNESS	WT +Dex	C	b
29	RGB2_COMPACTNESS	WT -Dex	C	ab
29	RGB2_COMPACTNESS	OE 8-4 +Dex	C	a
29	RGB2_COMPACTNESS	OE 8-4 -Dex	C	ab
29	RGB2_COMPACTNESS	expa1,10,14-2	C	ab
29	RGB2_COMPACTNESS	expa1,10,14-1	C	ab
29	RGB2_COMPACTNESS	WT +Dex	D	a
29	RGB2_COMPACTNESS	WT -Dex	D	a
29	RGB2_COMPACTNESS	OE 8-4 +Dex	D	a
29	RGB2_COMPACTNESS	OE 8-4 -Dex	D	a
29	RGB2_COMPACTNESS	expa1,10,14-2	D	a
29	RGB2_COMPACTNESS	expa1,10,14-1	D	a
30	RGB2_COMPACTNESS	WT +Dex	C	c
30	RGB2_COMPACTNESS	WT -Dex	C	bc
30	RGB2_COMPACTNESS	OE 8-4 +Dex	C	a
30	RGB2_COMPACTNESS	OE 8-4 -Dex	C	a
30	RGB2_COMPACTNESS	expa1,10,14-2	C	ab
30	RGB2_COMPACTNESS	expa1,10,14-1	C	a
30	RGB2_COMPACTNESS	WT +Dex	D	b
30	RGB2_COMPACTNESS	WT -Dex	D	a
30	RGB2_COMPACTNESS	OE 8-4 +Dex	D	b
30	RGB2_COMPACTNESS	OE 8-4 -Dex	D	a
30	RGB2_COMPACTNESS	expa1,10,14-2	D	ab
30	RGB2_COMPACTNESS	expa1,10,14-1	D	ab
31	RGB2_COMPACTNESS	WT +Dex	C	bc
31	RGB2_COMPACTNESS	WT -Dex	C	c
31	RGB2_COMPACTNESS	OE 8-4 +Dex	C	ab
31	RGB2_COMPACTNESS	OE 8-4 -Dex	C	a
31	RGB2_COMPACTNESS	expa1,10,14-2	C	a
31	RGB2_COMPACTNESS	expa1,10,14-1	C	a
31	RGB2_COMPACTNESS	WT +Dex	D	ab
31	RGB2_COMPACTNESS	WT -Dex	D	a
31	RGB2_COMPACTNESS	OE 8-4 +Dex	D	b
31	RGB2_COMPACTNESS	OE 8-4 -Dex	D	a
31	RGB2_COMPACTNESS	expa1,10,14-2	D	ab
31	RGB2_COMPACTNESS	expa1,10,14-1	D	ab
32	RGB2_COMPACTNESS	WT +Dex	C	c
32	RGB2_COMPACTNESS	WT -Dex	C	c
32	RGB2_COMPACTNESS	OE 8-4 +Dex	C	bc
32	RGB2_COMPACTNESS	OE 8-4 -Dex	C	ab
32	RGB2_COMPACTNESS	expa1,10,14-2	C	a
32	RGB2_COMPACTNESS	expa1,10,14-1	C	a
32	RGB2_COMPACTNESS	WT +Dex	D	b
32	RGB2_COMPACTNESS	WT -Dex	D	a
32	RGB2_COMPACTNESS	OE 8-4 +Dex	D	b
32	RGB2_COMPACTNESS	OE 8-4 -Dex	D	a
32	RGB2_COMPACTNESS	expa1,10,14-2	D	a
32	RGB2_COMPACTNESS	expa1,10,14-1	D	a
33	RGB2_COMPACTNESS	WT +Dex	C	ac
33	RGB2_COMPACTNESS	WT -Dex	C	b
33	RGB2_COMPACTNESS	OE 8-4 +Dex	C	bc
33	RGB2_COMPACTNESS	OE 8-4 -Dex	C	a
33	RGB2_COMPACTNESS	expa1,10,14-2	C	a
33	RGB2_COMPACTNESS	expa1,10,14-1	C	a
33	RGB2_COMPACTNESS	WT +Dex	D	a
33	RGB2_COMPACTNESS	WT -Dex	D	a
33	RGB2_COMPACTNESS	OE 8-4 +Dex	D	b
33	RGB2_COMPACTNESS	OE 8-4 -Dex	D	a
33	RGB2_COMPACTNESS	expa1,10,14-2	D	a
33	RGB2_COMPACTNESS	expa1,10,14-1	D	a
34	RGB2_COMPACTNESS	WT +Dex	C	bc
34	RGB2_COMPACTNESS	WT -Dex	C	c
34	RGB2_COMPACTNESS	OE 8-4 +Dex	C	ab
34	RGB2_COMPACTNESS	OE 8-4 -Dex	C	ab
34	RGB2_COMPACTNESS	expa1,10,14-2	C	a
34	RGB2_COMPACTNESS	expa1,10,14-1	C	ab
34	RGB2_COMPACTNESS	WT +Dex	D	ab
34	RGB2_COMPACTNESS	WT -Dex	D	a
34	RGB2_COMPACTNESS	OE 8-4 +Dex	D	b
34	RGB2_COMPACTNESS	OE 8-4 -Dex	D	ab
34	RGB2_COMPACTNESS	expa1,10,14-2	D	ab
34	RGB2_COMPACTNESS	expa1,10,14-1	D	a
35	RGB2_COMPACTNESS	WT +Dex	C	cd
35	RGB2_COMPACTNESS	WT -Dex	C	d
35	RGB2_COMPACTNESS	OE 8-4 +Dex	C	bc
35	RGB2_COMPACTNESS	OE 8-4 -Dex	C	bc
35	RGB2_COMPACTNESS	expa1,10,14-2	C	a
35	RGB2_COMPACTNESS	expa1,10,14-1	C	ab
35	RGB2_COMPACTNESS	WT +Dex	D	ab
35	RGB2_COMPACTNESS	WT -Dex	D	a
35	RGB2_COMPACTNESS	OE 8-4 +Dex	D	b
35	RGB2_COMPACTNESS	OE 8-4 -Dex	D	ab
35	RGB2_COMPACTNESS	expa1,10,14-2	D	ab
35	RGB2_COMPACTNESS	expa1,10,14-1	D	a
36	RGB2_COMPACTNESS	WT +Dex	C	bc
36	RGB2_COMPACTNESS	WT -Dex	C	c
36	RGB2_COMPACTNESS	OE 8-4 +Dex	C	bc
36	RGB2_COMPACTNESS	OE 8-4 -Dex	C	ab
36	RGB2_COMPACTNESS	expa1,10,14-2	C	a
36	RGB2_COMPACTNESS	expa1,10,14-1	C	a
36	RGB2_COMPACTNESS	WT +Dex	D	a
36	RGB2_COMPACTNESS	WT -Dex	D	a
36	RGB2_COMPACTNESS	OE 8-4 +Dex	D	a
36	RGB2_COMPACTNESS	OE 8-4 -Dex	D	a
36	RGB2_COMPACTNESS	expa1,10,14-2	D	a
36	RGB2_COMPACTNESS	expa1,10,14-1	D	a
14	RGB2_ISOTROPY	WT +Dex	C	a
14	RGB2_ISOTROPY	WT -Dex	C	a
14	RGB2_ISOTROPY	OE 8-4 +Dex	C	a
14	RGB2_ISOTROPY	OE 8-4 -Dex	C	a
14	RGB2_ISOTROPY	expa1,10,14-2	C	a
14	RGB2_ISOTROPY	expa1,10,14-1	C	a
14	RGB2_ISOTROPY	WT +Dex	D	a
14	RGB2_ISOTROPY	WT -Dex	D	a
14	RGB2_ISOTROPY	OE 8-4 +Dex	D	a
14	RGB2_ISOTROPY	OE 8-4 -Dex	D	a
14	RGB2_ISOTROPY	expa1,10,14-2	D	a
14	RGB2_ISOTROPY	expa1,10,14-1	D	a
15	RGB2_ISOTROPY	WT +Dex	C	abd
15	RGB2_ISOTROPY	WT -Dex	C	c
15	RGB2_ISOTROPY	OE 8-4 +Dex	C	cd
15	RGB2_ISOTROPY	OE 8-4 -Dex	C	b
15	RGB2_ISOTROPY	expa1,10,14-2	C	acd
15	RGB2_ISOTROPY	expa1,10,14-1	C	ab
15	RGB2_ISOTROPY	WT +Dex	D	a
15	RGB2_ISOTROPY	WT -Dex	D	a
15	RGB2_ISOTROPY	OE 8-4 +Dex	D	a
15	RGB2_ISOTROPY	OE 8-4 -Dex	D	a
15	RGB2_ISOTROPY	expa1,10,14-2	D	a
15	RGB2_ISOTROPY	expa1,10,14-1	D	a
16	RGB2_ISOTROPY	WT +Dex	C	bc
16	RGB2_ISOTROPY	WT -Dex	C	c
16	RGB2_ISOTROPY	OE 8-4 +Dex	C	c
16	RGB2_ISOTROPY	OE 8-4 -Dex	C	ab
16	RGB2_ISOTROPY	expa1,10,14-2	C	ab
16	RGB2_ISOTROPY	expa1,10,14-1	C	a
16	RGB2_ISOTROPY	WT +Dex	D	a
16	RGB2_ISOTROPY	WT -Dex	D	a
16	RGB2_ISOTROPY	OE 8-4 +Dex	D	a
16	RGB2_ISOTROPY	OE 8-4 -Dex	D	a
16	RGB2_ISOTROPY	expa1,10,14-2	D	a
16	RGB2_ISOTROPY	expa1,10,14-1	D	a
17	RGB2_ISOTROPY	WT +Dex	C	a
17	RGB2_ISOTROPY	WT -Dex	C	a
17	RGB2_ISOTROPY	OE 8-4 +Dex	C	a
17	RGB2_ISOTROPY	OE 8-4 -Dex	C	a
17	RGB2_ISOTROPY	expa1,10,14-2	C	a
17	RGB2_ISOTROPY	expa1,10,14-1	C	a
17	RGB2_ISOTROPY	WT +Dex	D	b
17	RGB2_ISOTROPY	WT -Dex	D	ab
17	RGB2_ISOTROPY	OE 8-4 +Dex	D	a
17	RGB2_ISOTROPY	OE 8-4 -Dex	D	ab
17	RGB2_ISOTROPY	expa1,10,14-2	D	ab
17	RGB2_ISOTROPY	expa1,10,14-1	D	ab
18	RGB2_ISOTROPY	WT +Dex	C	a
18	RGB2_ISOTROPY	WT -Dex	C	a
18	RGB2_ISOTROPY	OE 8-4 +Dex	C	b
18	RGB2_ISOTROPY	OE 8-4 -Dex	C	a
18	RGB2_ISOTROPY	expa1,10,14-2	C	ab
18	RGB2_ISOTROPY	expa1,10,14-1	C	a
18	RGB2_ISOTROPY	WT +Dex	D	a
18	RGB2_ISOTROPY	WT -Dex	D	a
18	RGB2_ISOTROPY	OE 8-4 +Dex	D	b
18	RGB2_ISOTROPY	OE 8-4 -Dex	D	ab
18	RGB2_ISOTROPY	expa1,10,14-2	D	a
18	RGB2_ISOTROPY	expa1,10,14-1	D	ab
19	RGB2_ISOTROPY	WT +Dex	C	a
19	RGB2_ISOTROPY	WT -Dex	C	ab
19	RGB2_ISOTROPY	OE 8-4 +Dex	C	b
19	RGB2_ISOTROPY	OE 8-4 -Dex	C	a
19	RGB2_ISOTROPY	expa1,10,14-2	C	a
19	RGB2_ISOTROPY	expa1,10,14-1	C	a
19	RGB2_ISOTROPY	WT +Dex	D	a
19	RGB2_ISOTROPY	WT -Dex	D	a
19	RGB2_ISOTROPY	OE 8-4 +Dex	D	a
19	RGB2_ISOTROPY	OE 8-4 -Dex	D	a
19	RGB2_ISOTROPY	expa1,10,14-2	D	a
19	RGB2_ISOTROPY	expa1,10,14-1	D	a
20	RGB2_ISOTROPY	WT +Dex	C	ab
20	RGB2_ISOTROPY	WT -Dex	C	ab
20	RGB2_ISOTROPY	OE 8-4 +Dex	C	b
20	RGB2_ISOTROPY	OE 8-4 -Dex	C	a
20	RGB2_ISOTROPY	expa1,10,14-2	C	ab
20	RGB2_ISOTROPY	expa1,10,14-1	C	a
20	RGB2_ISOTROPY	WT +Dex	D	a
20	RGB2_ISOTROPY	WT -Dex	D	a
20	RGB2_ISOTROPY	OE 8-4 +Dex	D	a
20	RGB2_ISOTROPY	OE 8-4 -Dex	D	a
20	RGB2_ISOTROPY	expa1,10,14-2	D	a
20	RGB2_ISOTROPY	expa1,10,14-1	D	a
21	RGB2_ISOTROPY	WT +Dex	C	b
21	RGB2_ISOTROPY	WT -Dex	C	b
21	RGB2_ISOTROPY	OE 8-4 +Dex	C	b
21	RGB2_ISOTROPY	OE 8-4 -Dex	C	a
21	RGB2_ISOTROPY	expa1,10,14-2	C	a
21	RGB2_ISOTROPY	expa1,10,14-1	C	ab
21	RGB2_ISOTROPY	WT +Dex	D	a
21	RGB2_ISOTROPY	WT -Dex	D	a
21	RGB2_ISOTROPY	OE 8-4 +Dex	D	a
21	RGB2_ISOTROPY	OE 8-4 -Dex	D	a
21	RGB2_ISOTROPY	expa1,10,14-2	D	a
21	RGB2_ISOTROPY	expa1,10,14-1	D	a
22	RGB2_ISOTROPY	WT +Dex	C	a
22	RGB2_ISOTROPY	WT -Dex	C	a
22	RGB2_ISOTROPY	OE 8-4 +Dex	C	a
22	RGB2_ISOTROPY	OE 8-4 -Dex	C	a
22	RGB2_ISOTROPY	expa1,10,14-2	C	a
22	RGB2_ISOTROPY	expa1,10,14-1	C	a
22	RGB2_ISOTROPY	WT +Dex	D	a
22	RGB2_ISOTROPY	WT -Dex	D	a
22	RGB2_ISOTROPY	OE 8-4 +Dex	D	a
22	RGB2_ISOTROPY	OE 8-4 -Dex	D	a
22	RGB2_ISOTROPY	expa1,10,14-2	D	a
22	RGB2_ISOTROPY	expa1,10,14-1	D	a
23	RGB2_ISOTROPY	WT +Dex	C	a
23	RGB2_ISOTROPY	WT -Dex	C	a
23	RGB2_ISOTROPY	OE 8-4 +Dex	C	a
23	RGB2_ISOTROPY	OE 8-4 -Dex	C	a
23	RGB2_ISOTROPY	expa1,10,14-2	C	a
23	RGB2_ISOTROPY	expa1,10,14-1	C	a
23	RGB2_ISOTROPY	WT +Dex	D	a
23	RGB2_ISOTROPY	WT -Dex	D	a
23	RGB2_ISOTROPY	OE 8-4 +Dex	D	a
23	RGB2_ISOTROPY	OE 8-4 -Dex	D	a
23	RGB2_ISOTROPY	expa1,10,14-2	D	a
23	RGB2_ISOTROPY	expa1,10,14-1	D	a
24	RGB2_ISOTROPY	WT +Dex	C	a
24	RGB2_ISOTROPY	WT -Dex	C	a
24	RGB2_ISOTROPY	OE 8-4 +Dex	C	a
24	RGB2_ISOTROPY	OE 8-4 -Dex	C	a
24	RGB2_ISOTROPY	expa1,10,14-2	C	a
24	RGB2_ISOTROPY	expa1,10,14-1	C	a
24	RGB2_ISOTROPY	WT +Dex	D	b
24	RGB2_ISOTROPY	WT -Dex	D	a
24	RGB2_ISOTROPY	OE 8-4 +Dex	D	a
24	RGB2_ISOTROPY	OE 8-4 -Dex	D	a
24	RGB2_ISOTROPY	expa1,10,14-2	D	a
24	RGB2_ISOTROPY	expa1,10,14-1	D	a
25	RGB2_ISOTROPY	WT +Dex	C	a
25	RGB2_ISOTROPY	WT -Dex	C	a
25	RGB2_ISOTROPY	OE 8-4 +Dex	C	a
25	RGB2_ISOTROPY	OE 8-4 -Dex	C	a
25	RGB2_ISOTROPY	expa1,10,14-2	C	a
25	RGB2_ISOTROPY	expa1,10,14-1	C	a
25	RGB2_ISOTROPY	WT +Dex	D	a
25	RGB2_ISOTROPY	WT -Dex	D	a
25	RGB2_ISOTROPY	OE 8-4 +Dex	D	a
25	RGB2_ISOTROPY	OE 8-4 -Dex	D	a
25	RGB2_ISOTROPY	expa1,10,14-2	D	a
25	RGB2_ISOTROPY	expa1,10,14-1	D	a
26	RGB2_ISOTROPY	WT +Dex	C	a
26	RGB2_ISOTROPY	WT -Dex	C	a
26	RGB2_ISOTROPY	OE 8-4 +Dex	C	b
26	RGB2_ISOTROPY	OE 8-4 -Dex	C	ab
26	RGB2_ISOTROPY	expa1,10,14-2	C	ab
26	RGB2_ISOTROPY	expa1,10,14-1	C	a
26	RGB2_ISOTROPY	WT +Dex	D	a
26	RGB2_ISOTROPY	WT -Dex	D	a
26	RGB2_ISOTROPY	OE 8-4 +Dex	D	a
26	RGB2_ISOTROPY	OE 8-4 -Dex	D	a
26	RGB2_ISOTROPY	expa1,10,14-2	D	a
26	RGB2_ISOTROPY	expa1,10,14-1	D	a
27	RGB2_ISOTROPY	WT +Dex	C	a
27	RGB2_ISOTROPY	WT -Dex	C	ab
27	RGB2_ISOTROPY	OE 8-4 +Dex	C	b
27	RGB2_ISOTROPY	OE 8-4 -Dex	C	ab
27	RGB2_ISOTROPY	expa1,10,14-2	C	a
27	RGB2_ISOTROPY	expa1,10,14-1	C	a
27	RGB2_ISOTROPY	WT +Dex	D	a
27	RGB2_ISOTROPY	WT -Dex	D	a
27	RGB2_ISOTROPY	OE 8-4 +Dex	D	a
27	RGB2_ISOTROPY	OE 8-4 -Dex	D	a
27	RGB2_ISOTROPY	expa1,10,14-2	D	a
27	RGB2_ISOTROPY	expa1,10,14-1	D	a
28	RGB2_ISOTROPY	WT +Dex	C	a
28	RGB2_ISOTROPY	WT -Dex	C	a
28	RGB2_ISOTROPY	OE 8-4 +Dex	C	a
28	RGB2_ISOTROPY	OE 8-4 -Dex	C	a
28	RGB2_ISOTROPY	expa1,10,14-2	C	a
28	RGB2_ISOTROPY	expa1,10,14-1	C	a
28	RGB2_ISOTROPY	WT +Dex	D	a
28	RGB2_ISOTROPY	WT -Dex	D	a
28	RGB2_ISOTROPY	OE 8-4 +Dex	D	a
28	RGB2_ISOTROPY	OE 8-4 -Dex	D	a
28	RGB2_ISOTROPY	expa1,10,14-2	D	a
28	RGB2_ISOTROPY	expa1,10,14-1	D	a
29	RGB2_ISOTROPY	WT +Dex	C	a
29	RGB2_ISOTROPY	WT -Dex	C	a
29	RGB2_ISOTROPY	OE 8-4 +Dex	C	a
29	RGB2_ISOTROPY	OE 8-4 -Dex	C	a
29	RGB2_ISOTROPY	expa1,10,14-2	C	a
29	RGB2_ISOTROPY	expa1,10,14-1	C	a
29	RGB2_ISOTROPY	WT +Dex	D	a
29	RGB2_ISOTROPY	WT -Dex	D	a
29	RGB2_ISOTROPY	OE 8-4 +Dex	D	a
29	RGB2_ISOTROPY	OE 8-4 -Dex	D	a
29	RGB2_ISOTROPY	expa1,10,14-2	D	a
29	RGB2_ISOTROPY	expa1,10,14-1	D	a
30	RGB2_ISOTROPY	WT +Dex	C	a
30	RGB2_ISOTROPY	WT -Dex	C	ab
30	RGB2_ISOTROPY	OE 8-4 +Dex	C	b
30	RGB2_ISOTROPY	OE 8-4 -Dex	C	ab
30	RGB2_ISOTROPY	expa1,10,14-2	C	a
30	RGB2_ISOTROPY	expa1,10,14-1	C	a
30	RGB2_ISOTROPY	WT +Dex	D	ab
30	RGB2_ISOTROPY	WT -Dex	D	b
30	RGB2_ISOTROPY	OE 8-4 +Dex	D	a
30	RGB2_ISOTROPY	OE 8-4 -Dex	D	ab
30	RGB2_ISOTROPY	expa1,10,14-2	D	a
30	RGB2_ISOTROPY	expa1,10,14-1	D	ab
31	RGB2_ISOTROPY	WT +Dex	C	a
31	RGB2_ISOTROPY	WT -Dex	C	a
31	RGB2_ISOTROPY	OE 8-4 +Dex	C	b
31	RGB2_ISOTROPY	OE 8-4 -Dex	C	ab
31	RGB2_ISOTROPY	expa1,10,14-2	C	a
31	RGB2_ISOTROPY	expa1,10,14-1	C	a
31	RGB2_ISOTROPY	WT +Dex	D	b
31	RGB2_ISOTROPY	WT -Dex	D	a
31	RGB2_ISOTROPY	OE 8-4 +Dex	D	ab
31	RGB2_ISOTROPY	OE 8-4 -Dex	D	ab
31	RGB2_ISOTROPY	expa1,10,14-2	D	ab
31	RGB2_ISOTROPY	expa1,10,14-1	D	ab
32	RGB2_ISOTROPY	WT +Dex	C	ab
32	RGB2_ISOTROPY	WT -Dex	C	abc
32	RGB2_ISOTROPY	OE 8-4 +Dex	C	c
32	RGB2_ISOTROPY	OE 8-4 -Dex	C	bc
32	RGB2_ISOTROPY	expa1,10,14-2	C	a
32	RGB2_ISOTROPY	expa1,10,14-1	C	ab
32	RGB2_ISOTROPY	WT +Dex	D	ab
32	RGB2_ISOTROPY	WT -Dex	D	b
32	RGB2_ISOTROPY	OE 8-4 +Dex	D	a
32	RGB2_ISOTROPY	OE 8-4 -Dex	D	ab
32	RGB2_ISOTROPY	expa1,10,14-2	D	ab
32	RGB2_ISOTROPY	expa1,10,14-1	D	ab
33	RGB2_ISOTROPY	WT +Dex	C	a
33	RGB2_ISOTROPY	WT -Dex	C	a
33	RGB2_ISOTROPY	OE 8-4 +Dex	C	ab
33	RGB2_ISOTROPY	OE 8-4 -Dex	C	b
33	RGB2_ISOTROPY	expa1,10,14-2	C	ab
33	RGB2_ISOTROPY	expa1,10,14-1	C	a
33	RGB2_ISOTROPY	WT +Dex	D	ab
33	RGB2_ISOTROPY	WT -Dex	D	b
33	RGB2_ISOTROPY	OE 8-4 +Dex	D	ab
33	RGB2_ISOTROPY	OE 8-4 -Dex	D	a
33	RGB2_ISOTROPY	expa1,10,14-2	D	a
33	RGB2_ISOTROPY	expa1,10,14-1	D	ab
34	RGB2_ISOTROPY	WT +Dex	C	a
34	RGB2_ISOTROPY	WT -Dex	C	a
34	RGB2_ISOTROPY	OE 8-4 +Dex	C	a
34	RGB2_ISOTROPY	OE 8-4 -Dex	C	a
34	RGB2_ISOTROPY	expa1,10,14-2	C	a
34	RGB2_ISOTROPY	expa1,10,14-1	C	a
34	RGB2_ISOTROPY	WT +Dex	D	a
34	RGB2_ISOTROPY	WT -Dex	D	a
34	RGB2_ISOTROPY	OE 8-4 +Dex	D	a
34	RGB2_ISOTROPY	OE 8-4 -Dex	D	a
34	RGB2_ISOTROPY	expa1,10,14-2	D	a
34	RGB2_ISOTROPY	expa1,10,14-1	D	a
35	RGB2_ISOTROPY	WT +Dex	C	a
35	RGB2_ISOTROPY	WT -Dex	C	a
35	RGB2_ISOTROPY	OE 8-4 +Dex	C	a
35	RGB2_ISOTROPY	OE 8-4 -Dex	C	a
35	RGB2_ISOTROPY	expa1,10,14-2	C	a
35	RGB2_ISOTROPY	expa1,10,14-1	C	a
35	RGB2_ISOTROPY	WT +Dex	D	a
35	RGB2_ISOTROPY	WT -Dex	D	a
35	RGB2_ISOTROPY	OE 8-4 +Dex	D	a
35	RGB2_ISOTROPY	OE 8-4 -Dex	D	a
35	RGB2_ISOTROPY	expa1,10,14-2	D	a
35	RGB2_ISOTROPY	expa1,10,14-1	D	a
36	RGB2_ISOTROPY	WT +Dex	C	c
36	RGB2_ISOTROPY	WT -Dex	C	bc
36	RGB2_ISOTROPY	OE 8-4 +Dex	C	ab
36	RGB2_ISOTROPY	OE 8-4 -Dex	C	a
36	RGB2_ISOTROPY	expa1,10,14-2	C	ab
36	RGB2_ISOTROPY	expa1,10,14-1	C	ab
36	RGB2_ISOTROPY	WT +Dex	D	a
36	RGB2_ISOTROPY	WT -Dex	D	a
36	RGB2_ISOTROPY	OE 8-4 +Dex	D	a
36	RGB2_ISOTROPY	OE 8-4 -Dex	D	a
36	RGB2_ISOTROPY	expa1,10,14-2	D	a
36	RGB2_ISOTROPY	expa1,10,14-1	D	a
9	RGB2_ECCENTRICITY	WT +Dex	C	bc
9	RGB2_ECCENTRICITY	WT -Dex	C	a
9	RGB2_ECCENTRICITY	OE 8-4 +Dex	C	c
9	RGB2_ECCENTRICITY	OE 8-4 -Dex	C	c
9	RGB2_ECCENTRICITY	expa1,10,14-2	C	a
9	RGB2_ECCENTRICITY	expa1,10,14-1	C	ab
9	RGB2_ECCENTRICITY	WT +Dex	D	ab
9	RGB2_ECCENTRICITY	WT -Dex	D	a
9	RGB2_ECCENTRICITY	OE 8-4 +Dex	D	b
9	RGB2_ECCENTRICITY	OE 8-4 -Dex	D	b
9	RGB2_ECCENTRICITY	expa1,10,14-2	D	a
9	RGB2_ECCENTRICITY	expa1,10,14-1	D	a
10	RGB2_ECCENTRICITY	WT +Dex	C	bc
10	RGB2_ECCENTRICITY	WT -Dex	C	c
10	RGB2_ECCENTRICITY	OE 8-4 +Dex	C	a
10	RGB2_ECCENTRICITY	OE 8-4 -Dex	C	ab
10	RGB2_ECCENTRICITY	expa1,10,14-2	C	ab
10	RGB2_ECCENTRICITY	expa1,10,14-1	C	ab
10	RGB2_ECCENTRICITY	WT +Dex	D	ac
10	RGB2_ECCENTRICITY	WT -Dex	D	a
10	RGB2_ECCENTRICITY	OE 8-4 +Dex	D	b
10	RGB2_ECCENTRICITY	OE 8-4 -Dex	D	bc
10	RGB2_ECCENTRICITY	expa1,10,14-2	D	bc
10	RGB2_ECCENTRICITY	expa1,10,14-1	D	a
11	RGB2_ECCENTRICITY	WT +Dex	C	bd
11	RGB2_ECCENTRICITY	WT -Dex	C	d
11	RGB2_ECCENTRICITY	OE 8-4 +Dex	C	c
11	RGB2_ECCENTRICITY	OE 8-4 -Dex	C	ac
11	RGB2_ECCENTRICITY	expa1,10,14-2	C	ac
11	RGB2_ECCENTRICITY	expa1,10,14-1	C	ab
11	RGB2_ECCENTRICITY	WT +Dex	D	ab
11	RGB2_ECCENTRICITY	WT -Dex	D	b
11	RGB2_ECCENTRICITY	OE 8-4 +Dex	D	a
11	RGB2_ECCENTRICITY	OE 8-4 -Dex	D	a
11	RGB2_ECCENTRICITY	expa1,10,14-2	D	a
11	RGB2_ECCENTRICITY	expa1,10,14-1	D	a
12	RGB2_ECCENTRICITY	WT +Dex	C	bc
12	RGB2_ECCENTRICITY	WT -Dex	C	c
12	RGB2_ECCENTRICITY	OE 8-4 +Dex	C	a
12	RGB2_ECCENTRICITY	OE 8-4 -Dex	C	ab
12	RGB2_ECCENTRICITY	expa1,10,14-2	C	a
12	RGB2_ECCENTRICITY	expa1,10,14-1	C	a
12	RGB2_ECCENTRICITY	WT +Dex	D	ac
12	RGB2_ECCENTRICITY	WT -Dex	D	c
12	RGB2_ECCENTRICITY	OE 8-4 +Dex	D	b
12	RGB2_ECCENTRICITY	OE 8-4 -Dex	D	a
12	RGB2_ECCENTRICITY	expa1,10,14-2	D	ab
12	RGB2_ECCENTRICITY	expa1,10,14-1	D	ab
13	RGB2_ECCENTRICITY	WT +Dex	C	b
13	RGB2_ECCENTRICITY	WT -Dex	C	b
13	RGB2_ECCENTRICITY	OE 8-4 +Dex	C	a
13	RGB2_ECCENTRICITY	OE 8-4 -Dex	C	a
13	RGB2_ECCENTRICITY	expa1,10,14-2	C	a
13	RGB2_ECCENTRICITY	expa1,10,14-1	C	a
13	RGB2_ECCENTRICITY	WT +Dex	D	bc
13	RGB2_ECCENTRICITY	WT -Dex	D	c
13	RGB2_ECCENTRICITY	OE 8-4 +Dex	D	ab
13	RGB2_ECCENTRICITY	OE 8-4 -Dex	D	ab
13	RGB2_ECCENTRICITY	expa1,10,14-2	D	a
13	RGB2_ECCENTRICITY	expa1,10,14-1	D	ab
14	RGB2_ECCENTRICITY	WT +Dex	C	bd
14	RGB2_ECCENTRICITY	WT -Dex	C	d
14	RGB2_ECCENTRICITY	OE 8-4 +Dex	C	c
14	RGB2_ECCENTRICITY	OE 8-4 -Dex	C	ac
14	RGB2_ECCENTRICITY	expa1,10,14-2	C	ac
14	RGB2_ECCENTRICITY	expa1,10,14-1	C	ab
14	RGB2_ECCENTRICITY	WT +Dex	D	abc
14	RGB2_ECCENTRICITY	WT -Dex	D	c
14	RGB2_ECCENTRICITY	OE 8-4 +Dex	D	bc
14	RGB2_ECCENTRICITY	OE 8-4 -Dex	D	ab
14	RGB2_ECCENTRICITY	expa1,10,14-2	D	ab
14	RGB2_ECCENTRICITY	expa1,10,14-1	D	a
15	RGB2_ECCENTRICITY	WT +Dex	C	abc
15	RGB2_ECCENTRICITY	WT -Dex	C	c
15	RGB2_ECCENTRICITY	OE 8-4 +Dex	C	bc
15	RGB2_ECCENTRICITY	OE 8-4 -Dex	C	ab
15	RGB2_ECCENTRICITY	expa1,10,14-2	C	abc
15	RGB2_ECCENTRICITY	expa1,10,14-1	C	a
15	RGB2_ECCENTRICITY	WT +Dex	D	a
15	RGB2_ECCENTRICITY	WT -Dex	D	a
15	RGB2_ECCENTRICITY	OE 8-4 +Dex	D	a
15	RGB2_ECCENTRICITY	OE 8-4 -Dex	D	a
15	RGB2_ECCENTRICITY	expa1,10,14-2	D	a
15	RGB2_ECCENTRICITY	expa1,10,14-1	D	a
16	RGB2_ECCENTRICITY	WT +Dex	C	bc
16	RGB2_ECCENTRICITY	WT -Dex	C	c
16	RGB2_ECCENTRICITY	OE 8-4 +Dex	C	bc
16	RGB2_ECCENTRICITY	OE 8-4 -Dex	C	ab
16	RGB2_ECCENTRICITY	expa1,10,14-2	C	a
16	RGB2_ECCENTRICITY	expa1,10,14-1	C	a
16	RGB2_ECCENTRICITY	WT +Dex	D	a
16	RGB2_ECCENTRICITY	WT -Dex	D	a
16	RGB2_ECCENTRICITY	OE 8-4 +Dex	D	a
16	RGB2_ECCENTRICITY	OE 8-4 -Dex	D	a
16	RGB2_ECCENTRICITY	expa1,10,14-2	D	a
16	RGB2_ECCENTRICITY	expa1,10,14-1	D	a
17	RGB2_ECCENTRICITY	WT +Dex	C	ab
17	RGB2_ECCENTRICITY	WT -Dex	C	b
17	RGB2_ECCENTRICITY	OE 8-4 +Dex	C	b
17	RGB2_ECCENTRICITY	OE 8-4 -Dex	C	a
17	RGB2_ECCENTRICITY	expa1,10,14-2	C	a
17	RGB2_ECCENTRICITY	expa1,10,14-1	C	a
17	RGB2_ECCENTRICITY	WT +Dex	D	b
17	RGB2_ECCENTRICITY	WT -Dex	D	ac
17	RGB2_ECCENTRICITY	OE 8-4 +Dex	D	c
17	RGB2_ECCENTRICITY	OE 8-4 -Dex	D	ab
17	RGB2_ECCENTRICITY	expa1,10,14-2	D	ab
17	RGB2_ECCENTRICITY	expa1,10,14-1	D	ab
18	RGB2_ECCENTRICITY	WT +Dex	C	ab
18	RGB2_ECCENTRICITY	WT -Dex	C	b
18	RGB2_ECCENTRICITY	OE 8-4 +Dex	C	c
18	RGB2_ECCENTRICITY	OE 8-4 -Dex	C	bc
18	RGB2_ECCENTRICITY	expa1,10,14-2	C	ab
18	RGB2_ECCENTRICITY	expa1,10,14-1	C	a
18	RGB2_ECCENTRICITY	WT +Dex	D	a
18	RGB2_ECCENTRICITY	WT -Dex	D	a
18	RGB2_ECCENTRICITY	OE 8-4 +Dex	D	b
18	RGB2_ECCENTRICITY	OE 8-4 -Dex	D	a
18	RGB2_ECCENTRICITY	expa1,10,14-2	D	a
18	RGB2_ECCENTRICITY	expa1,10,14-1	D	a
19	RGB2_ECCENTRICITY	WT +Dex	C	a
19	RGB2_ECCENTRICITY	WT -Dex	C	ab
19	RGB2_ECCENTRICITY	OE 8-4 +Dex	C	c
19	RGB2_ECCENTRICITY	OE 8-4 -Dex	C	b
19	RGB2_ECCENTRICITY	expa1,10,14-2	C	ab
19	RGB2_ECCENTRICITY	expa1,10,14-1	C	a
19	RGB2_ECCENTRICITY	WT +Dex	D	a
19	RGB2_ECCENTRICITY	WT -Dex	D	a
19	RGB2_ECCENTRICITY	OE 8-4 +Dex	D	b
19	RGB2_ECCENTRICITY	OE 8-4 -Dex	D	ab
19	RGB2_ECCENTRICITY	expa1,10,14-2	D	a
19	RGB2_ECCENTRICITY	expa1,10,14-1	D	a
20	RGB2_ECCENTRICITY	WT +Dex	C	a
20	RGB2_ECCENTRICITY	WT -Dex	C	a
20	RGB2_ECCENTRICITY	OE 8-4 +Dex	C	b
20	RGB2_ECCENTRICITY	OE 8-4 -Dex	C	b
20	RGB2_ECCENTRICITY	expa1,10,14-2	C	a
20	RGB2_ECCENTRICITY	expa1,10,14-1	C	a
20	RGB2_ECCENTRICITY	WT +Dex	D	b
20	RGB2_ECCENTRICITY	WT -Dex	D	b
20	RGB2_ECCENTRICITY	OE 8-4 +Dex	D	ac
20	RGB2_ECCENTRICITY	OE 8-4 -Dex	D	c
20	RGB2_ECCENTRICITY	expa1,10,14-2	D	ab
20	RGB2_ECCENTRICITY	expa1,10,14-1	D	abc
21	RGB2_ECCENTRICITY	WT +Dex	C	a
21	RGB2_ECCENTRICITY	WT -Dex	C	a
21	RGB2_ECCENTRICITY	OE 8-4 +Dex	C	b
21	RGB2_ECCENTRICITY	OE 8-4 -Dex	C	ab
21	RGB2_ECCENTRICITY	expa1,10,14-2	C	a
21	RGB2_ECCENTRICITY	expa1,10,14-1	C	a
21	RGB2_ECCENTRICITY	WT +Dex	D	bc
21	RGB2_ECCENTRICITY	WT -Dex	D	c
21	RGB2_ECCENTRICITY	OE 8-4 +Dex	D	ab
21	RGB2_ECCENTRICITY	OE 8-4 -Dex	D	ab
21	RGB2_ECCENTRICITY	expa1,10,14-2	D	a
21	RGB2_ECCENTRICITY	expa1,10,14-1	D	ab
22	RGB2_ECCENTRICITY	WT +Dex	C	a
22	RGB2_ECCENTRICITY	WT -Dex	C	a
22	RGB2_ECCENTRICITY	OE 8-4 +Dex	C	a
22	RGB2_ECCENTRICITY	OE 8-4 -Dex	C	a
22	RGB2_ECCENTRICITY	expa1,10,14-2	C	a
22	RGB2_ECCENTRICITY	expa1,10,14-1	C	a
22	RGB2_ECCENTRICITY	WT +Dex	D	b
22	RGB2_ECCENTRICITY	WT -Dex	D	b
22	RGB2_ECCENTRICITY	OE 8-4 +Dex	D	ab
22	RGB2_ECCENTRICITY	OE 8-4 -Dex	D	ab
22	RGB2_ECCENTRICITY	expa1,10,14-2	D	ab
22	RGB2_ECCENTRICITY	expa1,10,14-1	D	a
23	RGB2_ECCENTRICITY	WT +Dex	C	c
23	RGB2_ECCENTRICITY	WT -Dex	C	abc
23	RGB2_ECCENTRICITY	OE 8-4 +Dex	C	abc
23	RGB2_ECCENTRICITY	OE 8-4 -Dex	C	bc
23	RGB2_ECCENTRICITY	expa1,10,14-2	C	ab
23	RGB2_ECCENTRICITY	expa1,10,14-1	C	a
23	RGB2_ECCENTRICITY	WT +Dex	D	a
23	RGB2_ECCENTRICITY	WT -Dex	D	a
23	RGB2_ECCENTRICITY	OE 8-4 +Dex	D	a
23	RGB2_ECCENTRICITY	OE 8-4 -Dex	D	a
23	RGB2_ECCENTRICITY	expa1,10,14-2	D	a
23	RGB2_ECCENTRICITY	expa1,10,14-1	D	a
24	RGB2_ECCENTRICITY	WT +Dex	C	a
24	RGB2_ECCENTRICITY	WT -Dex	C	a
24	RGB2_ECCENTRICITY	OE 8-4 +Dex	C	a
24	RGB2_ECCENTRICITY	OE 8-4 -Dex	C	a
24	RGB2_ECCENTRICITY	expa1,10,14-2	C	a
24	RGB2_ECCENTRICITY	expa1,10,14-1	C	a
24	RGB2_ECCENTRICITY	WT +Dex	D	a
24	RGB2_ECCENTRICITY	WT -Dex	D	a
24	RGB2_ECCENTRICITY	OE 8-4 +Dex	D	a
24	RGB2_ECCENTRICITY	OE 8-4 -Dex	D	a
24	RGB2_ECCENTRICITY	expa1,10,14-2	D	a
24	RGB2_ECCENTRICITY	expa1,10,14-1	D	a
25	RGB2_ECCENTRICITY	WT +Dex	C	a
25	RGB2_ECCENTRICITY	WT -Dex	C	a
25	RGB2_ECCENTRICITY	OE 8-4 +Dex	C	a
25	RGB2_ECCENTRICITY	OE 8-4 -Dex	C	a
25	RGB2_ECCENTRICITY	expa1,10,14-2	C	a
25	RGB2_ECCENTRICITY	expa1,10,14-1	C	a
25	RGB2_ECCENTRICITY	WT +Dex	D	ab
25	RGB2_ECCENTRICITY	WT -Dex	D	ab
25	RGB2_ECCENTRICITY	OE 8-4 +Dex	D	b
25	RGB2_ECCENTRICITY	OE 8-4 -Dex	D	ab
25	RGB2_ECCENTRICITY	expa1,10,14-2	D	a
25	RGB2_ECCENTRICITY	expa1,10,14-1	D	a
26	RGB2_ECCENTRICITY	WT +Dex	C	a
26	RGB2_ECCENTRICITY	WT -Dex	C	a
26	RGB2_ECCENTRICITY	OE 8-4 +Dex	C	a
26	RGB2_ECCENTRICITY	OE 8-4 -Dex	C	a
26	RGB2_ECCENTRICITY	expa1,10,14-2	C	a
26	RGB2_ECCENTRICITY	expa1,10,14-1	C	a
26	RGB2_ECCENTRICITY	WT +Dex	D	a
26	RGB2_ECCENTRICITY	WT -Dex	D	ab
26	RGB2_ECCENTRICITY	OE 8-4 +Dex	D	b
26	RGB2_ECCENTRICITY	OE 8-4 -Dex	D	ab
26	RGB2_ECCENTRICITY	expa1,10,14-2	D	a
26	RGB2_ECCENTRICITY	expa1,10,14-1	D	a
27	RGB2_ECCENTRICITY	WT +Dex	C	ab
27	RGB2_ECCENTRICITY	WT -Dex	C	b
27	RGB2_ECCENTRICITY	OE 8-4 +Dex	C	a
27	RGB2_ECCENTRICITY	OE 8-4 -Dex	C	ab
27	RGB2_ECCENTRICITY	expa1,10,14-2	C	ab
27	RGB2_ECCENTRICITY	expa1,10,14-1	C	ab
27	RGB2_ECCENTRICITY	WT +Dex	D	ab
27	RGB2_ECCENTRICITY	WT -Dex	D	ab
27	RGB2_ECCENTRICITY	OE 8-4 +Dex	D	b
27	RGB2_ECCENTRICITY	OE 8-4 -Dex	D	ab
27	RGB2_ECCENTRICITY	expa1,10,14-2	D	ab
27	RGB2_ECCENTRICITY	expa1,10,14-1	D	a
28	RGB2_ECCENTRICITY	WT +Dex	C	ab
28	RGB2_ECCENTRICITY	WT -Dex	C	b
28	RGB2_ECCENTRICITY	OE 8-4 +Dex	C	a
28	RGB2_ECCENTRICITY	OE 8-4 -Dex	C	ab
28	RGB2_ECCENTRICITY	expa1,10,14-2	C	a
28	RGB2_ECCENTRICITY	expa1,10,14-1	C	ab
28	RGB2_ECCENTRICITY	WT +Dex	D	a
28	RGB2_ECCENTRICITY	WT -Dex	D	a
28	RGB2_ECCENTRICITY	OE 8-4 +Dex	D	a
28	RGB2_ECCENTRICITY	OE 8-4 -Dex	D	a
28	RGB2_ECCENTRICITY	expa1,10,14-2	D	a
28	RGB2_ECCENTRICITY	expa1,10,14-1	D	a
29	RGB2_ECCENTRICITY	WT +Dex	C	ab
29	RGB2_ECCENTRICITY	WT -Dex	C	b
29	RGB2_ECCENTRICITY	OE 8-4 +Dex	C	a
29	RGB2_ECCENTRICITY	OE 8-4 -Dex	C	ab
29	RGB2_ECCENTRICITY	expa1,10,14-2	C	ab
29	RGB2_ECCENTRICITY	expa1,10,14-1	C	ab
29	RGB2_ECCENTRICITY	WT +Dex	D	a
29	RGB2_ECCENTRICITY	WT -Dex	D	a
29	RGB2_ECCENTRICITY	OE 8-4 +Dex	D	a
29	RGB2_ECCENTRICITY	OE 8-4 -Dex	D	a
29	RGB2_ECCENTRICITY	expa1,10,14-2	D	a
29	RGB2_ECCENTRICITY	expa1,10,14-1	D	a
30	RGB2_ECCENTRICITY	WT +Dex	C	b
30	RGB2_ECCENTRICITY	WT -Dex	C	ab
30	RGB2_ECCENTRICITY	OE 8-4 +Dex	C	a
30	RGB2_ECCENTRICITY	OE 8-4 -Dex	C	ab
30	RGB2_ECCENTRICITY	expa1,10,14-2	C	ab
30	RGB2_ECCENTRICITY	expa1,10,14-1	C	ab
30	RGB2_ECCENTRICITY	WT +Dex	D	ab
30	RGB2_ECCENTRICITY	WT -Dex	D	ab
30	RGB2_ECCENTRICITY	OE 8-4 +Dex	D	b
30	RGB2_ECCENTRICITY	OE 8-4 -Dex	D	ab
30	RGB2_ECCENTRICITY	expa1,10,14-2	D	a
30	RGB2_ECCENTRICITY	expa1,10,14-1	D	ab
31	RGB2_ECCENTRICITY	WT +Dex	C	a
31	RGB2_ECCENTRICITY	WT -Dex	C	a
31	RGB2_ECCENTRICITY	OE 8-4 +Dex	C	a
31	RGB2_ECCENTRICITY	OE 8-4 -Dex	C	a
31	RGB2_ECCENTRICITY	expa1,10,14-2	C	a
31	RGB2_ECCENTRICITY	expa1,10,14-1	C	a
31	RGB2_ECCENTRICITY	WT +Dex	D	ab
31	RGB2_ECCENTRICITY	WT -Dex	D	ab
31	RGB2_ECCENTRICITY	OE 8-4 +Dex	D	b
31	RGB2_ECCENTRICITY	OE 8-4 -Dex	D	a
31	RGB2_ECCENTRICITY	expa1,10,14-2	D	a
31	RGB2_ECCENTRICITY	expa1,10,14-1	D	ab
32	RGB2_ECCENTRICITY	WT +Dex	C	bcd
32	RGB2_ECCENTRICITY	WT -Dex	C	cd
32	RGB2_ECCENTRICITY	OE 8-4 +Dex	C	d
32	RGB2_ECCENTRICITY	OE 8-4 -Dex	C	ab
32	RGB2_ECCENTRICITY	expa1,10,14-2	C	a
32	RGB2_ECCENTRICITY	expa1,10,14-1	C	abc
32	RGB2_ECCENTRICITY	WT +Dex	D	cd
32	RGB2_ECCENTRICITY	WT -Dex	D	abc
32	RGB2_ECCENTRICITY	OE 8-4 +Dex	D	d
32	RGB2_ECCENTRICITY	OE 8-4 -Dex	D	bc
32	RGB2_ECCENTRICITY	expa1,10,14-2	D	a
32	RGB2_ECCENTRICITY	expa1,10,14-1	D	ab
33	RGB2_ECCENTRICITY	WT +Dex	C	a
33	RGB2_ECCENTRICITY	WT -Dex	C	bc
33	RGB2_ECCENTRICITY	OE 8-4 +Dex	C	c
33	RGB2_ECCENTRICITY	OE 8-4 -Dex	C	a
33	RGB2_ECCENTRICITY	expa1,10,14-2	C	a
33	RGB2_ECCENTRICITY	expa1,10,14-1	C	ab
33	RGB2_ECCENTRICITY	WT +Dex	D	bc
33	RGB2_ECCENTRICITY	WT -Dex	D	a
33	RGB2_ECCENTRICITY	OE 8-4 +Dex	D	c
33	RGB2_ECCENTRICITY	OE 8-4 -Dex	D	bc
33	RGB2_ECCENTRICITY	expa1,10,14-2	D	ab
33	RGB2_ECCENTRICITY	expa1,10,14-1	D	a
34	RGB2_ECCENTRICITY	WT +Dex	C	ab
34	RGB2_ECCENTRICITY	WT -Dex	C	b
34	RGB2_ECCENTRICITY	OE 8-4 +Dex	C	c
34	RGB2_ECCENTRICITY	OE 8-4 -Dex	C	ac
34	RGB2_ECCENTRICITY	expa1,10,14-2	C	ab
34	RGB2_ECCENTRICITY	expa1,10,14-1	C	ab
34	RGB2_ECCENTRICITY	WT +Dex	D	ac
34	RGB2_ECCENTRICITY	WT -Dex	D	b
34	RGB2_ECCENTRICITY	OE 8-4 +Dex	D	c
34	RGB2_ECCENTRICITY	OE 8-4 -Dex	D	ac
34	RGB2_ECCENTRICITY	expa1,10,14-2	D	a
34	RGB2_ECCENTRICITY	expa1,10,14-1	D	ab
35	RGB2_ECCENTRICITY	WT +Dex	C	ab
35	RGB2_ECCENTRICITY	WT -Dex	C	b
35	RGB2_ECCENTRICITY	OE 8-4 +Dex	C	c
35	RGB2_ECCENTRICITY	OE 8-4 -Dex	C	ac
35	RGB2_ECCENTRICITY	expa1,10,14-2	C	ab
35	RGB2_ECCENTRICITY	expa1,10,14-1	C	ab
35	RGB2_ECCENTRICITY	WT +Dex	D	bc
35	RGB2_ECCENTRICITY	WT -Dex	D	a
35	RGB2_ECCENTRICITY	OE 8-4 +Dex	D	c
35	RGB2_ECCENTRICITY	OE 8-4 -Dex	D	c
35	RGB2_ECCENTRICITY	expa1,10,14-2	D	c
35	RGB2_ECCENTRICITY	expa1,10,14-1	D	ab
36	RGB2_ECCENTRICITY	WT +Dex	C	ab
36	RGB2_ECCENTRICITY	WT -Dex	C	ab
36	RGB2_ECCENTRICITY	OE 8-4 +Dex	C	c
36	RGB2_ECCENTRICITY	OE 8-4 -Dex	C	bc
36	RGB2_ECCENTRICITY	expa1,10,14-2	C	ab
36	RGB2_ECCENTRICITY	expa1,10,14-1	C	a
36	RGB2_ECCENTRICITY	WT +Dex	D	ab
36	RGB2_ECCENTRICITY	WT -Dex	D	ab
36	RGB2_ECCENTRICITY	OE 8-4 +Dex	D	b
36	RGB2_ECCENTRICITY	OE 8-4 -Dex	D	a
36	RGB2_ECCENTRICITY	expa1,10,14-2	D	ab
36	RGB2_ECCENTRICITY	expa1,10,14-1	D	a
9	RGB2_RMS	WT +Dex	C	bc
9	RGB2_RMS	WT -Dex	C	ab
9	RGB2_RMS	OE 8-4 +Dex	C	c
9	RGB2_RMS	OE 8-4 -Dex	C	bc
9	RGB2_RMS	expa1,10,14-2	C	ab
9	RGB2_RMS	expa1,10,14-1	C	a
9	RGB2_RMS	WT +Dex	D	a
9	RGB2_RMS	WT -Dex	D	a
9	RGB2_RMS	OE 8-4 +Dex	D	b
9	RGB2_RMS	OE 8-4 -Dex	D	b
9	RGB2_RMS	expa1,10,14-2	D	a
9	RGB2_RMS	expa1,10,14-1	D	a
10	RGB2_RMS	WT +Dex	C	ab
10	RGB2_RMS	WT -Dex	C	b
10	RGB2_RMS	OE 8-4 +Dex	C	c
10	RGB2_RMS	OE 8-4 -Dex	C	c
10	RGB2_RMS	expa1,10,14-2	C	ac
10	RGB2_RMS	expa1,10,14-1	C	ab
10	RGB2_RMS	WT +Dex	D	a
10	RGB2_RMS	WT -Dex	D	a
10	RGB2_RMS	OE 8-4 +Dex	D	c
10	RGB2_RMS	OE 8-4 -Dex	D	bc
10	RGB2_RMS	expa1,10,14-2	D	ab
10	RGB2_RMS	expa1,10,14-1	D	a
11	RGB2_RMS	WT +Dex	C	b
11	RGB2_RMS	WT -Dex	C	b
11	RGB2_RMS	OE 8-4 +Dex	C	a
11	RGB2_RMS	OE 8-4 -Dex	C	a
11	RGB2_RMS	expa1,10,14-2	C	a
11	RGB2_RMS	expa1,10,14-1	C	ab
11	RGB2_RMS	WT +Dex	D	bd
11	RGB2_RMS	WT -Dex	D	d
11	RGB2_RMS	OE 8-4 +Dex	D	c
11	RGB2_RMS	OE 8-4 -Dex	D	abc
11	RGB2_RMS	expa1,10,14-2	D	ac
11	RGB2_RMS	expa1,10,14-1	D	ab
12	RGB2_RMS	WT +Dex	C	bc
12	RGB2_RMS	WT -Dex	C	c
12	RGB2_RMS	OE 8-4 +Dex	C	ab
12	RGB2_RMS	OE 8-4 -Dex	C	a
12	RGB2_RMS	expa1,10,14-2	C	a
12	RGB2_RMS	expa1,10,14-1	C	a
12	RGB2_RMS	WT +Dex	D	ac
[truncated: 9,065 more rows]
