# Supplementary material for: Differential expression and localization of expansins in Arabidopsis shoots: implications for cell wall dynamics and drought tolerance
Source: Front Plant Sci. 2025 Feb 10;16:1546819. doi: 10.3389/fpls.2025.1546819 (PMC11847903; doi:10.3389/fpls.2025.1546819)
Supplement: Supplementary Data Sheet 2 — Stats non parameter pvalues. [file DataSheet2.xlsx]

## Sheet: Phenomic traits_pvalues_Exp.1
Statistical differences among lines per DAS (days after stratification) were evaluated using the Dunn test. Statistical differences of each line under control and drought per DAS were evaluated using the Mann-Whithey U test. Significance levels are denoted as *p < 0.05, ** p < 0.01, *** p < 0.001, **** p < 0.0001, and ns indicates non-significant differences.
DAS	Parameter	Group1	Group2	n1	n2	p.adj	p.adj.significance
19	ROUNDNESS	OE 5_4 +Dex	OE 5_4 -Dex	16	19	0.510852	ns
19	ROUNDNESS	OE 5_4 +Dex	OE 8_4 +Dex	16	15	0.461395	ns
19	ROUNDNESS	OE 5_4 +Dex	OE 8_4 -Dex	16	16	0.506218	ns
19	ROUNDNESS	OE 5_4 +Dex	WT +Dex	16	16	0.740752	ns
19	ROUNDNESS	OE 5_4 +Dex	WT -Dex	16	16	0.616923	ns
19	ROUNDNESS	OE 5_4 -Dex	OE 8_4 +Dex	19	15	0.881558	ns
19	ROUNDNESS	OE 5_4 -Dex	OE 8_4 -Dex	19	16	0.881558	ns
19	ROUNDNESS	OE 5_4 -Dex	WT +Dex	19	16	0.240888	ns
19	ROUNDNESS	OE 5_4 -Dex	WT -Dex	19	16	0.881558	ns
19	ROUNDNESS	OE 8_4 +Dex	OE 8_4 -Dex	15	16	0.881558	ns
19	ROUNDNESS	OE 8_4 +Dex	WT +Dex	15	16	0.240888	ns
19	ROUNDNESS	OE 8_4 +Dex	WT -Dex	15	16	0.881558	ns
19	ROUNDNESS	OE 8_4 -Dex	WT +Dex	16	16	0.240888	ns
19	ROUNDNESS	OE 8_4 -Dex	WT -Dex	16	16	0.881558	ns
19	ROUNDNESS	WT +Dex	WT -Dex	16	16	0.30646	ns
22	ROUNDNESS	OE 5_4 +Dex	OE 5_4 -Dex	16	19	0.692038	ns
22	ROUNDNESS	OE 5_4 +Dex	OE 8_4 +Dex	16	15	0.0708357	ns
22	ROUNDNESS	OE 5_4 +Dex	OE 8_4 -Dex	16	16	0.10512	ns
22	ROUNDNESS	OE 5_4 +Dex	WT +Dex	16	16	0.632366	ns
22	ROUNDNESS	OE 5_4 +Dex	WT -Dex	16	16	0.631596	ns
22	ROUNDNESS	OE 5_4 -Dex	OE 8_4 +Dex	19	15	0.141043	ns
22	ROUNDNESS	OE 5_4 -Dex	OE 8_4 -Dex	19	16	0.208154	ns
22	ROUNDNESS	OE 5_4 -Dex	WT +Dex	19	16	0.334888	ns
22	ROUNDNESS	OE 5_4 -Dex	WT -Dex	19	16	0.328899	ns
22	ROUNDNESS	OE 8_4 +Dex	OE 8_4 -Dex	15	16	0.848829	ns
22	ROUNDNESS	OE 8_4 +Dex	WT +Dex	15	16	0.0261363	*
22	ROUNDNESS	OE 8_4 +Dex	WT -Dex	15	16	0.0261363	*
22	ROUNDNESS	OE 8_4 -Dex	WT +Dex	16	16	0.0261363	*
22	ROUNDNESS	OE 8_4 -Dex	WT -Dex	16	16	0.0261363	*
22	ROUNDNESS	WT +Dex	WT -Dex	16	16	0.945475	ns
23	ROUNDNESS	OE 5_4 +Dex	OE 5_4 -Dex	16	19	0.971714	ns
23	ROUNDNESS	OE 5_4 +Dex	OE 8_4 +Dex	16	15	0.188608	ns
23	ROUNDNESS	OE 5_4 +Dex	OE 8_4 -Dex	16	16	0.251292	ns
23	ROUNDNESS	OE 5_4 +Dex	WT +Dex	16	16	0.971714	ns
23	ROUNDNESS	OE 5_4 +Dex	WT -Dex	16	16	0.168924	ns
23	ROUNDNESS	OE 5_4 -Dex	OE 8_4 +Dex	19	15	0.188608	ns
23	ROUNDNESS	OE 5_4 -Dex	OE 8_4 -Dex	19	16	0.251292	ns
23	ROUNDNESS	OE 5_4 -Dex	WT +Dex	19	16	0.971714	ns
23	ROUNDNESS	OE 5_4 -Dex	WT -Dex	19	16	0.168924	ns
23	ROUNDNESS	OE 8_4 +Dex	OE 8_4 -Dex	15	16	0.909609	ns
23	ROUNDNESS	OE 8_4 +Dex	WT +Dex	15	16	0.194729	ns
23	ROUNDNESS	OE 8_4 +Dex	WT -Dex	15	16	0.00508419	**
23	ROUNDNESS	OE 8_4 -Dex	WT +Dex	16	16	0.264296	ns
23	ROUNDNESS	OE 8_4 -Dex	WT -Dex	16	16	0.00754523	**
23	ROUNDNESS	WT +Dex	WT -Dex	16	16	0.168924	ns
24	ROUNDNESS	OE 5_4 +Dex	OE 5_4 -Dex	16	19	0.967908	ns
24	ROUNDNESS	OE 5_4 +Dex	OE 8_4 +Dex	16	15	0.0241891	*
24	ROUNDNESS	OE 5_4 +Dex	OE 8_4 -Dex	16	16	0.967908	ns
24	ROUNDNESS	OE 5_4 +Dex	WT +Dex	16	16	0.422938	ns
24	ROUNDNESS	OE 5_4 +Dex	WT -Dex	16	16	0.00230933	**
24	ROUNDNESS	OE 5_4 -Dex	OE 8_4 +Dex	19	15	0.0241891	*
24	ROUNDNESS	OE 5_4 -Dex	OE 8_4 -Dex	19	16	0.967908	ns
24	ROUNDNESS	OE 5_4 -Dex	WT +Dex	19	16	0.413784	ns
24	ROUNDNESS	OE 5_4 -Dex	WT -Dex	19	16	0.00230933	**
24	ROUNDNESS	OE 8_4 +Dex	OE 8_4 -Dex	15	16	0.02431	*
24	ROUNDNESS	OE 8_4 +Dex	WT +Dex	15	16	0.00230933	**
24	ROUNDNESS	OE 8_4 +Dex	WT -Dex	15	16	7.71842e-08	****
24	ROUNDNESS	OE 8_4 -Dex	WT +Dex	16	16	0.422938	ns
24	ROUNDNESS	OE 8_4 -Dex	WT -Dex	16	16	0.00230933	**
24	ROUNDNESS	WT +Dex	WT -Dex	16	16	0.0268797	*
25	ROUNDNESS	OE 5_4 +Dex	OE 5_4 -Dex	16	19	0.585022	ns
25	ROUNDNESS	OE 5_4 +Dex	OE 8_4 +Dex	16	15	0.0314228	*
25	ROUNDNESS	OE 5_4 +Dex	OE 8_4 -Dex	16	16	0.850717	ns
25	ROUNDNESS	OE 5_4 +Dex	WT +Dex	16	16	0.31598	ns
25	ROUNDNESS	OE 5_4 +Dex	WT -Dex	16	16	0.26684	ns
25	ROUNDNESS	OE 5_4 -Dex	OE 8_4 +Dex	19	15	0.0906878	ns
25	ROUNDNESS	OE 5_4 -Dex	OE 8_4 -Dex	19	16	0.436872	ns
25	ROUNDNESS	OE 5_4 -Dex	WT +Dex	19	16	0.0906878	ns
25	ROUNDNESS	OE 5_4 -Dex	WT -Dex	19	16	0.0850734	ns
25	ROUNDNESS	OE 8_4 +Dex	OE 8_4 -Dex	15	16	0.0190634	*
25	ROUNDNESS	OE 8_4 +Dex	WT +Dex	15	16	0.000645478	***
25	ROUNDNESS	OE 8_4 +Dex	WT -Dex	15	16	0.000645478	***
25	ROUNDNESS	OE 8_4 -Dex	WT +Dex	16	16	0.400097	ns
25	ROUNDNESS	OE 8_4 -Dex	WT -Dex	16	16	0.341663	ns
25	ROUNDNESS	WT +Dex	WT -Dex	16	16	0.876485	ns
26	ROUNDNESS	OE 5_4 +Dex	OE 5_4 -Dex	16	19	0.100566	ns
26	ROUNDNESS	OE 5_4 +Dex	OE 8_4 +Dex	16	15	0.252081	ns
26	ROUNDNESS	OE 5_4 +Dex	OE 8_4 -Dex	16	16	0.945477	ns
26	ROUNDNESS	OE 5_4 +Dex	WT +Dex	16	16	0.0187753	*
26	ROUNDNESS	OE 5_4 +Dex	WT -Dex	16	16	0.0187753	*
26	ROUNDNESS	OE 5_4 -Dex	OE 8_4 +Dex	19	15	0.00527445	**
26	ROUNDNESS	OE 5_4 -Dex	OE 8_4 -Dex	19	16	0.116344	ns
26	ROUNDNESS	OE 5_4 -Dex	WT +Dex	19	16	0.424062	ns
26	ROUNDNESS	OE 5_4 -Dex	WT -Dex	19	16	0.413573	ns
26	ROUNDNESS	OE 8_4 +Dex	OE 8_4 -Dex	15	16	0.226492	ns
26	ROUNDNESS	OE 8_4 +Dex	WT +Dex	15	16	0.000477855	***
26	ROUNDNESS	OE 8_4 +Dex	WT -Dex	15	16	0.000477855	***
26	ROUNDNESS	OE 8_4 -Dex	WT +Dex	16	16	0.0196903	*
26	ROUNDNESS	OE 8_4 -Dex	WT -Dex	16	16	0.0187753	*
26	ROUNDNESS	WT +Dex	WT -Dex	16	16	0.945477	ns
29	ROUNDNESS	OE 5_4 +Dex	OE 5_4 -Dex	16	19	0.396441	ns
29	ROUNDNESS	OE 5_4 +Dex	OE 8_4 +Dex	16	15	0.00216422	**
29	ROUNDNESS	OE 5_4 +Dex	OE 8_4 -Dex	16	16	0.969811	ns
29	ROUNDNESS	OE 5_4 +Dex	WT +Dex	16	16	0.396441	ns
29	ROUNDNESS	OE 5_4 +Dex	WT -Dex	16	16	0.396441	ns
29	ROUNDNESS	OE 5_4 -Dex	OE 8_4 +Dex	19	15	1.59732e-05	****
29	ROUNDNESS	OE 5_4 -Dex	OE 8_4 -Dex	19	16	0.40233	ns
29	ROUNDNESS	OE 5_4 -Dex	WT +Dex	19	16	0.969811	ns
29	ROUNDNESS	OE 5_4 -Dex	WT -Dex	19	16	0.969811	ns
29	ROUNDNESS	OE 8_4 +Dex	OE 8_4 -Dex	15	16	0.00127309	**
29	ROUNDNESS	OE 8_4 +Dex	WT +Dex	15	16	2.00735e-05	****
29	ROUNDNESS	OE 8_4 +Dex	WT -Dex	15	16	2.00735e-05	****
29	ROUNDNESS	OE 8_4 -Dex	WT +Dex	16	16	0.404004	ns
29	ROUNDNESS	OE 8_4 -Dex	WT -Dex	16	16	0.404004	ns
29	ROUNDNESS	WT +Dex	WT -Dex	16	16	0.969811	ns
30	ROUNDNESS	OE 5_4 +Dex	OE 5_4 -Dex	16	19	0.226351	ns
30	ROUNDNESS	OE 5_4 +Dex	OE 8_4 +Dex	16	15	0.00251946	**
30	ROUNDNESS	OE 5_4 +Dex	OE 8_4 -Dex	16	16	0.601273	ns
30	ROUNDNESS	OE 5_4 +Dex	WT +Dex	16	16	0.266837	ns
30	ROUNDNESS	OE 5_4 +Dex	WT -Dex	16	16	0.226351	ns
30	ROUNDNESS	OE 5_4 -Dex	OE 8_4 +Dex	19	15	5.99294e-06	****
30	ROUNDNESS	OE 5_4 -Dex	OE 8_4 -Dex	19	16	0.689306	ns
30	ROUNDNESS	OE 5_4 -Dex	WT +Dex	19	16	0.942107	ns
30	ROUNDNESS	OE 5_4 -Dex	WT -Dex	19	16	0.942107	ns
30	ROUNDNESS	OE 8_4 +Dex	OE 8_4 -Dex	15	16	8.44287e-05	****
30	ROUNDNESS	OE 8_4 +Dex	WT +Dex	15	16	8.64791e-06	****
30	ROUNDNESS	OE 8_4 +Dex	WT -Dex	15	16	5.99294e-06	****
30	ROUNDNESS	OE 8_4 -Dex	WT +Dex	16	16	0.725055	ns
30	ROUNDNESS	OE 8_4 -Dex	WT -Dex	16	16	0.689306	ns
30	ROUNDNESS	WT +Dex	WT -Dex	16	16	0.942107	ns
32	ROUNDNESS	OE 5_4 +Dex	OE 5_4 -Dex	10	10	0.0200112	*
32	ROUNDNESS	OE 5_4 +Dex	OE 8_4 +Dex	10	8	0.231977	ns
32	ROUNDNESS	OE 5_4 +Dex	OE 8_4 -Dex	10	7	0.434603	ns
32	ROUNDNESS	OE 5_4 +Dex	WT +Dex	10	10	0.00632724	**
32	ROUNDNESS	OE 5_4 +Dex	WT -Dex	10	10	0.0126597	*
32	ROUNDNESS	OE 5_4 -Dex	OE 8_4 +Dex	10	8	0.000539628	***
32	ROUNDNESS	OE 5_4 -Dex	OE 8_4 -Dex	10	7	0.213381	ns
32	ROUNDNESS	OE 5_4 -Dex	WT +Dex	10	10	0.721376	ns
32	ROUNDNESS	OE 5_4 -Dex	WT -Dex	10	10	0.834168	ns
32	ROUNDNESS	OE 8_4 +Dex	OE 8_4 -Dex	8	7	0.0673647	ns
32	ROUNDNESS	OE 8_4 +Dex	WT +Dex	8	10	0.000221026	***
32	ROUNDNESS	OE 8_4 +Dex	WT -Dex	8	10	0.00035346	***
32	ROUNDNESS	OE 8_4 -Dex	WT +Dex	7	10	0.105067	ns
32	ROUNDNESS	OE 8_4 -Dex	WT -Dex	7	10	0.162385	ns
32	ROUNDNESS	WT +Dex	WT -Dex	10	10	0.834168	ns
36	ROUNDNESS	OE 5_4 +Dex	OE 5_4 -Dex	10	10	0.000132789	***
36	ROUNDNESS	OE 5_4 +Dex	OE 8_4 +Dex	10	8	0.252256	ns
36	ROUNDNESS	OE 5_4 +Dex	OE 8_4 -Dex	10	7	0.0323548	*
36	ROUNDNESS	OE 5_4 +Dex	WT +Dex	10	10	0.165945	ns
36	ROUNDNESS	OE 5_4 +Dex	WT -Dex	10	10	0.00379071	**
36	ROUNDNESS	OE 5_4 -Dex	OE 8_4 +Dex	10	8	2.4442e-06	****
36	ROUNDNESS	OE 5_4 -Dex	OE 8_4 -Dex	10	7	0.207758	ns
36	ROUNDNESS	OE 5_4 -Dex	WT +Dex	10	10	0.0228082	*
36	ROUNDNESS	OE 5_4 -Dex	WT -Dex	10	10	0.379113	ns
36	ROUNDNESS	OE 8_4 +Dex	OE 8_4 -Dex	8	7	0.00220387	**
36	ROUNDNESS	OE 8_4 +Dex	WT +Dex	8	10	0.0116664	*
36	ROUNDNESS	OE 8_4 +Dex	WT -Dex	8	10	0.000119074	***
36	ROUNDNESS	OE 8_4 -Dex	WT +Dex	7	10	0.402089	ns
36	ROUNDNESS	OE 8_4 -Dex	WT -Dex	7	10	0.586002	ns
36	ROUNDNESS	WT +Dex	WT -Dex	10	10	0.172134	ns
39	ROUNDNESS	OE 5_4 +Dex	OE 5_4 -Dex	9	10	0.00118781	**
39	ROUNDNESS	OE 5_4 +Dex	OE 8_4 +Dex	9	8	0.167371	ns
39	ROUNDNESS	OE 5_4 +Dex	OE 8_4 -Dex	9	7	0.325756	ns
39	ROUNDNESS	OE 5_4 +Dex	WT +Dex	9	10	0.137262	ns
39	ROUNDNESS	OE 5_4 +Dex	WT -Dex	9	10	0.0019678	**
39	ROUNDNESS	OE 5_4 -Dex	OE 8_4 +Dex	10	8	5.21618e-06	****
39	ROUNDNESS	OE 5_4 -Dex	OE 8_4 -Dex	10	7	0.0427547	*
39	ROUNDNESS	OE 5_4 -Dex	WT +Dex	10	10	0.0611245	ns
39	ROUNDNESS	OE 5_4 -Dex	WT -Dex	10	10	0.83117	ns
39	ROUNDNESS	OE 8_4 +Dex	OE 8_4 -Dex	8	7	0.0353036	*
39	ROUNDNESS	OE 8_4 +Dex	WT +Dex	8	10	0.00532206	**
39	ROUNDNESS	OE 8_4 +Dex	WT -Dex	8	10	7.39041e-06	****
39	ROUNDNESS	OE 8_4 -Dex	WT +Dex	7	10	0.713936	ns
39	ROUNDNESS	OE 8_4 -Dex	WT -Dex	7	10	0.0611245	ns
39	ROUNDNESS	WT +Dex	WT -Dex	10	10	0.0909487	ns
46	ROUNDNESS	OE 5_4 +Dex	OE 5_4 -Dex	4	6	0.0259737	*
46	ROUNDNESS	OE 5_4 +Dex	OE 8_4 +Dex	4	4	0.379306	ns
46	ROUNDNESS	OE 5_4 +Dex	OE 8_4 -Dex	4	5	0.966229	ns
46	ROUNDNESS	OE 5_4 +Dex	WT +Dex	4	4	0.195405	ns
46	ROUNDNESS	OE 5_4 +Dex	WT -Dex	4	7	0.051157	ns
46	ROUNDNESS	OE 5_4 -Dex	OE 8_4 +Dex	6	4	0.00205728	**
46	ROUNDNESS	OE 5_4 -Dex	OE 8_4 -Dex	6	5	0.0221739	*
46	ROUNDNESS	OE 5_4 -Dex	WT +Dex	6	4	0.453981	ns
46	ROUNDNESS	OE 5_4 -Dex	WT -Dex	6	7	0.667225	ns
46	ROUNDNESS	OE 8_4 +Dex	OE 8_4 -Dex	4	5	0.379306	ns
46	ROUNDNESS	OE 8_4 +Dex	WT +Dex	4	4	0.0259737	*
46	ROUNDNESS	OE 8_4 +Dex	WT -Dex	4	7	0.00372419	**
46	ROUNDNESS	OE 8_4 -Dex	WT +Dex	5	4	0.169417	ns
46	ROUNDNESS	OE 8_4 -Dex	WT -Dex	5	7	0.0340822	*
46	ROUNDNESS	WT +Dex	WT -Dex	4	7	0.667225	ns
19	COMPACTNESS	OE 5_4 +Dex	OE 5_4 -Dex	16	19	0.242835	ns
19	COMPACTNESS	OE 5_4 +Dex	OE 8_4 +Dex	16	15	0.773937	ns
19	COMPACTNESS	OE 5_4 +Dex	OE 8_4 -Dex	16	16	0.829219	ns
19	COMPACTNESS	OE 5_4 +Dex	WT +Dex	16	16	0.242835	ns
19	COMPACTNESS	OE 5_4 +Dex	WT -Dex	16	16	0.327211	ns
19	COMPACTNESS	OE 5_4 -Dex	OE 8_4 +Dex	19	15	0.216474	ns
19	COMPACTNESS	OE 5_4 -Dex	OE 8_4 -Dex	19	16	0.242835	ns
19	COMPACTNESS	OE 5_4 -Dex	WT +Dex	19	16	0.0123611	*
19	COMPACTNESS	OE 5_4 -Dex	WT -Dex	19	16	0.829219	ns
19	COMPACTNESS	OE 8_4 +Dex	OE 8_4 -Dex	15	16	0.829219	ns
19	COMPACTNESS	OE 8_4 +Dex	WT +Dex	15	16	0.327211	ns
19	COMPACTNESS	OE 8_4 +Dex	WT -Dex	15	16	0.242835	ns
19	COMPACTNESS	OE 8_4 -Dex	WT +Dex	16	16	0.242835	ns
19	COMPACTNESS	OE 8_4 -Dex	WT -Dex	16	16	0.242835	ns
19	COMPACTNESS	WT +Dex	WT -Dex	16	16	0.0265924	*
22	COMPACTNESS	OE 5_4 +Dex	OE 5_4 -Dex	16	19	0.254853	ns
22	COMPACTNESS	OE 5_4 +Dex	OE 8_4 +Dex	16	15	0.0680304	ns
22	COMPACTNESS	OE 5_4 +Dex	OE 8_4 -Dex	16	16	0.649113	ns
22	COMPACTNESS	OE 5_4 +Dex	WT +Dex	16	16	0.0850058	ns
22	COMPACTNESS	OE 5_4 +Dex	WT -Dex	16	16	0.248427	ns
22	COMPACTNESS	OE 5_4 -Dex	OE 8_4 +Dex	19	15	0.0013489	**
22	COMPACTNESS	OE 5_4 -Dex	OE 8_4 -Dex	19	16	0.118572	ns
22	COMPACTNESS	OE 5_4 -Dex	WT +Dex	19	16	0.467366	ns
22	COMPACTNESS	OE 5_4 -Dex	WT -Dex	19	16	0.900691	ns
22	COMPACTNESS	OE 8_4 +Dex	OE 8_4 -Dex	15	16	0.127544	ns
22	COMPACTNESS	OE 8_4 +Dex	WT +Dex	15	16	0.000191203	***
22	COMPACTNESS	OE 8_4 +Dex	WT -Dex	15	16	0.0013489	**
22	COMPACTNESS	OE 8_4 -Dex	WT +Dex	16	16	0.0314525	*
22	COMPACTNESS	OE 8_4 -Dex	WT -Dex	16	16	0.118572	ns
22	COMPACTNESS	WT +Dex	WT -Dex	16	16	0.534437	ns
23	COMPACTNESS	OE 5_4 +Dex	OE 5_4 -Dex	16	19	0.107962	ns
23	COMPACTNESS	OE 5_4 +Dex	OE 8_4 +Dex	16	15	0.182475	ns
23	COMPACTNESS	OE 5_4 +Dex	OE 8_4 -Dex	16	16	0.98016	ns
23	COMPACTNESS	OE 5_4 +Dex	WT +Dex	16	16	0.182475	ns
23	COMPACTNESS	OE 5_4 +Dex	WT -Dex	16	16	0.107962	ns
23	COMPACTNESS	OE 5_4 -Dex	OE 8_4 +Dex	19	15	0.00342119	**
23	COMPACTNESS	OE 5_4 -Dex	OE 8_4 -Dex	19	16	0.107962	ns
23	COMPACTNESS	OE 5_4 -Dex	WT +Dex	19	16	0.832347	ns
23	COMPACTNESS	OE 5_4 -Dex	WT -Dex	19	16	0.950294	ns
23	COMPACTNESS	OE 8_4 +Dex	OE 8_4 -Dex	15	16	0.182475	ns
23	COMPACTNESS	OE 8_4 +Dex	WT +Dex	15	16	0.0120534	*
23	COMPACTNESS	OE 8_4 +Dex	WT -Dex	15	16	0.00342119	**
23	COMPACTNESS	OE 8_4 -Dex	WT +Dex	16	16	0.182475	ns
23	COMPACTNESS	OE 8_4 -Dex	WT -Dex	16	16	0.107962	ns
23	COMPACTNESS	WT +Dex	WT -Dex	16	16	0.790178	ns
24	COMPACTNESS	OE 5_4 +Dex	OE 5_4 -Dex	16	19	0.00426438	**
24	COMPACTNESS	OE 5_4 +Dex	OE 8_4 +Dex	16	15	0.101724	ns
24	COMPACTNESS	OE 5_4 +Dex	OE 8_4 -Dex	16	16	0.290756	ns
24	COMPACTNESS	OE 5_4 +Dex	WT +Dex	16	16	0.0688385	ns
24	COMPACTNESS	OE 5_4 +Dex	WT -Dex	16	16	0.00111192	**
24	COMPACTNESS	OE 5_4 -Dex	OE 8_4 +Dex	19	15	3.59681e-06	****
24	COMPACTNESS	OE 5_4 -Dex	OE 8_4 -Dex	19	16	0.0859958	ns
24	COMPACTNESS	OE 5_4 -Dex	WT +Dex	19	16	0.358563	ns
24	COMPACTNESS	OE 5_4 -Dex	WT -Dex	19	16	0.561946	ns
24	COMPACTNESS	OE 8_4 +Dex	OE 8_4 -Dex	15	16	0.00673862	**
24	COMPACTNESS	OE 8_4 +Dex	WT +Dex	15	16	0.000519734	***
24	COMPACTNESS	OE 8_4 +Dex	WT -Dex	15	16	1.08235e-06	****
24	COMPACTNESS	OE 8_4 -Dex	WT +Dex	16	16	0.397125	ns
24	COMPACTNESS	OE 8_4 -Dex	WT -Dex	16	16	0.032835	*
24	COMPACTNESS	WT +Dex	WT -Dex	16	16	0.172045	ns
25	COMPACTNESS	OE 5_4 +Dex	OE 5_4 -Dex	16	19	0.00243223	**
25	COMPACTNESS	OE 5_4 +Dex	OE 8_4 +Dex	16	15	0.0855798	ns
25	COMPACTNESS	OE 5_4 +Dex	OE 8_4 -Dex	16	16	0.355291	ns
25	COMPACTNESS	OE 5_4 +Dex	WT +Dex	16	16	0.17164	ns
25	COMPACTNESS	OE 5_4 +Dex	WT -Dex	16	16	0.000657876	***
25	COMPACTNESS	OE 5_4 -Dex	OE 8_4 +Dex	19	15	8.08847e-07	****
25	COMPACTNESS	OE 5_4 -Dex	OE 8_4 -Dex	19	16	0.0323454	*
25	COMPACTNESS	OE 5_4 -Dex	WT +Dex	19	16	0.0855798	ns
25	COMPACTNESS	OE 5_4 -Dex	WT -Dex	19	16	0.605785	ns
25	COMPACTNESS	OE 8_4 +Dex	OE 8_4 -Dex	15	16	0.00961869	**
25	COMPACTNESS	OE 8_4 +Dex	WT +Dex	15	16	0.00243223	**
25	COMPACTNESS	OE 8_4 +Dex	WT -Dex	15	16	2.42495e-07	****
25	COMPACTNESS	OE 8_4 -Dex	WT +Dex	16	16	0.641015	ns
25	COMPACTNESS	OE 8_4 -Dex	WT -Dex	16	16	0.0108192	*
25	COMPACTNESS	WT +Dex	WT -Dex	16	16	0.0323454	*
26	COMPACTNESS	OE 5_4 +Dex	OE 5_4 -Dex	16	19	2.78041e-05	****
26	COMPACTNESS	OE 5_4 +Dex	OE 8_4 +Dex	16	15	0.2304	ns
26	COMPACTNESS	OE 5_4 +Dex	OE 8_4 -Dex	16	16	0.400695	ns
26	COMPACTNESS	OE 5_4 +Dex	WT +Dex	16	16	0.0921508	ns
26	COMPACTNESS	OE 5_4 +Dex	WT -Dex	16	16	3.3923e-06	****
26	COMPACTNESS	OE 5_4 -Dex	OE 8_4 +Dex	19	15	5.47528e-08	****
26	COMPACTNESS	OE 5_4 -Dex	OE 8_4 -Dex	19	16	0.00114905	**
26	COMPACTNESS	OE 5_4 -Dex	WT +Dex	19	16	0.0166156	*
26	COMPACTNESS	OE 5_4 -Dex	WT -Dex	19	16	0.487361	ns
26	COMPACTNESS	OE 8_4 +Dex	OE 8_4 -Dex	15	16	0.0365705	*
26	COMPACTNESS	OE 8_4 +Dex	WT +Dex	15	16	0.00332632	**
26	COMPACTNESS	OE 8_4 +Dex	WT -Dex	15	16	7.73678e-09	****
26	COMPACTNESS	OE 8_4 -Dex	WT +Dex	16	16	0.400695	ns
26	COMPACTNESS	OE 8_4 -Dex	WT -Dex	16	16	0.000168291	***
26	COMPACTNESS	WT +Dex	WT -Dex	16	16	0.00332632	**
29	COMPACTNESS	OE 5_4 +Dex	OE 5_4 -Dex	16	19	0.00191955	**
29	COMPACTNESS	OE 5_4 +Dex	OE 8_4 +Dex	16	15	0.0181502	*
29	COMPACTNESS	OE 5_4 +Dex	OE 8_4 -Dex	16	16	0.282688	ns
29	COMPACTNESS	OE 5_4 +Dex	WT +Dex	16	16	0.167566	ns
29	COMPACTNESS	OE 5_4 +Dex	WT -Dex	16	16	0.000319633	***
29	COMPACTNESS	OE 5_4 -Dex	OE 8_4 +Dex	19	15	1.50934e-08	****
29	COMPACTNESS	OE 5_4 -Dex	OE 8_4 -Dex	19	16	0.0470074	*
29	COMPACTNESS	OE 5_4 -Dex	WT +Dex	19	16	0.097361	ns
29	COMPACTNESS	OE 5_4 -Dex	WT -Dex	19	16	0.498651	ns
29	COMPACTNESS	OE 8_4 +Dex	OE 8_4 -Dex	15	16	0.000572762	***
29	COMPACTNESS	OE 8_4 +Dex	WT +Dex	15	16	0.000244316	***
29	COMPACTNESS	OE 8_4 +Dex	WT -Dex	15	16	1.65204e-09	****
29	COMPACTNESS	OE 8_4 -Dex	WT +Dex	16	16	0.737081	ns
29	COMPACTNESS	OE 8_4 -Dex	WT -Dex	16	16	0.0121384	*
29	COMPACTNESS	WT +Dex	WT -Dex	16	16	0.0251044	*
30	COMPACTNESS	OE 5_4 +Dex	OE 5_4 -Dex	16	19	0.000142549	***
30	COMPACTNESS	OE 5_4 +Dex	OE 8_4 +Dex	16	15	0.0605388	ns
30	COMPACTNESS	OE 5_4 +Dex	OE 8_4 -Dex	16	16	0.0506466	ns
30	COMPACTNESS	OE 5_4 +Dex	WT +Dex	16	16	0.0605388	ns
30	COMPACTNESS	OE 5_4 +Dex	WT -Dex	16	16	0.000897262	***
30	COMPACTNESS	OE 5_4 -Dex	OE 8_4 +Dex	19	15	9.98722e-09	****
30	COMPACTNESS	OE 5_4 -Dex	OE 8_4 -Dex	19	16	0.119121	ns
30	COMPACTNESS	OE 5_4 -Dex	WT +Dex	19	16	0.0932742	ns
30	COMPACTNESS	OE 5_4 -Dex	WT -Dex	19	16	0.778918	ns
30	COMPACTNESS	OE 8_4 +Dex	OE 8_4 -Dex	15	16	7.81915e-05	****
30	COMPACTNESS	OE 8_4 +Dex	WT +Dex	15	16	0.000112871	***
30	COMPACTNESS	OE 8_4 +Dex	WT -Dex	15	16	1.5723e-07	****
30	COMPACTNESS	OE 8_4 -Dex	WT +Dex	16	16	0.881388	ns
30	COMPACTNESS	OE 8_4 -Dex	WT -Dex	16	16	0.221186	ns
30	COMPACTNESS	WT +Dex	WT -Dex	16	16	0.182159	ns
32	COMPACTNESS	OE 5_4 +Dex	OE 5_4 -Dex	10	10	0.00397969	**
32	COMPACTNESS	OE 5_4 +Dex	OE 8_4 +Dex	10	8	0.16479	ns
32	COMPACTNESS	OE 5_4 +Dex	OE 8_4 -Dex	10	7	0.549063	ns
32	COMPACTNESS	OE 5_4 +Dex	WT +Dex	10	10	0.0461857	*
32	COMPACTNESS	OE 5_4 +Dex	WT -Dex	10	10	0.00155137	**
32	COMPACTNESS	OE 5_4 -Dex	OE 8_4 +Dex	10	8	2.80407e-05	****
32	COMPACTNESS	OE 5_4 -Dex	OE 8_4 -Dex	10	7	0.0461857	*
32	COMPACTNESS	OE 5_4 -Dex	WT +Dex	10	10	0.387141	ns
32	COMPACTNESS	OE 5_4 -Dex	WT -Dex	10	10	0.748197	ns
32	COMPACTNESS	OE 8_4 +Dex	OE 8_4 -Dex	8	7	0.0611731	ns
32	COMPACTNESS	OE 8_4 +Dex	WT +Dex	8	10	0.00100631	**
32	COMPACTNESS	OE 8_4 +Dex	WT -Dex	8	10	1.24576e-05	****
32	COMPACTNESS	OE 8_4 -Dex	WT +Dex	7	10	0.226763	ns
32	COMPACTNESS	OE 8_4 -Dex	WT -Dex	7	10	0.0269704	*
32	COMPACTNESS	WT +Dex	WT -Dex	10	10	0.248898	ns
36	COMPACTNESS	OE 5_4 +Dex	OE 5_4 -Dex	10	10	0.000169624	***
36	COMPACTNESS	OE 5_4 +Dex	OE 8_4 +Dex	10	8	0.160036	ns
36	COMPACTNESS	OE 5_4 +Dex	OE 8_4 -Dex	10	7	0.193792	ns
36	COMPACTNESS	OE 5_4 +Dex	WT +Dex	10	10	0.131063	ns
36	COMPACTNESS	OE 5_4 +Dex	WT -Dex	10	10	0.00379212	**
36	COMPACTNESS	OE 5_4 -Dex	OE 8_4 +Dex	10	8	6.59027e-07	****
36	COMPACTNESS	OE 5_4 -Dex	OE 8_4 -Dex	10	7	0.0321924	*
36	COMPACTNESS	OE 5_4 -Dex	WT +Dex	10	10	0.0321924	*
36	COMPACTNESS	OE 5_4 -Dex	WT -Dex	10	10	0.406313	ns
36	COMPACTNESS	OE 8_4 +Dex	OE 8_4 -Dex	8	7	0.014985	*
36	COMPACTNESS	OE 8_4 +Dex	WT +Dex	8	10	0.00379212	**
36	COMPACTNESS	OE 8_4 +Dex	WT -Dex	8	10	2.54782e-05	****
36	COMPACTNESS	OE 8_4 -Dex	WT +Dex	7	10	0.828103	ns
36	COMPACTNESS	OE 8_4 -Dex	WT -Dex	7	10	0.160036	ns
36	COMPACTNESS	WT +Dex	WT -Dex	10	10	0.164631	ns
39	COMPACTNESS	OE 5_4 +Dex	OE 5_4 -Dex	9	10	0.00276239	**
39	COMPACTNESS	OE 5_4 +Dex	OE 8_4 +Dex	9	8	0.180666	ns
39	COMPACTNESS	OE 5_4 +Dex	OE 8_4 -Dex	9	7	0.129039	ns
39	COMPACTNESS	OE 5_4 +Dex	WT +Dex	9	10	0.182918	ns
39	COMPACTNESS	OE 5_4 +Dex	WT -Dex	9	10	0.00116653	**
39	COMPACTNESS	OE 5_4 -Dex	OE 8_4 +Dex	10	8	1.12756e-05	****
39	COMPACTNESS	OE 5_4 -Dex	OE 8_4 -Dex	10	7	0.207437	ns
39	COMPACTNESS	OE 5_4 -Dex	WT +Dex	10	10	0.0903624	ns
39	COMPACTNESS	OE 5_4 -Dex	WT -Dex	10	10	0.754513	ns
39	COMPACTNESS	OE 8_4 +Dex	OE 8_4 -Dex	8	7	0.00521126	**
39	COMPACTNESS	OE 8_4 +Dex	WT +Dex	8	10	0.00799306	**
39	COMPACTNESS	OE 8_4 +Dex	WT -Dex	8	10	4.9464e-06	****
39	COMPACTNESS	OE 8_4 -Dex	WT +Dex	7	10	0.698217	ns
39	COMPACTNESS	OE 8_4 -Dex	WT -Dex	7	10	0.156179	ns
39	COMPACTNESS	WT +Dex	WT -Dex	10	10	0.0473933	*
46	COMPACTNESS	OE 5_4 +Dex	OE 5_4 -Dex	4	6	0.0385435	*
46	COMPACTNESS	OE 5_4 +Dex	OE 8_4 +Dex	4	4	0.556786	ns
46	COMPACTNESS	OE 5_4 +Dex	OE 8_4 -Dex	4	5	0.358872	ns
46	COMPACTNESS	OE 5_4 +Dex	WT +Dex	4	4	0.105174	ns
46	COMPACTNESS	OE 5_4 +Dex	WT -Dex	4	7	0.0409857	*
46	COMPACTNESS	OE 5_4 -Dex	OE 8_4 +Dex	6	4	0.00658685	**
46	COMPACTNESS	OE 5_4 -Dex	OE 8_4 -Dex	6	5	0.285297	ns
46	COMPACTNESS	OE 5_4 -Dex	WT +Dex	6	4	0.786181	ns
46	COMPACTNESS	OE 5_4 -Dex	WT -Dex	6	7	0.842018	ns
46	COMPACTNESS	OE 8_4 +Dex	OE 8_4 -Dex	4	5	0.105174	ns
46	COMPACTNESS	OE 8_4 +Dex	WT +Dex	4	4	0.0315764	*
46	COMPACTNESS	OE 8_4 +Dex	WT -Dex	4	7	0.00658685	**
46	COMPACTNESS	OE 8_4 -Dex	WT +Dex	5	4	0.503822	ns
46	COMPACTNESS	OE 8_4 -Dex	WT -Dex	5	7	0.327575	ns
46	COMPACTNESS	WT +Dex	WT -Dex	4	7	0.842018	ns
19	ISOTROPY	OE 5_4 +Dex	OE 5_4 -Dex	16	19	0.91836	ns
19	ISOTROPY	OE 5_4 +Dex	OE 8_4 +Dex	16	15	0.91836	ns
19	ISOTROPY	OE 5_4 +Dex	OE 8_4 -Dex	16	16	0.99504	ns
19	ISOTROPY	OE 5_4 +Dex	WT +Dex	16	16	0.91836	ns
19	ISOTROPY	OE 5_4 +Dex	WT -Dex	16	16	0.91836	ns
19	ISOTROPY	OE 5_4 -Dex	OE 8_4 +Dex	19	15	0.91836	ns
19	ISOTROPY	OE 5_4 -Dex	OE 8_4 -Dex	19	16	0.91836	ns
19	ISOTROPY	OE 5_4 -Dex	WT +Dex	19	16	0.91836	ns
19	ISOTROPY	OE 5_4 -Dex	WT -Dex	19	16	0.91836	ns
19	ISOTROPY	OE 8_4 +Dex	OE 8_4 -Dex	15	16	0.91836	ns
19	ISOTROPY	OE 8_4 +Dex	WT +Dex	15	16	0.91836	ns
19	ISOTROPY	OE 8_4 +Dex	WT -Dex	15	16	0.91836	ns
19	ISOTROPY	OE 8_4 -Dex	WT +Dex	16	16	0.91836	ns
19	ISOTROPY	OE 8_4 -Dex	WT -Dex	16	16	0.91836	ns
19	ISOTROPY	WT +Dex	WT -Dex	16	16	0.91836	ns
22	ISOTROPY	OE 5_4 +Dex	OE 5_4 -Dex	16	19	0.623303	ns
22	ISOTROPY	OE 5_4 +Dex	OE 8_4 +Dex	16	15	0.382734	ns
22	ISOTROPY	OE 5_4 +Dex	OE 8_4 -Dex	16	16	0.382734	ns
22	ISOTROPY	OE 5_4 +Dex	WT +Dex	16	16	0.623303	ns
22	ISOTROPY	OE 5_4 +Dex	WT -Dex	16	16	0.623303	ns
22	ISOTROPY	OE 5_4 -Dex	OE 8_4 +Dex	19	15	0.703858	ns
22	ISOTROPY	OE 5_4 -Dex	OE 8_4 -Dex	19	16	0.703858	ns
22	ISOTROPY	OE 5_4 -Dex	WT +Dex	19	16	0.267737	ns
22	ISOTROPY	OE 5_4 -Dex	WT -Dex	19	16	0.992192	ns
22	ISOTROPY	OE 8_4 +Dex	OE 8_4 -Dex	15	16	0.992192	ns
22	ISOTROPY	OE 8_4 +Dex	WT +Dex	15	16	0.159477	ns
22	ISOTROPY	OE 8_4 +Dex	WT -Dex	15	16	0.703858	ns
22	ISOTROPY	OE 8_4 -Dex	WT +Dex	16	16	0.159477	ns
22	ISOTROPY	OE 8_4 -Dex	WT -Dex	16	16	0.703858	ns
22	ISOTROPY	WT +Dex	WT -Dex	16	16	0.267737	ns
23	ISOTROPY	OE 5_4 +Dex	OE 5_4 -Dex	16	19	0.585721	ns
23	ISOTROPY	OE 5_4 +Dex	OE 8_4 +Dex	16	15	0.368475	ns
23	ISOTROPY	OE 5_4 +Dex	OE 8_4 -Dex	16	16	0.759783	ns
23	ISOTROPY	OE 5_4 +Dex	WT +Dex	16	16	0.368475	ns
23	ISOTROPY	OE 5_4 +Dex	WT -Dex	16	16	0.730387	ns
23	ISOTROPY	OE 5_4 -Dex	OE 8_4 +Dex	19	15	0.494397	ns
23	ISOTROPY	OE 5_4 -Dex	OE 8_4 -Dex	19	16	0.730387	ns
23	ISOTROPY	OE 5_4 -Dex	WT +Dex	19	16	0.730387	ns
23	ISOTROPY	OE 5_4 -Dex	WT -Dex	19	16	0.759783	ns
23	ISOTROPY	OE 8_4 +Dex	OE 8_4 -Dex	15	16	0.368475	ns
23	ISOTROPY	OE 8_4 +Dex	WT +Dex	15	16	0.730387	ns
23	ISOTROPY	OE 8_4 +Dex	WT -Dex	15	16	0.368475	ns
23	ISOTROPY	OE 8_4 -Dex	WT +Dex	16	16	0.494397	ns
23	ISOTROPY	OE 8_4 -Dex	WT -Dex	16	16	0.861804	ns
23	ISOTROPY	WT +Dex	WT -Dex	16	16	0.563807	ns
24	ISOTROPY	OE 5_4 +Dex	OE 5_4 -Dex	16	19	0.443839	ns
24	ISOTROPY	OE 5_4 +Dex	OE 8_4 +Dex	16	15	0.0770205	ns
24	ISOTROPY	OE 5_4 +Dex	OE 8_4 -Dex	16	16	0.756511	ns
24	ISOTROPY	OE 5_4 +Dex	WT +Dex	16	16	0.910897	ns
24	ISOTROPY	OE 5_4 +Dex	WT -Dex	16	16	0.910897	ns
24	ISOTROPY	OE 5_4 -Dex	OE 8_4 +Dex	19	15	0.406624	ns
24	ISOTROPY	OE 5_4 -Dex	OE 8_4 -Dex	19	16	0.756511	ns
24	ISOTROPY	OE 5_4 -Dex	WT +Dex	19	16	0.406624	ns
24	ISOTROPY	OE 5_4 -Dex	WT -Dex	19	16	0.472965	ns
24	ISOTROPY	OE 8_4 +Dex	OE 8_4 -Dex	15	16	0.191104	ns
24	ISOTROPY	OE 8_4 +Dex	WT +Dex	15	16	0.0770205	ns
24	ISOTROPY	OE 8_4 +Dex	WT -Dex	15	16	0.0770205	ns
24	ISOTROPY	OE 8_4 -Dex	WT +Dex	16	16	0.756511	ns
24	ISOTROPY	OE 8_4 -Dex	WT -Dex	16	16	0.790178	ns
24	ISOTROPY	WT +Dex	WT -Dex	16	16	0.910897	ns
25	ISOTROPY	OE 5_4 +Dex	OE 5_4 -Dex	16	19	0.891029	ns
25	ISOTROPY	OE 5_4 +Dex	OE 8_4 +Dex	16	15	0.622626	ns
25	ISOTROPY	OE 5_4 +Dex	OE 8_4 -Dex	16	16	0.796785	ns
25	ISOTROPY	OE 5_4 +Dex	WT +Dex	16	16	0.796785	ns
25	ISOTROPY	OE 5_4 +Dex	WT -Dex	16	16	0.945477	ns
25	ISOTROPY	OE 5_4 -Dex	OE 8_4 +Dex	19	15	0.691324	ns
25	ISOTROPY	OE 5_4 -Dex	OE 8_4 -Dex	19	16	0.691324	ns
25	ISOTROPY	OE 5_4 -Dex	WT +Dex	19	16	0.691324	ns
25	ISOTROPY	OE 5_4 -Dex	WT -Dex	19	16	0.843996	ns
25	ISOTROPY	OE 8_4 +Dex	OE 8_4 -Dex	15	16	0.305979	ns
25	ISOTROPY	OE 8_4 +Dex	WT +Dex	15	16	0.305979	ns
25	ISOTROPY	OE 8_4 +Dex	WT -Dex	15	16	0.622626	ns
25	ISOTROPY	OE 8_4 -Dex	WT +Dex	16	16	0.945477	ns
25	ISOTROPY	OE 8_4 -Dex	WT -Dex	16	16	0.796785	ns
25	ISOTROPY	WT +Dex	WT -Dex	16	16	0.796785	ns
26	ISOTROPY	OE 5_4 +Dex	OE 5_4 -Dex	16	19	0.561718	ns
26	ISOTROPY	OE 5_4 +Dex	OE 8_4 +Dex	16	15	0.871133	ns
26	ISOTROPY	OE 5_4 +Dex	OE 8_4 -Dex	16	16	0.76274	ns
26	ISOTROPY	OE 5_4 +Dex	WT +Dex	16	16	0.628723	ns
26	ISOTROPY	OE 5_4 +Dex	WT -Dex	16	16	0.561718	ns
26	ISOTROPY	OE 5_4 -Dex	OE 8_4 +Dex	19	15	0.561718	ns
26	ISOTROPY	OE 5_4 -Dex	OE 8_4 -Dex	19	16	0.76274	ns
26	ISOTROPY	OE 5_4 -Dex	WT +Dex	19	16	0.893947	ns
26	ISOTROPY	OE 5_4 -Dex	WT -Dex	19	16	0.769608	ns
26	ISOTROPY	OE 8_4 +Dex	OE 8_4 -Dex	15	16	0.736868	ns
26	ISOTROPY	OE 8_4 +Dex	WT +Dex	15	16	0.561718	ns
26	ISOTROPY	OE 8_4 +Dex	WT -Dex	15	16	0.561718	ns
26	ISOTROPY	OE 8_4 -Dex	WT +Dex	16	16	0.76274	ns
26	ISOTROPY	OE 8_4 -Dex	WT -Dex	16	16	0.628723	ns
26	ISOTROPY	WT +Dex	WT -Dex	16	16	0.76274	ns
29	ISOTROPY	OE 5_4 +Dex	OE 5_4 -Dex	16	19	0.716862	ns
29	ISOTROPY	OE 5_4 +Dex	OE 8_4 +Dex	16	15	0.48297	ns
29	ISOTROPY	OE 5_4 +Dex	OE 8_4 -Dex	16	16	0.716862	ns
29	ISOTROPY	OE 5_4 +Dex	WT +Dex	16	16	0.48297	ns
29	ISOTROPY	OE 5_4 +Dex	WT -Dex	16	16	0.97552	ns
29	ISOTROPY	OE 5_4 -Dex	OE 8_4 +Dex	19	15	0.667486	ns
29	ISOTROPY	OE 5_4 -Dex	OE 8_4 -Dex	19	16	0.97552	ns
29	ISOTROPY	OE 5_4 -Dex	WT +Dex	19	16	0.387273	ns
29	ISOTROPY	OE 5_4 -Dex	WT -Dex	19	16	0.716862	ns
29	ISOTROPY	OE 8_4 +Dex	OE 8_4 -Dex	15	16	0.667486	ns
29	ISOTROPY	OE 8_4 +Dex	WT +Dex	15	16	0.149198	ns
29	ISOTROPY	OE 8_4 +Dex	WT -Dex	15	16	0.48297	ns
29	ISOTROPY	OE 8_4 -Dex	WT +Dex	16	16	0.387273	ns
29	ISOTROPY	OE 8_4 -Dex	WT -Dex	16	16	0.716862	ns
29	ISOTROPY	WT +Dex	WT -Dex	16	16	0.48297	ns
30	ISOTROPY	OE 5_4 +Dex	OE 5_4 -Dex	16	19	0.643368	ns
30	ISOTROPY	OE 5_4 +Dex	OE 8_4 +Dex	16	15	0.643368	ns
30	ISOTROPY	OE 5_4 +Dex	OE 8_4 -Dex	16	16	0.643368	ns
30	ISOTROPY	OE 5_4 +Dex	WT +Dex	16	16	0.579743	ns
30	ISOTROPY	OE 5_4 +Dex	WT -Dex	16	16	0.33866	ns
30	ISOTROPY	OE 5_4 -Dex	OE 8_4 +Dex	19	15	0.429126	ns
30	ISOTROPY	OE 5_4 -Dex	OE 8_4 -Dex	19	16	0.444892	ns
30	ISOTROPY	OE 5_4 -Dex	WT +Dex	19	16	0.744903	ns
30	ISOTROPY	OE 5_4 -Dex	WT -Dex	19	16	0.532023	ns
30	ISOTROPY	OE 8_4 +Dex	OE 8_4 -Dex	15	16	0.901355	ns
30	ISOTROPY	OE 8_4 +Dex	WT +Dex	15	16	0.33866	ns
30	ISOTROPY	OE 8_4 +Dex	WT -Dex	15	16	0.189089	ns
30	ISOTROPY	OE 8_4 -Dex	WT +Dex	16	16	0.33866	ns
30	ISOTROPY	OE 8_4 -Dex	WT -Dex	16	16	0.189089	ns
30	ISOTROPY	WT +Dex	WT -Dex	16	16	0.643368	ns
32	ISOTROPY	OE 5_4 +Dex	OE 5_4 -Dex	10	10	0.418945	ns
32	ISOTROPY	OE 5_4 +Dex	OE 8_4 +Dex	10	8	0.836607	ns
32	ISOTROPY	OE 5_4 +Dex	OE 8_4 -Dex	10	7	0.598858	ns
32	ISOTROPY	OE 5_4 +Dex	WT +Dex	10	10	0.660557	ns
32	ISOTROPY	OE 5_4 +Dex	WT -Dex	10	10	0.669294	ns
32	ISOTROPY	OE 5_4 -Dex	OE 8_4 +Dex	10	8	0.418945	ns
32	ISOTROPY	OE 5_4 -Dex	OE 8_4 -Dex	10	7	0.908463	ns
32	ISOTROPY	OE 5_4 -Dex	WT +Dex	10	10	0.852536	ns
32	ISOTROPY	OE 5_4 -Dex	WT -Dex	10	10	0.836607	ns
32	ISOTROPY	OE 8_4 +Dex	OE 8_4 -Dex	8	7	0.418945	ns
32	ISOTROPY	OE 8_4 +Dex	WT +Dex	8	10	0.418945	ns
32	ISOTROPY	OE 8_4 +Dex	WT -Dex	8	10	0.418945	ns
32	ISOTROPY	OE 8_4 -Dex	WT +Dex	7	10	0.908463	ns
32	ISOTROPY	OE 8_4 -Dex	WT -Dex	7	10	0.908463	ns
32	ISOTROPY	WT +Dex	WT -Dex	10	10	0.92217	ns
36	ISOTROPY	OE 5_4 +Dex	OE 5_4 -Dex	10	10	0.278952	ns
36	ISOTROPY	OE 5_4 +Dex	OE 8_4 +Dex	10	8	0.425086	ns
36	ISOTROPY	OE 5_4 +Dex	OE 8_4 -Dex	10	7	0.384074	ns
36	ISOTROPY	OE 5_4 +Dex	WT +Dex	10	10	0.30596	ns
36	ISOTROPY	OE 5_4 +Dex	WT -Dex	10	10	0.0552505	ns
36	ISOTROPY	OE 5_4 -Dex	OE 8_4 +Dex	10	8	0.0706071	ns
36	ISOTROPY	OE 5_4 -Dex	OE 8_4 -Dex	10	7	0.823136	ns
36	ISOTROPY	OE 5_4 -Dex	WT +Dex	10	10	0.900036	ns
36	ISOTROPY	OE 5_4 -Dex	WT -Dex	10	10	0.384074	ns
36	ISOTROPY	OE 8_4 +Dex	OE 8_4 -Dex	8	7	0.172488	ns
36	ISOTROPY	OE 8_4 +Dex	WT +Dex	8	10	0.0731452	ns
36	ISOTROPY	OE 8_4 +Dex	WT -Dex	8	10	0.00750538	**
36	ISOTROPY	OE 8_4 -Dex	WT +Dex	7	10	0.857165	ns
36	ISOTROPY	OE 8_4 -Dex	WT -Dex	7	10	0.328751	ns
36	ISOTROPY	WT +Dex	WT -Dex	10	10	0.3744	ns
39	ISOTROPY	OE 5_4 +Dex	OE 5_4 -Dex	9	10	0.696411	ns
39	ISOTROPY	OE 5_4 +Dex	OE 8_4 +Dex	9	8	0.15371	ns
39	ISOTROPY	OE 5_4 +Dex	OE 8_4 -Dex	9	7	0.696411	ns
39	ISOTROPY	OE 5_4 +Dex	WT +Dex	9	10	0.88308	ns
39	ISOTROPY	OE 5_4 +Dex	WT -Dex	9	10	0.652902	ns
39	ISOTROPY	OE 5_4 -Dex	OE 8_4 +Dex	10	8	0.0378482	*
39	ISOTROPY	OE 5_4 -Dex	OE 8_4 -Dex	10	7	0.935382	ns
39	ISOTROPY	OE 5_4 -Dex	WT +Dex	10	10	0.830282	ns
39	ISOTROPY	OE 5_4 -Dex	WT -Dex	10	10	0.88308	ns
39	ISOTROPY	OE 8_4 +Dex	OE 8_4 -Dex	8	7	0.0405856	*
39	ISOTROPY	OE 8_4 +Dex	WT +Dex	8	10	0.0759468	ns
39	ISOTROPY	OE 8_4 +Dex	WT -Dex	8	10	0.030485	*
39	ISOTROPY	OE 8_4 -Dex	WT +Dex	7	10	0.830282	ns
39	ISOTROPY	OE 8_4 -Dex	WT -Dex	7	10	0.910149	ns
39	ISOTROPY	WT +Dex	WT -Dex	10	10	0.696411	ns
46	ISOTROPY	OE 5_4 +Dex	OE 5_4 -Dex	4	6	0.443219	ns
46	ISOTROPY	OE 5_4 +Dex	OE 8_4 +Dex	4	4	0.231643	ns
46	ISOTROPY	OE 5_4 +Dex	OE 8_4 -Dex	4	5	0.828695	ns
46	ISOTROPY	OE 5_4 +Dex	WT +Dex	4	4	0.701268	ns
46	ISOTROPY	OE 5_4 +Dex	WT -Dex	4	7	0.701268	ns
46	ISOTROPY	OE 5_4 -Dex	OE 8_4 +Dex	6	4	0.015303	*
46	ISOTROPY	OE 5_4 -Dex	OE 8_4 -Dex	6	5	0.563601	ns
46	ISOTROPY	OE 5_4 -Dex	WT +Dex	6	4	0.701268	ns
46	ISOTROPY	OE 5_4 -Dex	WT -Dex	6	7	0.701268	ns
46	ISOTROPY	OE 8_4 +Dex	OE 8_4 -Dex	4	5	0.118173	ns
46	ISOTROPY	OE 8_4 +Dex	WT +Dex	4	4	0.0570084	ns
46	ISOTROPY	OE 8_4 +Dex	WT -Dex	4	7	0.0403709	*
46	ISOTROPY	OE 8_4 -Dex	WT +Dex	5	4	0.701268	ns
46	ISOTROPY	OE 8_4 -Dex	WT -Dex	5	7	0.701268	ns
46	ISOTROPY	WT +Dex	WT -Dex	4	7	0.94324	ns
19	PERIMETER_MM	OE 5_4 +Dex	OE 5_4 -Dex	16	19	0.0925408	ns
19	PERIMETER_MM	OE 5_4 +Dex	OE 8_4 +Dex	16	15	0.191063	ns
19	PERIMETER_MM	OE 5_4 +Dex	OE 8_4 -Dex	16	16	0.0564848	ns
19	PERIMETER_MM	OE 5_4 +Dex	WT +Dex	16	16	0.493539	ns
19	PERIMETER_MM	OE 5_4 +Dex	WT -Dex	16	16	0.375646	ns
19	PERIMETER_MM	OE 5_4 -Dex	OE 8_4 +Dex	19	15	0.7794	ns
19	PERIMETER_MM	OE 5_4 -Dex	OE 8_4 -Dex	19	16	0.701401	ns
19	PERIMETER_MM	OE 5_4 -Dex	WT +Dex	19	16	0.0143855	*
19	PERIMETER_MM	OE 5_4 -Dex	WT -Dex	19	16	0.560273	ns
19	PERIMETER_MM	OE 8_4 +Dex	OE 8_4 -Dex	15	16	0.611555	ns
19	PERIMETER_MM	OE 8_4 +Dex	WT +Dex	15	16	0.0390662	*
19	PERIMETER_MM	OE 8_4 +Dex	WT -Dex	15	16	0.701401	ns
19	PERIMETER_MM	OE 8_4 -Dex	WT +Dex	16	16	0.00985403	**
19	PERIMETER_MM	OE 8_4 -Dex	WT -Dex	16	16	0.375646	ns
19	PERIMETER_MM	WT +Dex	WT -Dex	16	16	0.0859204	ns
22	PERIMETER_MM	OE 5_4 +Dex	OE 5_4 -Dex	16	19	0.220488	ns
22	PERIMETER_MM	OE 5_4 +Dex	OE 8_4 +Dex	16	15	0.10135	ns
22	PERIMETER_MM	OE 5_4 +Dex	OE 8_4 -Dex	16	16	0.0527233	ns
22	PERIMETER_MM	OE 5_4 +Dex	WT +Dex	16	16	0.512828	ns
22	PERIMETER_MM	OE 5_4 +Dex	WT -Dex	16	16	0.512828	ns
22	PERIMETER_MM	OE 5_4 -Dex	OE 8_4 +Dex	19	15	0.53788	ns
22	PERIMETER_MM	OE 5_4 -Dex	OE 8_4 -Dex	19	16	0.480432	ns
22	PERIMETER_MM	OE 5_4 -Dex	WT +Dex	19	16	0.0527233	ns
22	PERIMETER_MM	OE 5_4 -Dex	WT -Dex	19	16	0.512828	ns
22	PERIMETER_MM	OE 8_4 +Dex	OE 8_4 -Dex	15	16	0.769401	ns
22	PERIMETER_MM	OE 8_4 +Dex	WT +Dex	15	16	0.0225798	*
22	PERIMETER_MM	OE 8_4 +Dex	WT -Dex	15	16	0.284279	ns
22	PERIMETER_MM	OE 8_4 -Dex	WT +Dex	16	16	0.0138109	*
22	PERIMETER_MM	OE 8_4 -Dex	WT -Dex	16	16	0.220488	ns
22	PERIMETER_MM	WT +Dex	WT -Dex	16	16	0.220488	ns
23	PERIMETER_MM	OE 5_4 +Dex	OE 5_4 -Dex	16	19	0.3108	ns
23	PERIMETER_MM	OE 5_4 +Dex	OE 8_4 +Dex	16	15	0.0612188	ns
23	PERIMETER_MM	OE 5_4 +Dex	OE 8_4 -Dex	16	16	0.0612188	ns
23	PERIMETER_MM	OE 5_4 +Dex	WT +Dex	16	16	0.427673	ns
23	PERIMETER_MM	OE 5_4 +Dex	WT -Dex	16	16	0.845585	ns
23	PERIMETER_MM	OE 5_4 -Dex	OE 8_4 +Dex	19	15	0.365619	ns
23	PERIMETER_MM	OE 5_4 -Dex	OE 8_4 -Dex	19	16	0.37101	ns
23	PERIMETER_MM	OE 5_4 -Dex	WT +Dex	19	16	0.0612188	ns
23	PERIMETER_MM	OE 5_4 -Dex	WT -Dex	19	16	0.365619	ns
23	PERIMETER_MM	OE 8_4 +Dex	OE 8_4 -Dex	15	16	0.892322	ns
23	PERIMETER_MM	OE 8_4 +Dex	WT +Dex	15	16	0.00939352	**
23	PERIMETER_MM	OE 8_4 +Dex	WT -Dex	15	16	0.0758036	ns
23	PERIMETER_MM	OE 8_4 -Dex	WT +Dex	16	16	0.00939352	**
23	PERIMETER_MM	OE 8_4 -Dex	WT -Dex	16	16	0.0835965	ns
23	PERIMETER_MM	WT +Dex	WT -Dex	16	16	0.365619	ns
24	PERIMETER_MM	OE 5_4 +Dex	OE 5_4 -Dex	16	19	0.290994	ns
24	PERIMETER_MM	OE 5_4 +Dex	OE 8_4 +Dex	16	15	0.0292356	*
24	PERIMETER_MM	OE 5_4 +Dex	OE 8_4 -Dex	16	16	0.148852	ns
24	PERIMETER_MM	OE 5_4 +Dex	WT +Dex	16	16	0.29614	ns
24	PERIMETER_MM	OE 5_4 +Dex	WT -Dex	16	16	0.763012	ns
24	PERIMETER_MM	OE 5_4 -Dex	OE 8_4 +Dex	19	15	0.231534	ns
24	PERIMETER_MM	OE 5_4 -Dex	OE 8_4 -Dex	19	16	0.59288	ns
24	PERIMETER_MM	OE 5_4 -Dex	WT +Dex	19	16	0.0292356	*
24	PERIMETER_MM	OE 5_4 -Dex	WT -Dex	19	16	0.200132	ns
24	PERIMETER_MM	OE 8_4 +Dex	OE 8_4 -Dex	15	16	0.448132	ns
24	PERIMETER_MM	OE 8_4 +Dex	WT +Dex	15	16	0.00168386	**
24	PERIMETER_MM	OE 8_4 +Dex	WT -Dex	15	16	0.0161452	*
24	PERIMETER_MM	OE 8_4 -Dex	WT +Dex	16	16	0.0161452	*
24	PERIMETER_MM	OE 8_4 -Dex	WT -Dex	16	16	0.0856676	ns
24	PERIMETER_MM	WT +Dex	WT -Dex	16	16	0.438808	ns
25	PERIMETER_MM	OE 5_4 +Dex	OE 5_4 -Dex	16	19	0.300907	ns
25	PERIMETER_MM	OE 5_4 +Dex	OE 8_4 +Dex	16	15	0.0981163	ns
25	PERIMETER_MM	OE 5_4 +Dex	OE 8_4 -Dex	16	16	0.300907	ns
25	PERIMETER_MM	OE 5_4 +Dex	WT +Dex	16	16	0.300907	ns
25	PERIMETER_MM	OE 5_4 +Dex	WT -Dex	16	16	0.915828	ns
25	PERIMETER_MM	OE 5_4 -Dex	OE 8_4 +Dex	19	15	0.400539	ns
25	PERIMETER_MM	OE 5_4 -Dex	OE 8_4 -Dex	19	16	0.881807	ns
25	PERIMETER_MM	OE 5_4 -Dex	WT +Dex	19	16	0.0439402	*
25	PERIMETER_MM	OE 5_4 -Dex	WT -Dex	19	16	0.300907	ns
25	PERIMETER_MM	OE 8_4 +Dex	OE 8_4 -Dex	15	16	0.527374	ns
25	PERIMETER_MM	OE 8_4 +Dex	WT +Dex	15	16	0.00910027	**
25	PERIMETER_MM	OE 8_4 +Dex	WT -Dex	15	16	0.102071	ns
25	PERIMETER_MM	OE 8_4 -Dex	WT +Dex	16	16	0.0439402	*
25	PERIMETER_MM	OE 8_4 -Dex	WT -Dex	16	16	0.300907	ns
25	PERIMETER_MM	WT +Dex	WT -Dex	16	16	0.300907	ns
26	PERIMETER_MM	OE 5_4 +Dex	OE 5_4 -Dex	16	19	0.748337	ns
26	PERIMETER_MM	OE 5_4 +Dex	OE 8_4 +Dex	16	15	0.114656	ns
26	PERIMETER_MM	OE 5_4 +Dex	OE 8_4 -Dex	16	16	0.212856	ns
26	PERIMETER_MM	OE 5_4 +Dex	WT +Dex	16	16	0.16809	ns
26	PERIMETER_MM	OE 5_4 +Dex	WT -Dex	16	16	0.625782	ns
26	PERIMETER_MM	OE 5_4 -Dex	OE 8_4 +Dex	19	15	0.16714	ns
26	PERIMETER_MM	OE 5_4 -Dex	OE 8_4 -Dex	19	16	0.308117	ns
26	PERIMETER_MM	OE 5_4 -Dex	WT +Dex	19	16	0.110033	ns
26	PERIMETER_MM	OE 5_4 -Dex	WT -Dex	19	16	0.424043	ns
26	PERIMETER_MM	OE 8_4 +Dex	OE 8_4 -Dex	15	16	0.662475	ns
26	PERIMETER_MM	OE 8_4 +Dex	WT +Dex	15	16	0.00369106	**
26	PERIMETER_MM	OE 8_4 +Dex	WT -Dex	15	16	0.047155	*
26	PERIMETER_MM	OE 8_4 -Dex	WT +Dex	16	16	0.00959966	**
26	PERIMETER_MM	OE 8_4 -Dex	WT -Dex	16	16	0.110033	ns
26	PERIMETER_MM	WT +Dex	WT -Dex	16	16	0.377184	ns
29	PERIMETER_MM	OE 5_4 +Dex	OE 5_4 -Dex	16	19	0.991295	ns
29	PERIMETER_MM	OE 5_4 +Dex	OE 8_4 +Dex	16	15	0.00181014	**
29	PERIMETER_MM	OE 5_4 +Dex	OE 8_4 -Dex	16	16	0.546351	ns
29	PERIMETER_MM	OE 5_4 +Dex	WT +Dex	16	16	0.24535	ns
29	PERIMETER_MM	OE 5_4 +Dex	WT -Dex	16	16	0.701166	ns
29	PERIMETER_MM	OE 5_4 -Dex	OE 8_4 +Dex	19	15	0.00135064	**
29	PERIMETER_MM	OE 5_4 -Dex	OE 8_4 -Dex	19	16	0.546351	ns
29	PERIMETER_MM	OE 5_4 -Dex	WT +Dex	19	16	0.24535	ns
29	PERIMETER_MM	OE 5_4 -Dex	WT -Dex	19	16	0.701166	ns
29	PERIMETER_MM	OE 8_4 +Dex	OE 8_4 -Dex	15	16	0.0192507	*
29	PERIMETER_MM	OE 8_4 +Dex	WT +Dex	15	16	9.71894e-06	****
29	PERIMETER_MM	OE 8_4 +Dex	WT -Dex	15	16	0.000635705	***
29	PERIMETER_MM	OE 8_4 -Dex	WT +Dex	16	16	0.0553616	ns
29	PERIMETER_MM	OE 8_4 -Dex	WT -Dex	16	16	0.367776	ns
29	PERIMETER_MM	WT +Dex	WT -Dex	16	16	0.431593	ns
30	PERIMETER_MM	OE 5_4 +Dex	OE 5_4 -Dex	16	19	0.555705	ns
30	PERIMETER_MM	OE 5_4 +Dex	OE 8_4 +Dex	16	15	0.0034035	**
30	PERIMETER_MM	OE 5_4 +Dex	OE 8_4 -Dex	16	16	0.794003	ns
30	PERIMETER_MM	OE 5_4 +Dex	WT +Dex	16	16	0.10294	ns
30	PERIMETER_MM	OE 5_4 +Dex	WT -Dex	16	16	0.29394	ns
30	PERIMETER_MM	OE 5_4 -Dex	OE 8_4 +Dex	19	15	0.000172261	***
30	PERIMETER_MM	OE 5_4 -Dex	OE 8_4 -Dex	19	16	0.450016	ns
30	PERIMETER_MM	OE 5_4 -Dex	WT +Dex	19	16	0.290773	ns
30	PERIMETER_MM	OE 5_4 -Dex	WT -Dex	19	16	0.555705	ns
30	PERIMETER_MM	OE 8_4 +Dex	OE 8_4 -Dex	15	16	0.00662162	**
30	PERIMETER_MM	OE 8_4 +Dex	WT +Dex	15	16	2.1307e-06	****
30	PERIMETER_MM	OE 8_4 +Dex	WT -Dex	15	16	3.32712e-05	****
30	PERIMETER_MM	OE 8_4 -Dex	WT +Dex	16	16	0.0630296	ns
30	PERIMETER_MM	OE 8_4 -Dex	WT -Dex	16	16	0.225227	ns
30	PERIMETER_MM	WT +Dex	WT -Dex	16	16	0.555705	ns
32	PERIMETER_MM	OE 5_4 +Dex	OE 5_4 -Dex	10	10	0.31359	ns
32	PERIMETER_MM	OE 5_4 +Dex	OE 8_4 +Dex	10	8	0.174605	ns
32	PERIMETER_MM	OE 5_4 +Dex	OE 8_4 -Dex	10	7	0.904941	ns
32	PERIMETER_MM	OE 5_4 +Dex	WT +Dex	10	10	0.174605	ns
32	PERIMETER_MM	OE 5_4 +Dex	WT -Dex	10	10	0.174605	ns
32	PERIMETER_MM	OE 5_4 -Dex	OE 8_4 +Dex	10	8	0.0183711	*
32	PERIMETER_MM	OE 5_4 -Dex	OE 8_4 -Dex	10	7	0.419294	ns
32	PERIMETER_MM	OE 5_4 -Dex	WT +Dex	10	10	0.584969	ns
32	PERIMETER_MM	OE 5_4 -Dex	WT -Dex	10	10	0.665361	ns
32	PERIMETER_MM	OE 8_4 +Dex	OE 8_4 -Dex	8	7	0.174605	ns
32	PERIMETER_MM	OE 8_4 +Dex	WT +Dex	8	10	0.00450658	**
32	PERIMETER_MM	OE 8_4 +Dex	WT -Dex	8	10	0.00450658	**
32	PERIMETER_MM	OE 8_4 -Dex	WT +Dex	7	10	0.174605	ns
32	PERIMETER_MM	OE 8_4 -Dex	WT -Dex	7	10	0.211203	ns
32	PERIMETER_MM	WT +Dex	WT -Dex	10	10	0.904941	ns
36	PERIMETER_MM	OE 5_4 +Dex	OE 5_4 -Dex	10	10	0.0736393	ns
36	PERIMETER_MM	OE 5_4 +Dex	OE 8_4 +Dex	10	8	0.125449	ns
36	PERIMETER_MM	OE 5_4 +Dex	OE 8_4 -Dex	10	7	0.498568	ns
36	PERIMETER_MM	OE 5_4 +Dex	WT +Dex	10	10	0.171098	ns
36	PERIMETER_MM	OE 5_4 +Dex	WT -Dex	10	10	0.0472566	*
36	PERIMETER_MM	OE 5_4 -Dex	OE 8_4 +Dex	10	8	0.000599949	***
36	PERIMETER_MM	OE 5_4 -Dex	OE 8_4 -Dex	10	7	0.426131	ns
36	PERIMETER_MM	OE 5_4 -Dex	WT +Dex	10	10	0.669849	ns
36	PERIMETER_MM	OE 5_4 -Dex	WT -Dex	10	10	0.812445	ns
36	PERIMETER_MM	OE 8_4 +Dex	OE 8_4 -Dex	8	7	0.035456	*
36	PERIMETER_MM	OE 8_4 +Dex	WT +Dex	8	10	0.00247124	**
36	PERIMETER_MM	OE 8_4 +Dex	WT -Dex	8	10	0.000460675	***
36	PERIMETER_MM	OE 8_4 -Dex	WT +Dex	7	10	0.61164	ns
36	PERIMETER_MM	OE 8_4 -Dex	WT -Dex	7	10	0.330445	ns
36	PERIMETER_MM	WT +Dex	WT -Dex	10	10	0.584969	ns
39	PERIMETER_MM	OE 5_4 +Dex	OE 5_4 -Dex	9	10	0.000808805	***
39	PERIMETER_MM	OE 5_4 +Dex	OE 8_4 +Dex	9	8	0.28773	ns
39	PERIMETER_MM	OE 5_4 +Dex	OE 8_4 -Dex	9	7	0.109179	ns
39	PERIMETER_MM	OE 5_4 +Dex	WT +Dex	9	10	0.0490877	*
39	PERIMETER_MM	OE 5_4 +Dex	WT -Dex	9	10	0.000370449	***
39	PERIMETER_MM	OE 5_4 -Dex	OE 8_4 +Dex	10	8	1.4243e-05	****
39	PERIMETER_MM	OE 5_4 -Dex	OE 8_4 -Dex	10	7	0.177723	ns
39	PERIMETER_MM	OE 5_4 -Dex	WT +Dex	10	10	0.179	ns
39	PERIMETER_MM	OE 5_4 -Dex	WT -Dex	10	10	0.843341	ns
39	PERIMETER_MM	OE 8_4 +Dex	OE 8_4 -Dex	8	7	0.00859228	**
39	PERIMETER_MM	OE 8_4 +Dex	WT +Dex	8	10	0.00214605	**
39	PERIMETER_MM	OE 8_4 +Dex	WT -Dex	8	10	7.81193e-06	****
39	PERIMETER_MM	OE 8_4 -Dex	WT +Dex	7	10	0.853807	ns
39	PERIMETER_MM	OE 8_4 -Dex	WT -Dex	7	10	0.124368	ns
39	PERIMETER_MM	WT +Dex	WT -Dex	10	10	0.124368	ns
46	PERIMETER_MM	OE 5_4 +Dex	OE 5_4 -Dex	4	6	0.0621291	ns
46	PERIMETER_MM	OE 5_4 +Dex	OE 8_4 +Dex	4	4	0.319703	ns
46	PERIMETER_MM	OE 5_4 +Dex	OE 8_4 -Dex	4	5	0.885553	ns
46	PERIMETER_MM	OE 5_4 +Dex	WT +Dex	4	4	0.319703	ns
46	PERIMETER_MM	OE 5_4 +Dex	WT -Dex	4	7	0.0624977	ns
46	PERIMETER_MM	OE 5_4 -Dex	OE 8_4 +Dex	6	4	0.00252055	**
46	PERIMETER_MM	OE 5_4 -Dex	OE 8_4 -Dex	6	5	0.0372816	*
46	PERIMETER_MM	OE 5_4 -Dex	WT +Dex	6	4	0.504022	ns
46	PERIMETER_MM	OE 5_4 -Dex	WT -Dex	6	7	0.885553	ns
46	PERIMETER_MM	OE 8_4 +Dex	OE 8_4 -Dex	4	5	0.33088	ns
46	PERIMETER_MM	OE 8_4 +Dex	WT +Dex	4	4	0.0372816	*
46	PERIMETER_MM	OE 8_4 +Dex	WT -Dex	4	7	0.00252055	**
46	PERIMETER_MM	OE 8_4 -Dex	WT +Dex	5	4	0.251207	ns
46	PERIMETER_MM	OE 8_4 -Dex	WT -Dex	5	7	0.0372816	*
46	PERIMETER_MM	WT +Dex	WT -Dex	4	7	0.536005	ns

## Sheet: Phenomic traits_pvalues_Exp.2
DAS	Parameter	Treatment	Group1	Group2	n1	n2	p.adj	p.adj.significance
9	RGB2_AREA_MM^2	C	expa1,10,14-1	expa1,10,14-2	13	13	0.114588	ns
9	RGB2_AREA_MM^2	C	expa1,10,14-1	OE 8-4 -Dex	13	13	0.376882	ns
9	RGB2_AREA_MM^2	C	expa1,10,14-1	OE 8-4 +Dex	13	12	0.451623	ns
9	RGB2_AREA_MM^2	C	expa1,10,14-1	WT -Dex	13	11	0.114588	ns
9	RGB2_AREA_MM^2	C	expa1,10,14-1	WT +Dex	13	13	0.304889	ns
9	RGB2_AREA_MM^2	C	expa1,10,14-2	OE 8-4 -Dex	13	13	0.509623	ns
9	RGB2_AREA_MM^2	C	expa1,10,14-2	OE 8-4 +Dex	13	12	0.451623	ns
9	RGB2_AREA_MM^2	C	expa1,10,14-2	WT -Dex	13	11	0.00313659	**
9	RGB2_AREA_MM^2	C	expa1,10,14-2	WT +Dex	13	13	0.00870253	**
9	RGB2_AREA_MM^2	C	OE 8-4 -Dex	OE 8-4 +Dex	13	12	0.873616	ns
9	RGB2_AREA_MM^2	C	OE 8-4 -Dex	WT -Dex	13	11	0.014835	*
9	RGB2_AREA_MM^2	C	OE 8-4 -Dex	WT +Dex	13	13	0.0395161	*
9	RGB2_AREA_MM^2	C	OE 8-4 +Dex	WT -Dex	12	11	0.0214495	*
9	RGB2_AREA_MM^2	C	OE 8-4 +Dex	WT +Dex	12	13	0.0580298	ns
9	RGB2_AREA_MM^2	C	WT -Dex	WT +Dex	11	13	0.589404	ns
9	RGB2_AREA_MM^2	D	expa1,10,14-1	expa1,10,14-2	11	13	0.0849459	ns
9	RGB2_AREA_MM^2	D	expa1,10,14-1	OE 8-4 -Dex	11	12	0.677475	ns
9	RGB2_AREA_MM^2	D	expa1,10,14-1	OE 8-4 +Dex	11	12	0.294258	ns
9	RGB2_AREA_MM^2	D	expa1,10,14-1	WT -Dex	11	10	0.00578276	**
9	RGB2_AREA_MM^2	D	expa1,10,14-1	WT +Dex	11	8	0.0265724	*
9	RGB2_AREA_MM^2	D	expa1,10,14-2	OE 8-4 -Dex	13	12	0.201032	ns
9	RGB2_AREA_MM^2	D	expa1,10,14-2	OE 8-4 +Dex	13	12	0.553586	ns
9	RGB2_AREA_MM^2	D	expa1,10,14-2	WT -Dex	13	10	6.09845e-06	****
9	RGB2_AREA_MM^2	D	expa1,10,14-2	WT +Dex	13	8	7.95187e-05	****
9	RGB2_AREA_MM^2	D	OE 8-4 -Dex	OE 8-4 +Dex	12	12	0.546898	ns
9	RGB2_AREA_MM^2	D	OE 8-4 -Dex	WT -Dex	12	10	0.00104847	**
9	RGB2_AREA_MM^2	D	OE 8-4 -Dex	WT +Dex	12	8	0.00715535	**
9	RGB2_AREA_MM^2	D	OE 8-4 +Dex	WT -Dex	12	10	7.95187e-05	****
9	RGB2_AREA_MM^2	D	OE 8-4 +Dex	WT +Dex	12	8	0.00104847	**
9	RGB2_AREA_MM^2	D	WT -Dex	WT +Dex	10	8	0.686454	ns
10	RGB2_AREA_MM^2	C	expa1,10,14-1	expa1,10,14-2	13	13	0.226759	ns
10	RGB2_AREA_MM^2	C	expa1,10,14-1	OE 8-4 -Dex	13	13	0.108426	ns
10	RGB2_AREA_MM^2	C	expa1,10,14-1	OE 8-4 +Dex	13	12	0.585268	ns
10	RGB2_AREA_MM^2	C	expa1,10,14-1	WT -Dex	13	11	0.0817785	ns
10	RGB2_AREA_MM^2	C	expa1,10,14-1	WT +Dex	13	13	0.0817785	ns
10	RGB2_AREA_MM^2	C	expa1,10,14-2	OE 8-4 -Dex	13	13	0.730921	ns
10	RGB2_AREA_MM^2	C	expa1,10,14-2	OE 8-4 +Dex	13	12	0.571665	ns
10	RGB2_AREA_MM^2	C	expa1,10,14-2	WT -Dex	13	11	0.00260132	**
10	RGB2_AREA_MM^2	C	expa1,10,14-2	WT +Dex	13	13	0.0022808	**
10	RGB2_AREA_MM^2	C	OE 8-4 -Dex	OE 8-4 +Dex	13	12	0.344235	ns
10	RGB2_AREA_MM^2	C	OE 8-4 -Dex	WT -Dex	13	11	0.00115698	**
10	RGB2_AREA_MM^2	C	OE 8-4 -Dex	WT +Dex	13	13	0.00115698	**
10	RGB2_AREA_MM^2	C	OE 8-4 +Dex	WT -Dex	12	11	0.0222228	*
10	RGB2_AREA_MM^2	C	OE 8-4 +Dex	WT +Dex	12	13	0.0213591	*
10	RGB2_AREA_MM^2	C	WT -Dex	WT +Dex	11	13	0.971257	ns
10	RGB2_AREA_MM^2	D	expa1,10,14-1	expa1,10,14-2	11	13	0.190815	ns
10	RGB2_AREA_MM^2	D	expa1,10,14-1	OE 8-4 -Dex	11	12	0.238396	ns
10	RGB2_AREA_MM^2	D	expa1,10,14-1	OE 8-4 +Dex	11	12	0.0297007	*
10	RGB2_AREA_MM^2	D	expa1,10,14-1	WT -Dex	11	10	0.0196957	*
10	RGB2_AREA_MM^2	D	expa1,10,14-1	WT +Dex	11	8	0.0888842	ns
10	RGB2_AREA_MM^2	D	expa1,10,14-2	OE 8-4 -Dex	13	12	0.883924	ns
10	RGB2_AREA_MM^2	D	expa1,10,14-2	OE 8-4 +Dex	13	12	0.391928	ns
10	RGB2_AREA_MM^2	D	expa1,10,14-2	WT -Dex	13	10	0.00015003	***
10	RGB2_AREA_MM^2	D	expa1,10,14-2	WT +Dex	13	8	0.00210804	**
10	RGB2_AREA_MM^2	D	OE 8-4 -Dex	OE 8-4 +Dex	12	12	0.350493	ns
10	RGB2_AREA_MM^2	D	OE 8-4 -Dex	WT -Dex	12	10	0.000257429	***
10	RGB2_AREA_MM^2	D	OE 8-4 -Dex	WT +Dex	12	8	0.00334217	**
10	RGB2_AREA_MM^2	D	OE 8-4 +Dex	WT -Dex	12	10	8.15921e-06	****
10	RGB2_AREA_MM^2	D	OE 8-4 +Dex	WT +Dex	12	8	0.00015003	***
10	RGB2_AREA_MM^2	D	WT -Dex	WT +Dex	10	8	0.656167	ns
11	RGB2_AREA_MM^2	C	expa1,10,14-1	expa1,10,14-2	13	13	0.278817	ns
11	RGB2_AREA_MM^2	C	expa1,10,14-1	OE 8-4 -Dex	13	13	0.634633	ns
11	RGB2_AREA_MM^2	C	expa1,10,14-1	OE 8-4 +Dex	13	12	0.376279	ns
11	RGB2_AREA_MM^2	C	expa1,10,14-1	WT -Dex	13	11	0.000935842	***
11	RGB2_AREA_MM^2	C	expa1,10,14-1	WT +Dex	13	13	0.00101248	**
11	RGB2_AREA_MM^2	C	expa1,10,14-2	OE 8-4 -Dex	13	13	0.534551	ns
11	RGB2_AREA_MM^2	C	expa1,10,14-2	OE 8-4 +Dex	13	12	0.0379238	*
11	RGB2_AREA_MM^2	C	expa1,10,14-2	WT -Dex	13	11	1.15635e-05	****
11	RGB2_AREA_MM^2	C	expa1,10,14-2	WT +Dex	13	13	1.15635e-05	****
11	RGB2_AREA_MM^2	C	OE 8-4 -Dex	OE 8-4 +Dex	13	12	0.178532	ns
11	RGB2_AREA_MM^2	C	OE 8-4 -Dex	WT -Dex	13	11	0.000174582	***
11	RGB2_AREA_MM^2	C	OE 8-4 -Dex	WT +Dex	13	13	0.000174582	***
11	RGB2_AREA_MM^2	C	OE 8-4 +Dex	WT -Dex	12	11	0.023325	*
11	RGB2_AREA_MM^2	C	OE 8-4 +Dex	WT +Dex	12	13	0.0282237	*
11	RGB2_AREA_MM^2	C	WT -Dex	WT +Dex	11	13	0.826701	ns
11	RGB2_AREA_MM^2	D	expa1,10,14-1	expa1,10,14-2	11	13	0.675465	ns
11	RGB2_AREA_MM^2	D	expa1,10,14-1	OE 8-4 -Dex	11	12	0.675465	ns
11	RGB2_AREA_MM^2	D	expa1,10,14-1	OE 8-4 +Dex	11	12	0.325045	ns
11	RGB2_AREA_MM^2	D	expa1,10,14-1	WT -Dex	11	10	0.00230812	**
11	RGB2_AREA_MM^2	D	expa1,10,14-1	WT +Dex	11	8	0.0371013	*
11	RGB2_AREA_MM^2	D	expa1,10,14-2	OE 8-4 -Dex	13	12	0.963736	ns
11	RGB2_AREA_MM^2	D	expa1,10,14-2	OE 8-4 +Dex	13	12	0.531382	ns
11	RGB2_AREA_MM^2	D	expa1,10,14-2	WT -Dex	13	10	0.000415614	***
11	RGB2_AREA_MM^2	D	expa1,10,14-2	WT +Dex	13	8	0.00954517	**
11	RGB2_AREA_MM^2	D	OE 8-4 -Dex	OE 8-4 +Dex	12	12	0.531382	ns
11	RGB2_AREA_MM^2	D	OE 8-4 -Dex	WT -Dex	12	10	0.000415614	***
11	RGB2_AREA_MM^2	D	OE 8-4 -Dex	WT +Dex	12	8	0.00954517	**
11	RGB2_AREA_MM^2	D	OE 8-4 +Dex	WT -Dex	12	10	3.98563e-05	****
11	RGB2_AREA_MM^2	D	OE 8-4 +Dex	WT +Dex	12	8	0.00140433	**
11	RGB2_AREA_MM^2	D	WT -Dex	WT +Dex	10	8	0.531382	ns
12	RGB2_AREA_MM^2	C	expa1,10,14-1	expa1,10,14-2	13	13	0.216862	ns
12	RGB2_AREA_MM^2	C	expa1,10,14-1	OE 8-4 -Dex	13	13	0.829008	ns
12	RGB2_AREA_MM^2	C	expa1,10,14-1	OE 8-4 +Dex	13	12	0.703373	ns
12	RGB2_AREA_MM^2	C	expa1,10,14-1	WT -Dex	13	11	0.00330566	**
12	RGB2_AREA_MM^2	C	expa1,10,14-1	WT +Dex	13	13	0.0354954	*
12	RGB2_AREA_MM^2	C	expa1,10,14-2	OE 8-4 -Dex	13	13	0.156465	ns
12	RGB2_AREA_MM^2	C	expa1,10,14-2	OE 8-4 +Dex	13	12	0.0978101	ns
12	RGB2_AREA_MM^2	C	expa1,10,14-2	WT -Dex	13	11	2.99759e-05	****
12	RGB2_AREA_MM^2	C	expa1,10,14-2	WT +Dex	13	13	0.000848511	***
12	RGB2_AREA_MM^2	C	OE 8-4 -Dex	OE 8-4 +Dex	13	12	0.81954	ns
12	RGB2_AREA_MM^2	C	OE 8-4 -Dex	WT -Dex	13	11	0.00518168	**
12	RGB2_AREA_MM^2	C	OE 8-4 -Dex	WT +Dex	13	13	0.0542921	ns
12	RGB2_AREA_MM^2	C	OE 8-4 +Dex	WT -Dex	12	11	0.0130233	*
12	RGB2_AREA_MM^2	C	OE 8-4 +Dex	WT +Dex	12	13	0.0978101	ns
12	RGB2_AREA_MM^2	C	WT -Dex	WT +Dex	11	13	0.362913	ns
12	RGB2_AREA_MM^2	D	expa1,10,14-1	expa1,10,14-2	11	13	0.230941	ns
12	RGB2_AREA_MM^2	D	expa1,10,14-1	OE 8-4 -Dex	11	12	0.522201	ns
12	RGB2_AREA_MM^2	D	expa1,10,14-1	OE 8-4 +Dex	11	12	0.230941	ns
12	RGB2_AREA_MM^2	D	expa1,10,14-1	WT -Dex	11	10	0.011244	*
12	RGB2_AREA_MM^2	D	expa1,10,14-1	WT +Dex	11	8	0.2329	ns
12	RGB2_AREA_MM^2	D	expa1,10,14-2	OE 8-4 -Dex	13	12	0.527958	ns
12	RGB2_AREA_MM^2	D	expa1,10,14-2	OE 8-4 +Dex	13	12	0.992345	ns
12	RGB2_AREA_MM^2	D	expa1,10,14-2	WT -Dex	13	10	5.79638e-05	****
12	RGB2_AREA_MM^2	D	expa1,10,14-2	WT +Dex	13	8	0.0149488	*
12	RGB2_AREA_MM^2	D	OE 8-4 -Dex	OE 8-4 +Dex	12	12	0.527958	ns
12	RGB2_AREA_MM^2	D	OE 8-4 -Dex	WT -Dex	12	10	0.000671146	***
12	RGB2_AREA_MM^2	D	OE 8-4 -Dex	WT +Dex	12	8	0.0701334	ns
12	RGB2_AREA_MM^2	D	OE 8-4 +Dex	WT -Dex	12	10	5.79638e-05	****
12	RGB2_AREA_MM^2	D	OE 8-4 +Dex	WT +Dex	12	8	0.0149488	*
12	RGB2_AREA_MM^2	D	WT -Dex	WT +Dex	10	8	0.2329	ns
13	RGB2_AREA_MM^2	C	expa1,10,14-1	expa1,10,14-2	13	13	0.287954	ns
13	RGB2_AREA_MM^2	C	expa1,10,14-1	OE 8-4 -Dex	13	13	0.761352	ns
13	RGB2_AREA_MM^2	C	expa1,10,14-1	OE 8-4 +Dex	13	12	0.761352	ns
13	RGB2_AREA_MM^2	C	expa1,10,14-1	WT -Dex	13	11	0.0256007	*
13	RGB2_AREA_MM^2	C	expa1,10,14-1	WT +Dex	13	13	0.0778548	ns
13	RGB2_AREA_MM^2	C	expa1,10,14-2	OE 8-4 -Dex	13	13	0.45637	ns
13	RGB2_AREA_MM^2	C	expa1,10,14-2	OE 8-4 +Dex	13	12	0.45637	ns
13	RGB2_AREA_MM^2	C	expa1,10,14-2	WT -Dex	13	11	0.00124534	**
13	RGB2_AREA_MM^2	C	expa1,10,14-2	WT +Dex	13	13	0.00502403	**
13	RGB2_AREA_MM^2	C	OE 8-4 -Dex	OE 8-4 +Dex	13	12	0.990034	ns
13	RGB2_AREA_MM^2	C	OE 8-4 -Dex	WT -Dex	13	11	0.0124191	*
13	RGB2_AREA_MM^2	C	OE 8-4 -Dex	WT +Dex	13	13	0.0377751	*
13	RGB2_AREA_MM^2	C	OE 8-4 +Dex	WT -Dex	12	11	0.0124191	*
13	RGB2_AREA_MM^2	C	OE 8-4 +Dex	WT +Dex	12	13	0.0383086	*
13	RGB2_AREA_MM^2	C	WT -Dex	WT +Dex	11	13	0.621662	ns
13	RGB2_AREA_MM^2	D	expa1,10,14-1	expa1,10,14-2	11	13	0.704412	ns
13	RGB2_AREA_MM^2	D	expa1,10,14-1	OE 8-4 -Dex	11	12	0.704412	ns
13	RGB2_AREA_MM^2	D	expa1,10,14-1	OE 8-4 +Dex	11	12	0.40448	ns
13	RGB2_AREA_MM^2	D	expa1,10,14-1	WT -Dex	11	10	0.00520634	**
13	RGB2_AREA_MM^2	D	expa1,10,14-1	WT +Dex	11	8	0.184577	ns
13	RGB2_AREA_MM^2	D	expa1,10,14-2	OE 8-4 -Dex	13	12	0.983361	ns
13	RGB2_AREA_MM^2	D	expa1,10,14-2	OE 8-4 +Dex	13	12	0.630338	ns
13	RGB2_AREA_MM^2	D	expa1,10,14-2	WT -Dex	13	10	0.00110052	**
13	RGB2_AREA_MM^2	D	expa1,10,14-2	WT +Dex	13	8	0.0788973	ns
13	RGB2_AREA_MM^2	D	OE 8-4 -Dex	OE 8-4 +Dex	12	12	0.630338	ns
13	RGB2_AREA_MM^2	D	OE 8-4 -Dex	WT -Dex	12	10	0.00110052	**
13	RGB2_AREA_MM^2	D	OE 8-4 -Dex	WT +Dex	12	8	0.0788973	ns
13	RGB2_AREA_MM^2	D	OE 8-4 +Dex	WT -Dex	12	10	0.000215098	***
13	RGB2_AREA_MM^2	D	OE 8-4 +Dex	WT +Dex	12	8	0.0213236	*
13	RGB2_AREA_MM^2	D	WT -Dex	WT +Dex	10	8	0.307964	ns
14	RGB2_AREA_MM^2	C	expa1,10,14-1	expa1,10,14-2	13	13	0.14939	ns
14	RGB2_AREA_MM^2	C	expa1,10,14-1	OE 8-4 -Dex	13	13	0.862044	ns
14	RGB2_AREA_MM^2	C	expa1,10,14-1	OE 8-4 +Dex	13	12	0.862044	ns
14	RGB2_AREA_MM^2	C	expa1,10,14-1	WT -Dex	13	11	0.00495339	**
14	RGB2_AREA_MM^2	C	expa1,10,14-1	WT +Dex	13	13	0.0331898	*
14	RGB2_AREA_MM^2	C	expa1,10,14-2	OE 8-4 -Dex	13	13	0.199264	ns
14	RGB2_AREA_MM^2	C	expa1,10,14-2	OE 8-4 +Dex	13	12	0.12314	ns
14	RGB2_AREA_MM^2	C	expa1,10,14-2	WT -Dex	13	11	2.52529e-05	****
14	RGB2_AREA_MM^2	C	expa1,10,14-2	WT +Dex	13	13	0.000356283	***
14	RGB2_AREA_MM^2	C	OE 8-4 -Dex	OE 8-4 +Dex	13	12	0.826555	ns
14	RGB2_AREA_MM^2	C	OE 8-4 -Dex	WT -Dex	13	11	0.00341091	**
14	RGB2_AREA_MM^2	C	OE 8-4 -Dex	WT +Dex	13	13	0.0223573	*
14	RGB2_AREA_MM^2	C	OE 8-4 +Dex	WT -Dex	12	11	0.00850401	**
14	RGB2_AREA_MM^2	C	OE 8-4 +Dex	WT +Dex	12	13	0.0523957	ns
14	RGB2_AREA_MM^2	C	WT -Dex	WT +Dex	11	13	0.464347	ns
14	RGB2_AREA_MM^2	D	expa1,10,14-1	expa1,10,14-2	11	13	0.484159	ns
14	RGB2_AREA_MM^2	D	expa1,10,14-1	OE 8-4 -Dex	11	12	0.417221	ns
14	RGB2_AREA_MM^2	D	expa1,10,14-1	OE 8-4 +Dex	11	12	0.1791	ns
14	RGB2_AREA_MM^2	D	expa1,10,14-1	WT -Dex	11	10	0.0125156	*
14	RGB2_AREA_MM^2	D	expa1,10,14-1	WT +Dex	11	8	0.169517	ns
14	RGB2_AREA_MM^2	D	expa1,10,14-2	OE 8-4 -Dex	13	12	0.795294	ns
14	RGB2_AREA_MM^2	D	expa1,10,14-2	OE 8-4 +Dex	13	12	0.484159	ns
14	RGB2_AREA_MM^2	D	expa1,10,14-2	WT -Dex	13	10	0.000708249	***
14	RGB2_AREA_MM^2	D	expa1,10,14-2	WT +Dex	13	8	0.0246383	*
14	RGB2_AREA_MM^2	D	OE 8-4 -Dex	OE 8-4 +Dex	12	12	0.633479	ns
14	RGB2_AREA_MM^2	D	OE 8-4 -Dex	WT -Dex	12	10	0.000515308	***
14	RGB2_AREA_MM^2	D	OE 8-4 -Dex	WT +Dex	12	8	0.0165412	*
14	RGB2_AREA_MM^2	D	OE 8-4 +Dex	WT -Dex	12	10	0.000105461	***
14	RGB2_AREA_MM^2	D	OE 8-4 +Dex	WT +Dex	12	8	0.00522753	**
14	RGB2_AREA_MM^2	D	WT -Dex	WT +Dex	10	8	0.445869	ns
15	RGB2_AREA_MM^2	C	expa1,10,14-1	expa1,10,14-2	13	13	0.300305	ns
15	RGB2_AREA_MM^2	C	expa1,10,14-1	OE 8-4 -Dex	13	13	0.843061	ns
15	RGB2_AREA_MM^2	C	expa1,10,14-1	OE 8-4 +Dex	13	12	0.578249	ns
15	RGB2_AREA_MM^2	C	expa1,10,14-1	WT -Dex	13	11	0.00114299	**
15	RGB2_AREA_MM^2	C	expa1,10,14-1	WT +Dex	13	13	0.0301197	*
15	RGB2_AREA_MM^2	C	expa1,10,14-2	OE 8-4 -Dex	13	13	0.254928	ns
15	RGB2_AREA_MM^2	C	expa1,10,14-2	OE 8-4 +Dex	13	12	0.12314	ns
15	RGB2_AREA_MM^2	C	expa1,10,14-2	WT -Dex	13	11	1.95326e-05	****
15	RGB2_AREA_MM^2	C	expa1,10,14-2	WT +Dex	13	13	0.00114299	**
15	RGB2_AREA_MM^2	C	OE 8-4 -Dex	OE 8-4 +Dex	13	12	0.677303	ns
15	RGB2_AREA_MM^2	C	OE 8-4 -Dex	WT -Dex	13	11	0.00158513	**
15	RGB2_AREA_MM^2	C	OE 8-4 -Dex	WT +Dex	13	13	0.044434	*
15	RGB2_AREA_MM^2	C	OE 8-4 +Dex	WT -Dex	12	11	0.00807435	**
15	RGB2_AREA_MM^2	C	OE 8-4 +Dex	WT +Dex	12	13	0.12314	ns
15	RGB2_AREA_MM^2	C	WT -Dex	WT +Dex	11	13	0.258809	ns
15	RGB2_AREA_MM^2	D	expa1,10,14-1	expa1,10,14-2	11	13	0.880526	ns
15	RGB2_AREA_MM^2	D	expa1,10,14-1	OE 8-4 -Dex	11	12	0.0862905	ns
15	RGB2_AREA_MM^2	D	expa1,10,14-1	OE 8-4 +Dex	11	12	0.170451	ns
15	RGB2_AREA_MM^2	D	expa1,10,14-1	WT -Dex	11	10	0.0063801	**
15	RGB2_AREA_MM^2	D	expa1,10,14-1	WT +Dex	11	8	0.170451	ns
15	RGB2_AREA_MM^2	D	expa1,10,14-2	OE 8-4 -Dex	13	12	0.0545711	ns
15	RGB2_AREA_MM^2	D	expa1,10,14-2	OE 8-4 +Dex	13	12	0.13152	ns
15	RGB2_AREA_MM^2	D	expa1,10,14-2	WT -Dex	13	10	0.0063801	**
15	RGB2_AREA_MM^2	D	expa1,10,14-2	WT +Dex	13	8	0.184053	ns
15	RGB2_AREA_MM^2	D	OE 8-4 -Dex	OE 8-4 +Dex	12	12	0.685521	ns
15	RGB2_AREA_MM^2	D	OE 8-4 -Dex	WT -Dex	12	10	4.91836e-06	****
15	RGB2_AREA_MM^2	D	OE 8-4 -Dex	WT +Dex	12	8	0.00354031	**
15	RGB2_AREA_MM^2	D	OE 8-4 +Dex	WT -Dex	12	10	2.3659e-05	****
15	RGB2_AREA_MM^2	D	OE 8-4 +Dex	WT +Dex	12	8	0.0074963	**
15	RGB2_AREA_MM^2	D	WT -Dex	WT +Dex	10	8	0.203865	ns
16	RGB2_AREA_MM^2	C	expa1,10,14-1	expa1,10,14-2	13	13	0.85011	ns
16	RGB2_AREA_MM^2	C	expa1,10,14-1	OE 8-4 -Dex	13	13	0.76752	ns
16	RGB2_AREA_MM^2	C	expa1,10,14-1	OE 8-4 +Dex	13	12	0.620637	ns
16	RGB2_AREA_MM^2	C	expa1,10,14-1	WT -Dex	13	11	0.00068103	***
16	RGB2_AREA_MM^2	C	expa1,10,14-1	WT +Dex	13	13	0.0238762	*
16	RGB2_AREA_MM^2	C	expa1,10,14-2	OE 8-4 -Dex	13	13	0.70203	ns
16	RGB2_AREA_MM^2	C	expa1,10,14-2	OE 8-4 +Dex	13	12	0.526971	ns
16	RGB2_AREA_MM^2	C	expa1,10,14-2	WT -Dex	13	11	0.000633615	***
16	RGB2_AREA_MM^2	C	expa1,10,14-2	WT +Dex	13	13	0.016274	*
16	RGB2_AREA_MM^2	C	OE 8-4 -Dex	OE 8-4 +Dex	13	12	0.76752	ns
16	RGB2_AREA_MM^2	C	OE 8-4 -Dex	WT -Dex	13	11	0.00200711	**
16	RGB2_AREA_MM^2	C	OE 8-4 -Dex	WT +Dex	13	13	0.0595497	ns
16	RGB2_AREA_MM^2	C	OE 8-4 +Dex	WT -Dex	12	11	0.00666806	**
16	RGB2_AREA_MM^2	C	OE 8-4 +Dex	WT +Dex	12	13	0.13699	ns
16	RGB2_AREA_MM^2	C	WT -Dex	WT +Dex	11	13	0.253298	ns
16	RGB2_AREA_MM^2	D	expa1,10,14-1	expa1,10,14-2	11	13	0.893171	ns
16	RGB2_AREA_MM^2	D	expa1,10,14-1	OE 8-4 -Dex	11	12	0.102746	ns
16	RGB2_AREA_MM^2	D	expa1,10,14-1	OE 8-4 +Dex	11	12	0.23756	ns
16	RGB2_AREA_MM^2	D	expa1,10,14-1	WT -Dex	11	10	0.00592505	**
16	RGB2_AREA_MM^2	D	expa1,10,14-1	WT +Dex	11	8	0.241054	ns
16	RGB2_AREA_MM^2	D	expa1,10,14-2	OE 8-4 -Dex	13	12	0.0693397	ns
16	RGB2_AREA_MM^2	D	expa1,10,14-2	OE 8-4 +Dex	13	12	0.180176	ns
16	RGB2_AREA_MM^2	D	expa1,10,14-2	WT -Dex	13	10	0.00592505	**
16	RGB2_AREA_MM^2	D	expa1,10,14-2	WT +Dex	13	8	0.254891	ns
16	RGB2_AREA_MM^2	D	OE 8-4 -Dex	OE 8-4 +Dex	12	12	0.606178	ns
16	RGB2_AREA_MM^2	D	OE 8-4 -Dex	WT -Dex	12	10	4.9728e-06	****
16	RGB2_AREA_MM^2	D	OE 8-4 -Dex	WT +Dex	12	8	0.0061683	**
16	RGB2_AREA_MM^2	D	OE 8-4 +Dex	WT -Dex	12	10	3.89145e-05	****
16	RGB2_AREA_MM^2	D	OE 8-4 +Dex	WT +Dex	12	8	0.0255468	*
16	RGB2_AREA_MM^2	D	WT -Dex	WT +Dex	10	8	0.167616	ns
17	RGB2_AREA_MM^2	C	expa1,10,14-1	expa1,10,14-2	13	13	0.981828	ns
17	RGB2_AREA_MM^2	C	expa1,10,14-1	OE 8-4 -Dex	13	13	0.692737	ns
17	RGB2_AREA_MM^2	C	expa1,10,14-1	OE 8-4 +Dex	13	12	0.692737	ns
17	RGB2_AREA_MM^2	C	expa1,10,14-1	WT -Dex	13	11	9.53701e-05	****
17	RGB2_AREA_MM^2	C	expa1,10,14-1	WT +Dex	13	13	0.0164402	*
17	RGB2_AREA_MM^2	C	expa1,10,14-2	OE 8-4 -Dex	13	13	0.692737	ns
17	RGB2_AREA_MM^2	C	expa1,10,14-2	OE 8-4 +Dex	13	12	0.692737	ns
17	RGB2_AREA_MM^2	C	expa1,10,14-2	WT -Dex	13	11	9.53701e-05	****
17	RGB2_AREA_MM^2	C	expa1,10,14-2	WT +Dex	13	13	0.014562	*
17	RGB2_AREA_MM^2	C	OE 8-4 -Dex	OE 8-4 +Dex	13	12	0.981828	ns
17	RGB2_AREA_MM^2	C	OE 8-4 -Dex	WT -Dex	13	11	0.000584594	***
17	RGB2_AREA_MM^2	C	OE 8-4 -Dex	WT +Dex	13	13	0.0608456	ns
17	RGB2_AREA_MM^2	C	OE 8-4 +Dex	WT -Dex	12	11	0.000584594	***
17	RGB2_AREA_MM^2	C	OE 8-4 +Dex	WT +Dex	12	13	0.0608456	ns
17	RGB2_AREA_MM^2	C	WT -Dex	WT +Dex	11	13	0.12982	ns
17	RGB2_AREA_MM^2	D	expa1,10,14-1	expa1,10,14-2	11	13	0.535958	ns
17	RGB2_AREA_MM^2	D	expa1,10,14-1	OE 8-4 -Dex	11	12	0.0915293	ns
17	RGB2_AREA_MM^2	D	expa1,10,14-1	OE 8-4 +Dex	11	12	0.15853	ns
17	RGB2_AREA_MM^2	D	expa1,10,14-1	WT -Dex	11	10	0.0138103	*
17	RGB2_AREA_MM^2	D	expa1,10,14-1	WT +Dex	11	8	0.254946	ns
17	RGB2_AREA_MM^2	D	expa1,10,14-2	OE 8-4 -Dex	13	12	0.0177872	*
17	RGB2_AREA_MM^2	D	expa1,10,14-2	OE 8-4 +Dex	13	12	0.0342516	*
17	RGB2_AREA_MM^2	D	expa1,10,14-2	WT -Dex	13	10	0.0342516	*
17	RGB2_AREA_MM^2	D	expa1,10,14-2	WT +Dex	13	8	0.535958	ns
17	RGB2_AREA_MM^2	D	OE 8-4 -Dex	OE 8-4 +Dex	12	12	0.757763	ns
17	RGB2_AREA_MM^2	D	OE 8-4 -Dex	WT -Dex	12	10	1.99863e-05	****
17	RGB2_AREA_MM^2	D	OE 8-4 -Dex	WT +Dex	12	8	0.0114912	*
17	RGB2_AREA_MM^2	D	OE 8-4 +Dex	WT -Dex	12	10	4.20329e-05	****
17	RGB2_AREA_MM^2	D	OE 8-4 +Dex	WT +Dex	12	8	0.0166701	*
17	RGB2_AREA_MM^2	D	WT -Dex	WT +Dex	10	8	0.207993	ns
18	RGB2_AREA_MM^2	C	expa1,10,14-1	expa1,10,14-2	13	13	0.895733	ns
18	RGB2_AREA_MM^2	C	expa1,10,14-1	OE 8-4 -Dex	13	13	0.964109	ns
18	RGB2_AREA_MM^2	C	expa1,10,14-1	OE 8-4 +Dex	13	12	0.849913	ns
18	RGB2_AREA_MM^2	C	expa1,10,14-1	WT -Dex	13	11	0.000741197	***
18	RGB2_AREA_MM^2	C	expa1,10,14-1	WT +Dex	13	13	0.0982807	ns
18	RGB2_AREA_MM^2	C	expa1,10,14-2	OE 8-4 -Dex	13	13	0.895733	ns
18	RGB2_AREA_MM^2	C	expa1,10,14-2	OE 8-4 +Dex	13	12	0.895733	ns
18	RGB2_AREA_MM^2	C	expa1,10,14-2	WT -Dex	13	11	0.00109823	**
18	RGB2_AREA_MM^2	C	expa1,10,14-2	WT +Dex	13	13	0.119534	ns
18	RGB2_AREA_MM^2	C	OE 8-4 -Dex	OE 8-4 +Dex	13	12	0.849913	ns
18	RGB2_AREA_MM^2	C	OE 8-4 -Dex	WT -Dex	13	11	0.000741197	***
18	RGB2_AREA_MM^2	C	OE 8-4 -Dex	WT +Dex	13	13	0.0982807	ns
18	RGB2_AREA_MM^2	C	OE 8-4 +Dex	WT -Dex	12	11	0.00302966	**
18	RGB2_AREA_MM^2	C	OE 8-4 +Dex	WT +Dex	12	13	0.210837	ns
18	RGB2_AREA_MM^2	C	WT -Dex	WT +Dex	11	13	0.117474	ns
18	RGB2_AREA_MM^2	D	expa1,10,14-1	expa1,10,14-2	11	13	0.587773	ns
18	RGB2_AREA_MM^2	D	expa1,10,14-1	OE 8-4 -Dex	11	12	0.120593	ns
18	RGB2_AREA_MM^2	D	expa1,10,14-1	OE 8-4 +Dex	11	12	0.0800263	ns
18	RGB2_AREA_MM^2	D	expa1,10,14-1	WT -Dex	11	10	0.0290799	*
18	RGB2_AREA_MM^2	D	expa1,10,14-1	WT +Dex	11	8	0.333158	ns
18	RGB2_AREA_MM^2	D	expa1,10,14-2	OE 8-4 -Dex	13	12	0.0317363	*
18	RGB2_AREA_MM^2	D	expa1,10,14-2	OE 8-4 +Dex	13	12	0.022379	*
18	RGB2_AREA_MM^2	D	expa1,10,14-2	WT -Dex	13	10	0.0781526	ns
18	RGB2_AREA_MM^2	D	expa1,10,14-2	WT +Dex	13	8	0.587773	ns
18	RGB2_AREA_MM^2	D	OE 8-4 -Dex	OE 8-4 +Dex	12	12	0.815004	ns
18	RGB2_AREA_MM^2	D	OE 8-4 -Dex	WT -Dex	12	10	0.000140664	***
18	RGB2_AREA_MM^2	D	OE 8-4 -Dex	WT +Dex	12	8	0.022379	*
18	RGB2_AREA_MM^2	D	OE 8-4 +Dex	WT -Dex	12	10	0.000100831	***
18	RGB2_AREA_MM^2	D	OE 8-4 +Dex	WT +Dex	12	8	0.0164449	*
18	RGB2_AREA_MM^2	D	WT -Dex	WT +Dex	10	8	0.29532	ns
19	RGB2_AREA_MM^2	C	expa1,10,14-1	expa1,10,14-2	13	13	0.840423	ns
19	RGB2_AREA_MM^2	C	expa1,10,14-1	OE 8-4 -Dex	13	13	0.830568	ns
19	RGB2_AREA_MM^2	C	expa1,10,14-1	OE 8-4 +Dex	13	12	0.830568	ns
19	RGB2_AREA_MM^2	C	expa1,10,14-1	WT -Dex	13	11	0.00327113	**
19	RGB2_AREA_MM^2	C	expa1,10,14-1	WT +Dex	13	13	0.178714	ns
19	RGB2_AREA_MM^2	C	expa1,10,14-2	OE 8-4 -Dex	13	13	0.950787	ns
19	RGB2_AREA_MM^2	C	expa1,10,14-2	OE 8-4 +Dex	13	12	0.950787	ns
19	RGB2_AREA_MM^2	C	expa1,10,14-2	WT -Dex	13	11	0.000943413	***
19	RGB2_AREA_MM^2	C	expa1,10,14-2	WT +Dex	13	13	0.0899576	ns
19	RGB2_AREA_MM^2	C	OE 8-4 -Dex	OE 8-4 +Dex	13	12	0.950787	ns
19	RGB2_AREA_MM^2	C	OE 8-4 -Dex	WT -Dex	13	11	0.000943413	***
19	RGB2_AREA_MM^2	C	OE 8-4 -Dex	WT +Dex	13	13	0.0843416	ns
19	RGB2_AREA_MM^2	C	OE 8-4 +Dex	WT -Dex	12	11	0.000943413	***
19	RGB2_AREA_MM^2	C	OE 8-4 +Dex	WT +Dex	12	13	0.0899576	ns
19	RGB2_AREA_MM^2	C	WT -Dex	WT +Dex	11	13	0.138763	ns
19	RGB2_AREA_MM^2	D	expa1,10,14-1	expa1,10,14-2	11	13	0.79167	ns
19	RGB2_AREA_MM^2	D	expa1,10,14-1	OE 8-4 -Dex	11	12	0.366108	ns
19	RGB2_AREA_MM^2	D	expa1,10,14-1	OE 8-4 +Dex	11	12	0.393753	ns
19	RGB2_AREA_MM^2	D	expa1,10,14-1	WT -Dex	11	10	0.0339842	*
19	RGB2_AREA_MM^2	D	expa1,10,14-1	WT +Dex	11	8	0.637608	ns
19	RGB2_AREA_MM^2	D	expa1,10,14-2	OE 8-4 -Dex	13	12	0.203403	ns
19	RGB2_AREA_MM^2	D	expa1,10,14-2	OE 8-4 +Dex	13	12	0.224159	ns
19	RGB2_AREA_MM^2	D	expa1,10,14-2	WT -Dex	13	10	0.0550758	ns
19	RGB2_AREA_MM^2	D	expa1,10,14-2	WT +Dex	13	8	0.79167	ns
19	RGB2_AREA_MM^2	D	OE 8-4 -Dex	OE 8-4 +Dex	12	12	0.91531	ns
19	RGB2_AREA_MM^2	D	OE 8-4 -Dex	WT -Dex	12	10	0.00110189	**
19	RGB2_AREA_MM^2	D	OE 8-4 -Dex	WT +Dex	12	8	0.203403	ns
19	RGB2_AREA_MM^2	D	OE 8-4 +Dex	WT -Dex	12	10	0.00110189	**
19	RGB2_AREA_MM^2	D	OE 8-4 +Dex	WT +Dex	12	8	0.203403	ns
19	RGB2_AREA_MM^2	D	WT -Dex	WT +Dex	10	8	0.193845	ns
20	RGB2_AREA_MM^2	C	expa1,10,14-1	expa1,10,14-2	13	13	0.942612	ns
20	RGB2_AREA_MM^2	C	expa1,10,14-1	OE 8-4 -Dex	13	13	0.942612	ns
20	RGB2_AREA_MM^2	C	expa1,10,14-1	OE 8-4 +Dex	13	12	0.942612	ns
20	RGB2_AREA_MM^2	C	expa1,10,14-1	WT -Dex	13	11	0.0102125	*
20	RGB2_AREA_MM^2	C	expa1,10,14-1	WT +Dex	13	13	0.0973809	ns
20	RGB2_AREA_MM^2	C	expa1,10,14-2	OE 8-4 -Dex	13	13	0.942612	ns
20	RGB2_AREA_MM^2	C	expa1,10,14-2	OE 8-4 +Dex	13	12	0.942612	ns
20	RGB2_AREA_MM^2	C	expa1,10,14-2	WT -Dex	13	11	0.00604813	**
20	RGB2_AREA_MM^2	C	expa1,10,14-2	WT +Dex	13	13	0.0518622	ns
20	RGB2_AREA_MM^2	C	OE 8-4 -Dex	OE 8-4 +Dex	13	12	0.942612	ns
20	RGB2_AREA_MM^2	C	OE 8-4 -Dex	WT -Dex	13	11	0.00604813	**
20	RGB2_AREA_MM^2	C	OE 8-4 -Dex	WT +Dex	13	13	0.0512955	ns
20	RGB2_AREA_MM^2	C	OE 8-4 +Dex	WT -Dex	12	11	0.00827486	**
20	RGB2_AREA_MM^2	C	OE 8-4 +Dex	WT +Dex	12	13	0.0733307	ns
20	RGB2_AREA_MM^2	C	WT -Dex	WT +Dex	11	13	0.426287	ns
20	RGB2_AREA_MM^2	D	expa1,10,14-1	expa1,10,14-2	11	13	0.892216	ns
20	RGB2_AREA_MM^2	D	expa1,10,14-1	OE 8-4 -Dex	11	12	0.602606	ns
20	RGB2_AREA_MM^2	D	expa1,10,14-1	OE 8-4 +Dex	11	12	0.574795	ns
20	RGB2_AREA_MM^2	D	expa1,10,14-1	WT -Dex	11	10	0.094506	ns
20	RGB2_AREA_MM^2	D	expa1,10,14-1	WT +Dex	11	8	0.90688	ns
20	RGB2_AREA_MM^2	D	expa1,10,14-2	OE 8-4 -Dex	13	12	0.697488	ns
20	RGB2_AREA_MM^2	D	expa1,10,14-2	OE 8-4 +Dex	13	12	0.656793	ns
20	RGB2_AREA_MM^2	D	expa1,10,14-2	WT -Dex	13	10	0.0458424	*
20	RGB2_AREA_MM^2	D	expa1,10,14-2	WT +Dex	13	8	0.812553	ns
20	RGB2_AREA_MM^2	D	OE 8-4 -Dex	OE 8-4 +Dex	12	12	0.90688	ns
20	RGB2_AREA_MM^2	D	OE 8-4 -Dex	WT -Dex	12	10	0.0112938	*
20	RGB2_AREA_MM^2	D	OE 8-4 -Dex	WT +Dex	12	8	0.574795	ns
20	RGB2_AREA_MM^2	D	OE 8-4 +Dex	WT -Dex	12	10	0.0112938	*
20	RGB2_AREA_MM^2	D	OE 8-4 +Dex	WT +Dex	12	8	0.574795	ns
20	RGB2_AREA_MM^2	D	WT -Dex	WT +Dex	10	8	0.179996	ns
21	RGB2_AREA_MM^2	C	expa1,10,14-1	expa1,10,14-2	13	13	0.858292	ns
21	RGB2_AREA_MM^2	C	expa1,10,14-1	OE 8-4 -Dex	13	13	0.858292	ns
21	RGB2_AREA_MM^2	C	expa1,10,14-1	OE 8-4 +Dex	13	12	0.571112	ns
21	RGB2_AREA_MM^2	C	expa1,10,14-1	WT -Dex	13	11	0.0105304	*
21	RGB2_AREA_MM^2	C	expa1,10,14-1	WT +Dex	13	13	0.0973746	ns
21	RGB2_AREA_MM^2	C	expa1,10,14-2	OE 8-4 -Dex	13	13	0.971287	ns
21	RGB2_AREA_MM^2	C	expa1,10,14-2	OE 8-4 +Dex	13	12	0.690309	ns
21	RGB2_AREA_MM^2	C	expa1,10,14-2	WT -Dex	13	11	0.00620619	**
21	RGB2_AREA_MM^2	C	expa1,10,14-2	WT +Dex	13	13	0.0602512	ns
21	RGB2_AREA_MM^2	C	OE 8-4 -Dex	OE 8-4 +Dex	13	12	0.690309	ns
21	RGB2_AREA_MM^2	C	OE 8-4 -Dex	WT -Dex	13	11	0.00620619	**
21	RGB2_AREA_MM^2	C	OE 8-4 -Dex	WT +Dex	13	13	0.0602512	ns
21	RGB2_AREA_MM^2	C	OE 8-4 +Dex	WT -Dex	12	11	0.00241812	**
21	RGB2_AREA_MM^2	C	OE 8-4 +Dex	WT +Dex	12	13	0.0162601	*
21	RGB2_AREA_MM^2	C	WT -Dex	WT +Dex	11	13	0.432863	ns
21	RGB2_AREA_MM^2	D	expa1,10,14-1	expa1,10,14-2	11	13	0.943992	ns
21	RGB2_AREA_MM^2	D	expa1,10,14-1	OE 8-4 -Dex	11	12	0.360444	ns
21	RGB2_AREA_MM^2	D	expa1,10,14-1	OE 8-4 +Dex	11	12	0.580407	ns
21	RGB2_AREA_MM^2	D	expa1,10,14-1	WT -Dex	11	10	0.0507736	ns
21	RGB2_AREA_MM^2	D	expa1,10,14-1	WT +Dex	11	8	0.686774	ns
21	RGB2_AREA_MM^2	D	expa1,10,14-2	OE 8-4 -Dex	13	12	0.360444	ns
21	RGB2_AREA_MM^2	D	expa1,10,14-2	OE 8-4 +Dex	13	12	0.580407	ns
21	RGB2_AREA_MM^2	D	expa1,10,14-2	WT -Dex	13	10	0.042265	*
21	RGB2_AREA_MM^2	D	expa1,10,14-2	WT +Dex	13	8	0.686774	ns
21	RGB2_AREA_MM^2	D	OE 8-4 -Dex	OE 8-4 +Dex	12	12	0.686774	ns
21	RGB2_AREA_MM^2	D	OE 8-4 -Dex	WT -Dex	12	10	0.00218584	**
21	RGB2_AREA_MM^2	D	OE 8-4 -Dex	WT +Dex	12	8	0.2353	ns
21	RGB2_AREA_MM^2	D	OE 8-4 +Dex	WT -Dex	12	10	0.00647072	**
21	RGB2_AREA_MM^2	D	OE 8-4 +Dex	WT +Dex	12	8	0.360444	ns
21	RGB2_AREA_MM^2	D	WT -Dex	WT +Dex	10	8	0.207326	ns
22	RGB2_AREA_MM^2	C	expa1,10,14-1	expa1,10,14-2	13	13	0.807862	ns
22	RGB2_AREA_MM^2	C	expa1,10,14-1	OE 8-4 -Dex	13	13	0.978898	ns
22	RGB2_AREA_MM^2	C	expa1,10,14-1	OE 8-4 +Dex	13	12	0.978898	ns
22	RGB2_AREA_MM^2	C	expa1,10,14-1	WT -Dex	13	11	0.00273009	**
22	RGB2_AREA_MM^2	C	expa1,10,14-1	WT +Dex	13	13	0.0941236	ns
22	RGB2_AREA_MM^2	C	expa1,10,14-2	OE 8-4 -Dex	13	13	0.807862	ns
22	RGB2_AREA_MM^2	C	expa1,10,14-2	OE 8-4 +Dex	13	12	0.807862	ns
22	RGB2_AREA_MM^2	C	expa1,10,14-2	WT -Dex	13	11	0.00118498	**
22	RGB2_AREA_MM^2	C	expa1,10,14-2	WT +Dex	13	13	0.0334871	*
22	RGB2_AREA_MM^2	C	OE 8-4 -Dex	OE 8-4 +Dex	13	12	0.978898	ns
22	RGB2_AREA_MM^2	C	OE 8-4 -Dex	WT -Dex	13	11	0.00273009	**
22	RGB2_AREA_MM^2	C	OE 8-4 -Dex	WT +Dex	13	13	0.0973778	ns
22	RGB2_AREA_MM^2	C	OE 8-4 +Dex	WT -Dex	12	11	0.00273009	**
22	RGB2_AREA_MM^2	C	OE 8-4 +Dex	WT +Dex	12	13	0.0951635	ns
22	RGB2_AREA_MM^2	C	WT -Dex	WT +Dex	11	13	0.215076	ns
22	RGB2_AREA_MM^2	D	expa1,10,14-1	expa1,10,14-2	11	13	0.847719	ns
22	RGB2_AREA_MM^2	D	expa1,10,14-1	OE 8-4 -Dex	11	12	0.847719	ns
22	RGB2_AREA_MM^2	D	expa1,10,14-1	OE 8-4 +Dex	11	12	0.812466	ns
22	RGB2_AREA_MM^2	D	expa1,10,14-1	WT -Dex	11	10	0.0808802	ns
22	RGB2_AREA_MM^2	D	expa1,10,14-1	WT +Dex	11	8	0.847719	ns
22	RGB2_AREA_MM^2	D	expa1,10,14-2	OE 8-4 -Dex	13	12	0.87538	ns
22	RGB2_AREA_MM^2	D	expa1,10,14-2	OE 8-4 +Dex	13	12	0.864543	ns
22	RGB2_AREA_MM^2	D	expa1,10,14-2	WT -Dex	13	10	0.0266499	*
22	RGB2_AREA_MM^2	D	expa1,10,14-2	WT +Dex	13	8	0.812466	ns
22	RGB2_AREA_MM^2	D	OE 8-4 -Dex	OE 8-4 +Dex	12	12	0.847719	ns
22	RGB2_AREA_MM^2	D	OE 8-4 -Dex	WT -Dex	12	10	0.0329118	*
22	RGB2_AREA_MM^2	D	OE 8-4 -Dex	WT +Dex	12	8	0.812466	ns
22	RGB2_AREA_MM^2	D	OE 8-4 +Dex	WT -Dex	12	10	0.0266499	*
22	RGB2_AREA_MM^2	D	OE 8-4 +Dex	WT +Dex	12	8	0.738625	ns
22	RGB2_AREA_MM^2	D	WT -Dex	WT +Dex	10	8	0.222937	ns
23	RGB2_AREA_MM^2	C	expa1,10,14-1	expa1,10,14-2	13	13	0.993551	ns
23	RGB2_AREA_MM^2	C	expa1,10,14-1	OE 8-4 -Dex	13	13	0.993551	ns
23	RGB2_AREA_MM^2	C	expa1,10,14-1	OE 8-4 +Dex	13	12	0.993551	ns
23	RGB2_AREA_MM^2	C	expa1,10,14-1	WT -Dex	13	11	0.00259494	**
23	RGB2_AREA_MM^2	C	expa1,10,14-1	WT +Dex	13	13	0.00408064	**
23	RGB2_AREA_MM^2	C	expa1,10,14-2	OE 8-4 -Dex	13	13	0.993551	ns
23	RGB2_AREA_MM^2	C	expa1,10,14-2	OE 8-4 +Dex	13	12	0.993551	ns
23	RGB2_AREA_MM^2	C	expa1,10,14-2	WT -Dex	13	11	0.00259494	**
23	RGB2_AREA_MM^2	C	expa1,10,14-2	WT +Dex	13	13	0.00408064	**
23	RGB2_AREA_MM^2	C	OE 8-4 -Dex	OE 8-4 +Dex	13	12	0.993551	ns
23	RGB2_AREA_MM^2	C	OE 8-4 -Dex	WT -Dex	13	11	0.00312457	**
23	RGB2_AREA_MM^2	C	OE 8-4 -Dex	WT +Dex	13	13	0.00558782	**
23	RGB2_AREA_MM^2	C	OE 8-4 +Dex	WT -Dex	12	11	0.00259494	**
23	RGB2_AREA_MM^2	C	OE 8-4 +Dex	WT +Dex	12	13	0.00408064	**
23	RGB2_AREA_MM^2	C	WT -Dex	WT +Dex	11	13	0.993551	ns
23	RGB2_AREA_MM^2	D	expa1,10,14-1	expa1,10,14-2	11	13	0.862159	ns
23	RGB2_AREA_MM^2	D	expa1,10,14-1	OE 8-4 -Dex	11	12	0.954762	ns
23	RGB2_AREA_MM^2	D	expa1,10,14-1	OE 8-4 +Dex	11	12	0.86092	ns
23	RGB2_AREA_MM^2	D	expa1,10,14-1	WT -Dex	11	10	0.0971518	ns
23	RGB2_AREA_MM^2	D	expa1,10,14-1	WT +Dex	11	8	0.86092	ns
23	RGB2_AREA_MM^2	D	expa1,10,14-2	OE 8-4 -Dex	13	12	0.862159	ns
23	RGB2_AREA_MM^2	D	expa1,10,14-2	OE 8-4 +Dex	13	12	0.862159	ns
23	RGB2_AREA_MM^2	D	expa1,10,14-2	WT -Dex	13	10	0.0425165	*
23	RGB2_AREA_MM^2	D	expa1,10,14-2	WT +Dex	13	8	0.862159	ns
23	RGB2_AREA_MM^2	D	OE 8-4 -Dex	OE 8-4 +Dex	12	12	0.86092	ns
23	RGB2_AREA_MM^2	D	OE 8-4 -Dex	WT -Dex	12	10	0.0944072	ns
23	RGB2_AREA_MM^2	D	OE 8-4 -Dex	WT +Dex	12	8	0.86092	ns
23	RGB2_AREA_MM^2	D	OE 8-4 +Dex	WT -Dex	12	10	0.0363495	*
23	RGB2_AREA_MM^2	D	OE 8-4 +Dex	WT +Dex	12	8	0.862159	ns
23	RGB2_AREA_MM^2	D	WT -Dex	WT +Dex	10	8	0.0363495	*
24	RGB2_AREA_MM^2	C	expa1,10,14-1	expa1,10,14-2	13	13	0.960524	ns
24	RGB2_AREA_MM^2	C	expa1,10,14-1	OE 8-4 -Dex	13	13	0.960524	ns
24	RGB2_AREA_MM^2	C	expa1,10,14-1	OE 8-4 +Dex	13	12	0.960524	ns
24	RGB2_AREA_MM^2	C	expa1,10,14-1	WT -Dex	13	11	0.00432196	**
24	RGB2_AREA_MM^2	C	expa1,10,14-1	WT +Dex	13	13	0.00728131	**
24	RGB2_AREA_MM^2	C	expa1,10,14-2	OE 8-4 -Dex	13	13	0.960524	ns
24	RGB2_AREA_MM^2	C	expa1,10,14-2	OE 8-4 +Dex	13	12	0.960524	ns
24	RGB2_AREA_MM^2	C	expa1,10,14-2	WT -Dex	13	11	0.00432196	**
24	RGB2_AREA_MM^2	C	expa1,10,14-2	WT +Dex	13	13	0.00432196	**
24	RGB2_AREA_MM^2	C	OE 8-4 -Dex	OE 8-4 +Dex	13	12	0.960524	ns
24	RGB2_AREA_MM^2	C	OE 8-4 -Dex	WT -Dex	13	11	0.00432196	**
24	RGB2_AREA_MM^2	C	OE 8-4 -Dex	WT +Dex	13	13	0.00746252	**
24	RGB2_AREA_MM^2	C	OE 8-4 +Dex	WT -Dex	12	11	0.00432196	**
24	RGB2_AREA_MM^2	C	OE 8-4 +Dex	WT +Dex	12	13	0.0072171	**
24	RGB2_AREA_MM^2	C	WT -Dex	WT +Dex	11	13	0.960524	ns
24	RGB2_AREA_MM^2	D	expa1,10,14-1	expa1,10,14-2	11	13	0.86689	ns
24	RGB2_AREA_MM^2	D	expa1,10,14-1	OE 8-4 -Dex	11	12	0.962614	ns
24	RGB2_AREA_MM^2	D	expa1,10,14-1	OE 8-4 +Dex	11	12	0.86689	ns
24	RGB2_AREA_MM^2	D	expa1,10,14-1	WT -Dex	11	10	0.1441	ns
24	RGB2_AREA_MM^2	D	expa1,10,14-1	WT +Dex	11	8	0.86689	ns
24	RGB2_AREA_MM^2	D	expa1,10,14-2	OE 8-4 -Dex	13	12	0.88223	ns
24	RGB2_AREA_MM^2	D	expa1,10,14-2	OE 8-4 +Dex	13	12	0.962614	ns
24	RGB2_AREA_MM^2	D	expa1,10,14-2	WT -Dex	13	10	0.0655801	ns
24	RGB2_AREA_MM^2	D	expa1,10,14-2	WT +Dex	13	8	0.962614	ns
24	RGB2_AREA_MM^2	D	OE 8-4 -Dex	OE 8-4 +Dex	12	12	0.86689	ns
24	RGB2_AREA_MM^2	D	OE 8-4 -Dex	WT -Dex	12	10	0.119083	ns
24	RGB2_AREA_MM^2	D	OE 8-4 -Dex	WT +Dex	12	8	0.86689	ns
24	RGB2_AREA_MM^2	D	OE 8-4 +Dex	WT -Dex	12	10	0.0655801	ns
24	RGB2_AREA_MM^2	D	OE 8-4 +Dex	WT +Dex	12	8	0.96586	ns
24	RGB2_AREA_MM^2	D	WT -Dex	WT +Dex	10	8	0.0668285	ns
25	RGB2_AREA_MM^2	C	expa1,10,14-1	expa1,10,14-2	13	13	0.97714	ns
25	RGB2_AREA_MM^2	C	expa1,10,14-1	OE 8-4 -Dex	13	13	0.97714	ns
25	RGB2_AREA_MM^2	C	expa1,10,14-1	OE 8-4 +Dex	13	12	0.97714	ns
25	RGB2_AREA_MM^2	C	expa1,10,14-1	WT -Dex	13	11	0.00447874	**
25	RGB2_AREA_MM^2	C	expa1,10,14-1	WT +Dex	13	13	0.019928	*
25	RGB2_AREA_MM^2	C	expa1,10,14-2	OE 8-4 -Dex	13	13	0.97714	ns
25	RGB2_AREA_MM^2	C	expa1,10,14-2	OE 8-4 +Dex	13	12	0.97714	ns
25	RGB2_AREA_MM^2	C	expa1,10,14-2	WT -Dex	13	11	0.00447874	**
25	RGB2_AREA_MM^2	C	expa1,10,14-2	WT +Dex	13	13	0.0109623	*
25	RGB2_AREA_MM^2	C	OE 8-4 -Dex	OE 8-4 +Dex	13	12	0.97714	ns
25	RGB2_AREA_MM^2	C	OE 8-4 -Dex	WT -Dex	13	11	0.00447874	**
25	RGB2_AREA_MM^2	C	OE 8-4 -Dex	WT +Dex	13	13	0.019928	*
25	RGB2_AREA_MM^2	C	OE 8-4 +Dex	WT -Dex	12	11	0.00447874	**
25	RGB2_AREA_MM^2	C	OE 8-4 +Dex	WT +Dex	12	13	0.019928	*
25	RGB2_AREA_MM^2	C	WT -Dex	WT +Dex	11	13	0.701207	ns
25	RGB2_AREA_MM^2	D	expa1,10,14-1	expa1,10,14-2	11	13	0.467354	ns
25	RGB2_AREA_MM^2	D	expa1,10,14-1	OE 8-4 -Dex	11	12	0.81298	ns
25	RGB2_AREA_MM^2	D	expa1,10,14-1	OE 8-4 +Dex	11	12	0.634565	ns
25	RGB2_AREA_MM^2	D	expa1,10,14-1	WT -Dex	11	10	0.122772	ns
25	RGB2_AREA_MM^2	D	expa1,10,14-1	WT +Dex	11	8	0.81298	ns
25	RGB2_AREA_MM^2	D	expa1,10,14-2	OE 8-4 -Dex	13	12	0.636545	ns
25	RGB2_AREA_MM^2	D	expa1,10,14-2	OE 8-4 +Dex	13	12	0.850724	ns
25	RGB2_AREA_MM^2	D	expa1,10,14-2	WT -Dex	13	10	0.00978411	**
25	RGB2_AREA_MM^2	D	expa1,10,14-2	WT +Dex	13	8	0.717695	ns
25	RGB2_AREA_MM^2	D	OE 8-4 -Dex	OE 8-4 +Dex	12	12	0.744201	ns
25	RGB2_AREA_MM^2	D	OE 8-4 -Dex	WT -Dex	12	10	0.0702994	ns
25	RGB2_AREA_MM^2	D	OE 8-4 -Dex	WT +Dex	12	8	0.950703	ns
25	RGB2_AREA_MM^2	D	OE 8-4 +Dex	WT -Dex	12	10	0.0142882	*
25	RGB2_AREA_MM^2	D	OE 8-4 +Dex	WT +Dex	12	8	0.796965	ns
25	RGB2_AREA_MM^2	D	WT -Dex	WT +Dex	10	8	0.0856261	ns
26	RGB2_AREA_MM^2	C	expa1,10,14-1	expa1,10,14-2	13	13	0.689294	ns
26	RGB2_AREA_MM^2	C	expa1,10,14-1	OE 8-4 -Dex	13	13	0.878419	ns
26	RGB2_AREA_MM^2	C	expa1,10,14-1	OE 8-4 +Dex	13	12	0.816551	ns
26	RGB2_AREA_MM^2	C	expa1,10,14-1	WT -Dex	13	11	0.0123121	*
26	RGB2_AREA_MM^2	C	expa1,10,14-1	WT +Dex	13	13	0.0738433	ns
26	RGB2_AREA_MM^2	C	expa1,10,14-2	OE 8-4 -Dex	13	13	0.750974	ns
26	RGB2_AREA_MM^2	C	expa1,10,14-2	OE 8-4 +Dex	13	12	0.50926	ns
26	RGB2_AREA_MM^2	C	expa1,10,14-2	WT -Dex	13	11	0.00370341	**
26	RGB2_AREA_MM^2	C	expa1,10,14-2	WT +Dex	13	13	0.0203511	*
26	RGB2_AREA_MM^2	C	OE 8-4 -Dex	OE 8-4 +Dex	13	12	0.750974	ns
26	RGB2_AREA_MM^2	C	OE 8-4 -Dex	WT -Dex	13	11	0.0112617	*
26	RGB2_AREA_MM^2	C	OE 8-4 -Dex	WT +Dex	13	13	0.058381	ns
26	RGB2_AREA_MM^2	C	OE 8-4 +Dex	WT -Dex	12	11	0.0219946	*
26	RGB2_AREA_MM^2	C	OE 8-4 +Dex	WT +Dex	12	13	0.144109	ns
26	RGB2_AREA_MM^2	C	WT -Dex	WT +Dex	11	13	0.50926	ns
26	RGB2_AREA_MM^2	D	expa1,10,14-1	expa1,10,14-2	11	13	0.381839	ns
26	RGB2_AREA_MM^2	D	expa1,10,14-1	OE 8-4 -Dex	11	12	0.841313	ns
26	RGB2_AREA_MM^2	D	expa1,10,14-1	OE 8-4 +Dex	11	12	0.767578	ns
26	RGB2_AREA_MM^2	D	expa1,10,14-1	WT -Dex	11	10	0.117114	ns
26	RGB2_AREA_MM^2	D	expa1,10,14-1	WT +Dex	11	8	0.873267	ns
26	RGB2_AREA_MM^2	D	expa1,10,14-2	OE 8-4 -Dex	13	12	0.649289	ns
26	RGB2_AREA_MM^2	D	expa1,10,14-2	OE 8-4 +Dex	13	12	0.72649	ns
26	RGB2_AREA_MM^2	D	expa1,10,14-2	WT -Dex	13	10	0.0060815	**
26	RGB2_AREA_MM^2	D	expa1,10,14-2	WT +Dex	13	8	0.649289	ns
26	RGB2_AREA_MM^2	D	OE 8-4 -Dex	OE 8-4 +Dex	12	12	0.873267	ns
26	RGB2_AREA_MM^2	D	OE 8-4 -Dex	WT -Dex	12	10	0.0474889	*
26	RGB2_AREA_MM^2	D	OE 8-4 -Dex	WT +Dex	12	8	0.873267	ns
26	RGB2_AREA_MM^2	D	OE 8-4 +Dex	WT -Dex	12	10	0.0452886	*
26	RGB2_AREA_MM^2	D	OE 8-4 +Dex	WT +Dex	12	8	0.873267	ns
26	RGB2_AREA_MM^2	D	WT -Dex	WT +Dex	10	8	0.108175	ns
27	RGB2_AREA_MM^2	C	expa1,10,14-1	expa1,10,14-2	13	13	0.658299	ns
27	RGB2_AREA_MM^2	C	expa1,10,14-1	OE 8-4 -Dex	13	13	0.843071	ns
27	RGB2_AREA_MM^2	C	expa1,10,14-1	OE 8-4 +Dex	13	12	0.843071	ns
27	RGB2_AREA_MM^2	C	expa1,10,14-1	WT -Dex	13	11	0.00842711	**
27	RGB2_AREA_MM^2	C	expa1,10,14-1	WT +Dex	13	13	0.15716	ns
27	RGB2_AREA_MM^2	C	expa1,10,14-2	OE 8-4 -Dex	13	13	0.765686	ns
27	RGB2_AREA_MM^2	C	expa1,10,14-2	OE 8-4 +Dex	13	12	0.529574	ns
27	RGB2_AREA_MM^2	C	expa1,10,14-2	WT -Dex	13	11	0.00206181	**
27	RGB2_AREA_MM^2	C	expa1,10,14-2	WT +Dex	13	13	0.0380455	*
27	RGB2_AREA_MM^2	C	OE 8-4 -Dex	OE 8-4 +Dex	13	12	0.765686	ns
27	RGB2_AREA_MM^2	C	OE 8-4 -Dex	WT -Dex	13	11	0.00650777	**
27	RGB2_AREA_MM^2	C	OE 8-4 -Dex	WT +Dex	13	13	0.116845	ns
27	RGB2_AREA_MM^2	C	OE 8-4 +Dex	WT -Dex	12	11	0.0163291	*
27	RGB2_AREA_MM^2	C	OE 8-4 +Dex	WT +Dex	12	13	0.244022	ns
27	RGB2_AREA_MM^2	C	WT -Dex	WT +Dex	11	13	0.256332	ns
27	RGB2_AREA_MM^2	D	expa1,10,14-1	expa1,10,14-2	11	13	0.523987	ns
27	RGB2_AREA_MM^2	D	expa1,10,14-1	OE 8-4 -Dex	11	12	0.725355	ns
27	RGB2_AREA_MM^2	D	expa1,10,14-1	OE 8-4 +Dex	11	12	0.941211	ns
27	RGB2_AREA_MM^2	D	expa1,10,14-1	WT -Dex	11	10	0.173538	ns
27	RGB2_AREA_MM^2	D	expa1,10,14-1	WT +Dex	11	8	0.482667	ns
27	RGB2_AREA_MM^2	D	expa1,10,14-2	OE 8-4 -Dex	13	12	0.759689	ns
27	RGB2_AREA_MM^2	D	expa1,10,14-2	OE 8-4 +Dex	13	12	0.523987	ns
27	RGB2_AREA_MM^2	D	expa1,10,14-2	WT -Dex	13	10	0.0216835	*
27	RGB2_AREA_MM^2	D	expa1,10,14-2	WT +Dex	13	8	0.789876	ns
27	RGB2_AREA_MM^2	D	OE 8-4 -Dex	OE 8-4 +Dex	12	12	0.725355	ns
27	RGB2_AREA_MM^2	D	OE 8-4 -Dex	WT -Dex	12	10	0.0562574	ns
27	RGB2_AREA_MM^2	D	OE 8-4 -Dex	WT +Dex	12	8	0.709035	ns
27	RGB2_AREA_MM^2	D	OE 8-4 +Dex	WT -Dex	12	10	0.16759	ns
27	RGB2_AREA_MM^2	D	OE 8-4 +Dex	WT +Dex	12	8	0.482667	ns
27	RGB2_AREA_MM^2	D	WT -Dex	WT +Dex	10	8	0.0216835	*
28	RGB2_AREA_MM^2	C	expa1,10,14-1	expa1,10,14-2	13	13	0.978463	ns
28	RGB2_AREA_MM^2	C	expa1,10,14-1	OE 8-4 -Dex	13	13	0.978463	ns
28	RGB2_AREA_MM^2	C	expa1,10,14-1	OE 8-4 +Dex	13	12	0.626163	ns
28	RGB2_AREA_MM^2	C	expa1,10,14-1	WT -Dex	13	11	0.00145011	**
28	RGB2_AREA_MM^2	C	expa1,10,14-1	WT +Dex	13	13	0.0148753	*
28	RGB2_AREA_MM^2	C	expa1,10,14-2	OE 8-4 -Dex	13	13	0.978463	ns
28	RGB2_AREA_MM^2	C	expa1,10,14-2	OE 8-4 +Dex	13	12	0.626163	ns
28	RGB2_AREA_MM^2	C	expa1,10,14-2	WT -Dex	13	11	0.00145011	**
28	RGB2_AREA_MM^2	C	expa1,10,14-2	WT +Dex	13	13	0.0148753	*
28	RGB2_AREA_MM^2	C	OE 8-4 -Dex	OE 8-4 +Dex	13	12	0.626163	ns
28	RGB2_AREA_MM^2	C	OE 8-4 -Dex	WT -Dex	13	11	0.00145011	**
28	RGB2_AREA_MM^2	C	OE 8-4 -Dex	WT +Dex	13	13	0.0148753	*
28	RGB2_AREA_MM^2	C	OE 8-4 +Dex	WT -Dex	12	11	0.0134967	*
28	RGB2_AREA_MM^2	C	OE 8-4 +Dex	WT +Dex	12	13	0.0911314	ns
28	RGB2_AREA_MM^2	C	WT -Dex	WT +Dex	11	13	0.497729	ns
28	RGB2_AREA_MM^2	D	expa1,10,14-1	expa1,10,14-2	11	13	0.405073	ns
28	RGB2_AREA_MM^2	D	expa1,10,14-1	OE 8-4 -Dex	11	12	0.709246	ns
28	RGB2_AREA_MM^2	D	expa1,10,14-1	OE 8-4 +Dex	11	12	0.943122	ns
28	RGB2_AREA_MM^2	D	expa1,10,14-1	WT -Dex	11	10	0.110738	ns
28	RGB2_AREA_MM^2	D	expa1,10,14-1	WT +Dex	11	8	0.943122	ns
28	RGB2_AREA_MM^2	D	expa1,10,14-2	OE 8-4 -Dex	13	12	0.709246	ns
28	RGB2_AREA_MM^2	D	expa1,10,14-2	OE 8-4 +Dex	13	12	0.355694	ns
28	RGB2_AREA_MM^2	D	expa1,10,14-2	WT -Dex	13	10	0.00569842	**
28	RGB2_AREA_MM^2	D	expa1,10,14-2	WT +Dex	13	8	0.489663	ns
28	RGB2_AREA_MM^2	D	OE 8-4 -Dex	OE 8-4 +Dex	12	12	0.698305	ns
28	RGB2_AREA_MM^2	D	OE 8-4 -Dex	WT -Dex	12	10	0.0289244	*
28	RGB2_AREA_MM^2	D	OE 8-4 -Dex	WT +Dex	12	8	0.734645	ns
28	RGB2_AREA_MM^2	D	OE 8-4 +Dex	WT -Dex	12	10	0.110738	ns
28	RGB2_AREA_MM^2	D	OE 8-4 +Dex	WT +Dex	12	8	0.943122	ns
28	RGB2_AREA_MM^2	D	WT -Dex	WT +Dex	10	8	0.110738	ns
29	RGB2_AREA_MM^2	C	expa1,10,14-1	expa1,10,14-2	13	13	0.984759	ns
29	RGB2_AREA_MM^2	C	expa1,10,14-1	OE 8-4 -Dex	13	13	0.984759	ns
29	RGB2_AREA_MM^2	C	expa1,10,14-1	OE 8-4 +Dex	13	12	0.984759	ns
29	RGB2_AREA_MM^2	C	expa1,10,14-1	WT -Dex	13	11	0.00238337	**
29	RGB2_AREA_MM^2	C	expa1,10,14-1	WT +Dex	13	13	0.00995563	**
29	RGB2_AREA_MM^2	C	expa1,10,14-2	OE 8-4 -Dex	13	13	0.984759	ns
29	RGB2_AREA_MM^2	C	expa1,10,14-2	OE 8-4 +Dex	13	12	0.984759	ns
29	RGB2_AREA_MM^2	C	expa1,10,14-2	WT -Dex	13	11	0.0021138	**
29	RGB2_AREA_MM^2	C	expa1,10,14-2	WT +Dex	13	13	0.00433429	**
29	RGB2_AREA_MM^2	C	OE 8-4 -Dex	OE 8-4 +Dex	13	12	0.984759	ns
29	RGB2_AREA_MM^2	C	OE 8-4 -Dex	WT -Dex	13	11	0.00238337	**
29	RGB2_AREA_MM^2	C	OE 8-4 -Dex	WT +Dex	13	13	0.00837664	**
29	RGB2_AREA_MM^2	C	OE 8-4 +Dex	WT -Dex	12	11	0.00238337	**
29	RGB2_AREA_MM^2	C	OE 8-4 +Dex	WT +Dex	12	13	0.00995563	**
29	RGB2_AREA_MM^2	C	WT -Dex	WT +Dex	11	13	0.748806	ns
29	RGB2_AREA_MM^2	D	expa1,10,14-1	expa1,10,14-2	11	13	0.437936	ns
29	RGB2_AREA_MM^2	D	expa1,10,14-1	OE 8-4 -Dex	11	12	0.675418	ns
29	RGB2_AREA_MM^2	D	expa1,10,14-1	OE 8-4 +Dex	11	12	0.913892	ns
29	RGB2_AREA_MM^2	D	expa1,10,14-1	WT -Dex	11	10	0.114696	ns
29	RGB2_AREA_MM^2	D	expa1,10,14-1	WT +Dex	11	8	0.437936	ns
29	RGB2_AREA_MM^2	D	expa1,10,14-2	OE 8-4 -Dex	13	12	0.675418	ns
29	RGB2_AREA_MM^2	D	expa1,10,14-2	OE 8-4 +Dex	13	12	0.409149	ns
29	RGB2_AREA_MM^2	D	expa1,10,14-2	WT -Dex	13	10	0.0113619	*
29	RGB2_AREA_MM^2	D	expa1,10,14-2	WT +Dex	13	8	0.913892	ns
29	RGB2_AREA_MM^2	D	OE 8-4 -Dex	OE 8-4 +Dex	12	12	0.628474	ns
29	RGB2_AREA_MM^2	D	OE 8-4 -Dex	WT -Dex	12	10	0.0256776	*
29	RGB2_AREA_MM^2	D	OE 8-4 -Dex	WT +Dex	12	8	0.675418	ns
29	RGB2_AREA_MM^2	D	OE 8-4 +Dex	WT -Dex	12	10	0.127732	ns
29	RGB2_AREA_MM^2	D	OE 8-4 +Dex	WT +Dex	12	8	0.409149	ns
29	RGB2_AREA_MM^2	D	WT -Dex	WT +Dex	10	8	0.0150669	*
30	RGB2_AREA_MM^2	C	expa1,10,14-1	expa1,10,14-2	13	13	0.916518	ns
30	RGB2_AREA_MM^2	C	expa1,10,14-1	OE 8-4 -Dex	13	13	0.916518	ns
30	RGB2_AREA_MM^2	C	expa1,10,14-1	OE 8-4 +Dex	13	12	0.997655	ns
30	RGB2_AREA_MM^2	C	expa1,10,14-1	WT -Dex	13	11	0.00370016	**
30	RGB2_AREA_MM^2	C	expa1,10,14-1	WT +Dex	13	13	0.114743	ns
30	RGB2_AREA_MM^2	C	expa1,10,14-2	OE 8-4 -Dex	13	13	0.916518	ns
30	RGB2_AREA_MM^2	C	expa1,10,14-2	OE 8-4 +Dex	13	12	0.916518	ns
30	RGB2_AREA_MM^2	C	expa1,10,14-2	WT -Dex	13	11	0.00256236	**
30	RGB2_AREA_MM^2	C	expa1,10,14-2	WT +Dex	13	13	0.059322	ns
30	RGB2_AREA_MM^2	C	OE 8-4 -Dex	OE 8-4 +Dex	13	12	0.916518	ns
30	RGB2_AREA_MM^2	C	OE 8-4 -Dex	WT -Dex	13	11	0.00306222	**
30	RGB2_AREA_MM^2	C	OE 8-4 -Dex	WT +Dex	13	13	0.0900619	ns
30	RGB2_AREA_MM^2	C	OE 8-4 +Dex	WT -Dex	12	11	0.00370016	**
30	RGB2_AREA_MM^2	C	OE 8-4 +Dex	WT +Dex	12	13	0.114743	ns
30	RGB2_AREA_MM^2	C	WT -Dex	WT +Dex	11	13	0.211154	ns
30	RGB2_AREA_MM^2	D	expa1,10,14-1	expa1,10,14-2	11	13	0.385553	ns
30	RGB2_AREA_MM^2	D	expa1,10,14-1	OE 8-4 -Dex	11	12	0.639792	ns
30	RGB2_AREA_MM^2	D	expa1,10,14-1	OE 8-4 +Dex	11	12	0.639792	ns
30	RGB2_AREA_MM^2	D	expa1,10,14-1	WT -Dex	11	10	0.1299	ns
30	RGB2_AREA_MM^2	D	expa1,10,14-1	WT +Dex	11	8	0.314352	ns
30	RGB2_AREA_MM^2	D	expa1,10,14-2	OE 8-4 -Dex	13	12	0.637359	ns
30	RGB2_AREA_MM^2	D	expa1,10,14-2	OE 8-4 +Dex	13	12	0.189333	ns
30	RGB2_AREA_MM^2	D	expa1,10,14-2	WT -Dex	13	10	0.00731497	**
30	RGB2_AREA_MM^2	D	expa1,10,14-2	WT +Dex	13	8	0.737221	ns
30	RGB2_AREA_MM^2	D	OE 8-4 -Dex	OE 8-4 +Dex	12	12	0.410081	ns
30	RGB2_AREA_MM^2	D	OE 8-4 -Dex	WT -Dex	12	10	0.0362843	*
30	RGB2_AREA_MM^2	D	OE 8-4 -Dex	WT +Dex	12	8	0.495962	ns
30	RGB2_AREA_MM^2	D	OE 8-4 +Dex	WT -Dex	12	10	0.216217	ns
30	RGB2_AREA_MM^2	D	OE 8-4 +Dex	WT +Dex	12	8	0.177083	ns
30	RGB2_AREA_MM^2	D	WT -Dex	WT +Dex	10	8	0.00731497	**
31	RGB2_AREA_MM^2	C	expa1,10,14-1	expa1,10,14-2	13	13	0.685544	ns
31	RGB2_AREA_MM^2	C	expa1,10,14-1	OE 8-4 -Dex	13	13	0.829016	ns
31	RGB2_AREA_MM^2	C	expa1,10,14-1	OE 8-4 +Dex	13	12	0.457915	ns
31	RGB2_AREA_MM^2	C	expa1,10,14-1	WT -Dex	13	11	0.00126128	**
31	RGB2_AREA_MM^2	C	expa1,10,14-1	WT +Dex	13	13	0.0611823	ns
31	RGB2_AREA_MM^2	C	expa1,10,14-2	OE 8-4 -Dex	13	13	0.570055	ns
31	RGB2_AREA_MM^2	C	expa1,10,14-2	OE 8-4 +Dex	13	12	0.258883	ns
31	RGB2_AREA_MM^2	C	expa1,10,14-2	WT -Dex	13	11	0.000382074	***
31	RGB2_AREA_MM^2	C	expa1,10,14-2	WT +Dex	13	13	0.0197305	*
31	RGB2_AREA_MM^2	C	OE 8-4 -Dex	OE 8-4 +Dex	13	12	0.5659	ns
31	RGB2_AREA_MM^2	C	OE 8-4 -Dex	WT -Dex	13	11	0.00188408	**
31	RGB2_AREA_MM^2	C	OE 8-4 -Dex	WT +Dex	13	13	0.0899701	ns
31	RGB2_AREA_MM^2	C	OE 8-4 +Dex	WT -Dex	12	11	0.0197305	*
31	RGB2_AREA_MM^2	C	OE 8-4 +Dex	WT +Dex	12	13	0.32153	ns
31	RGB2_AREA_MM^2	C	WT -Dex	WT +Dex	11	13	0.201891	ns
31	RGB2_AREA_MM^2	D	expa1,10,14-1	expa1,10,14-2	11	13	0.552875	ns
31	RGB2_AREA_MM^2	D	expa1,10,14-1	OE 8-4 -Dex	11	12	0.792673	ns
31	RGB2_AREA_MM^2	D	expa1,10,14-1	OE 8-4 +Dex	11	12	0.500547	ns
31	RGB2_AREA_MM^2	D	expa1,10,14-1	WT -Dex	11	10	0.122099	ns
31	RGB2_AREA_MM^2	D	expa1,10,14-1	WT +Dex	11	8	0.425401	ns
31	RGB2_AREA_MM^2	D	expa1,10,14-2	OE 8-4 -Dex	13	12	0.67937	ns
31	RGB2_AREA_MM^2	D	expa1,10,14-2	OE 8-4 +Dex	13	12	0.210517	ns
31	RGB2_AREA_MM^2	D	expa1,10,14-2	WT -Dex	13	10	0.0224322	*
31	RGB2_AREA_MM^2	D	expa1,10,14-2	WT +Dex	13	8	0.67937	ns
31	RGB2_AREA_MM^2	D	OE 8-4 -Dex	OE 8-4 +Dex	12	12	0.425401	ns
31	RGB2_AREA_MM^2	D	OE 8-4 -Dex	WT -Dex	12	10	0.0739607	ns
31	RGB2_AREA_MM^2	D	OE 8-4 -Dex	WT +Dex	12	8	0.500547	ns
31	RGB2_AREA_MM^2	D	OE 8-4 +Dex	WT -Dex	12	10	0.413499	ns
31	RGB2_AREA_MM^2	D	OE 8-4 +Dex	WT +Dex	12	8	0.142068	ns
31	RGB2_AREA_MM^2	D	WT -Dex	WT +Dex	10	8	0.0224322	*
32	RGB2_AREA_MM^2	C	expa1,10,14-1	expa1,10,14-2	13	13	0.773384	ns
32	RGB2_AREA_MM^2	C	expa1,10,14-1	OE 8-4 -Dex	13	13	0.773384	ns
32	RGB2_AREA_MM^2	C	expa1,10,14-1	OE 8-4 +Dex	13	12	0.292436	ns
32	RGB2_AREA_MM^2	C	expa1,10,14-1	WT -Dex	13	11	0.00132187	**
32	RGB2_AREA_MM^2	C	expa1,10,14-1	WT +Dex	13	13	0.0368974	*
32	RGB2_AREA_MM^2	C	expa1,10,14-2	OE 8-4 -Dex	13	13	0.616925	ns
32	RGB2_AREA_MM^2	C	expa1,10,14-2	OE 8-4 +Dex	13	12	0.196398	ns
32	RGB2_AREA_MM^2	C	expa1,10,14-2	WT -Dex	13	11	0.000706407	***
32	RGB2_AREA_MM^2	C	expa1,10,14-2	WT +Dex	13	13	0.0192509	*
32	RGB2_AREA_MM^2	C	OE 8-4 -Dex	OE 8-4 +Dex	13	12	0.388277	ns
32	RGB2_AREA_MM^2	C	OE 8-4 -Dex	WT -Dex	13	11	0.00255295	**
32	RGB2_AREA_MM^2	C	OE 8-4 -Dex	WT +Dex	13	13	0.0630713	ns
32	RGB2_AREA_MM^2	C	OE 8-4 +Dex	WT -Dex	12	11	0.0368974	*
32	RGB2_AREA_MM^2	C	OE 8-4 +Dex	WT +Dex	12	13	0.35841	ns
32	RGB2_AREA_MM^2	C	WT -Dex	WT +Dex	11	13	0.274108	ns
32	RGB2_AREA_MM^2	D	expa1,10,14-1	expa1,10,14-2	11	13	0.515347	ns
32	RGB2_AREA_MM^2	D	expa1,10,14-1	OE 8-4 -Dex	11	12	0.909669	ns
32	RGB2_AREA_MM^2	D	expa1,10,14-1	OE 8-4 +Dex	11	12	0.374194	ns
32	RGB2_AREA_MM^2	D	expa1,10,14-1	WT -Dex	11	10	0.084976	ns
32	RGB2_AREA_MM^2	D	expa1,10,14-1	WT +Dex	11	8	0.36307	ns
32	RGB2_AREA_MM^2	D	expa1,10,14-2	OE 8-4 -Dex	13	12	0.543539	ns
32	RGB2_AREA_MM^2	D	expa1,10,14-2	OE 8-4 +Dex	13	12	0.119622	ns
32	RGB2_AREA_MM^2	D	expa1,10,14-2	WT -Dex	13	10	0.0157178	*
32	RGB2_AREA_MM^2	D	expa1,10,14-2	WT +Dex	13	8	0.626693	ns
32	RGB2_AREA_MM^2	D	OE 8-4 -Dex	OE 8-4 +Dex	12	12	0.36307	ns
32	RGB2_AREA_MM^2	D	OE 8-4 -Dex	WT -Dex	12	10	0.084976	ns
32	RGB2_AREA_MM^2	D	OE 8-4 -Dex	WT +Dex	12	8	0.36307	ns
32	RGB2_AREA_MM^2	D	OE 8-4 +Dex	WT -Dex	12	10	0.36307	ns
32	RGB2_AREA_MM^2	D	OE 8-4 +Dex	WT +Dex	12	8	0.084976	ns
32	RGB2_AREA_MM^2	D	WT -Dex	WT +Dex	10	8	0.0157178	*
33	RGB2_AREA_MM^2	C	expa1,10,14-1	expa1,10,14-2	13	13	0.678663	ns
33	RGB2_AREA_MM^2	C	expa1,10,14-1	OE 8-4 -Dex	13	13	0.678663	ns
33	RGB2_AREA_MM^2	C	expa1,10,14-1	OE 8-4 +Dex	13	12	0.0363154	*
33	RGB2_AREA_MM^2	C	expa1,10,14-1	WT -Dex	13	11	0.0015158	**
33	RGB2_AREA_MM^2	C	expa1,10,14-1	WT +Dex	13	13	0.0215	*
33	RGB2_AREA_MM^2	C	expa1,10,14-2	OE 8-4 -Dex	13	13	0.386543	ns
33	RGB2_AREA_MM^2	C	expa1,10,14-2	OE 8-4 +Dex	13	12	0.0106075	*
33	RGB2_AREA_MM^2	C	expa1,10,14-2	WT -Dex	13	11	0.000345441	***
33	RGB2_AREA_MM^2	C	expa1,10,14-2	WT +Dex	13	13	0.00576647	**
33	RGB2_AREA_MM^2	C	OE 8-4 -Dex	OE 8-4 +Dex	13	12	0.0913104	ns
33	RGB2_AREA_MM^2	C	OE 8-4 -Dex	WT -Dex	13	11	0.00557546	**
33	RGB2_AREA_MM^2	C	OE 8-4 -Dex	WT +Dex	13	13	0.0590713	ns
33	RGB2_AREA_MM^2	C	OE 8-4 +Dex	WT -Dex	12	11	0.262003	ns
33	RGB2_AREA_MM^2	C	OE 8-4 +Dex	WT +Dex	12	13	0.851959	ns
33	RGB2_AREA_MM^2	C	WT -Dex	WT +Dex	11	13	0.31347	ns
33	RGB2_AREA_MM^2	D	expa1,10,14-1	expa1,10,14-2	11	13	0.670844	ns
33	RGB2_AREA_MM^2	D	expa1,10,14-1	OE 8-4 -Dex	11	12	0.968324	ns
33	RGB2_AREA_MM^2	D	expa1,10,14-1	OE 8-4 +Dex	11	12	0.240644	ns
33	RGB2_AREA_MM^2	D	expa1,10,14-1	WT -Dex	11	10	0.0776284	ns
33	RGB2_AREA_MM^2	D	expa1,10,14-1	WT +Dex	11	8	0.59529	ns
33	RGB2_AREA_MM^2	D	expa1,10,14-2	OE 8-4 -Dex	13	12	0.670844	ns
33	RGB2_AREA_MM^2	D	expa1,10,14-2	OE 8-4 +Dex	13	12	0.0776284	ns
33	RGB2_AREA_MM^2	D	expa1,10,14-2	WT -Dex	13	10	0.0348509	*
33	RGB2_AREA_MM^2	D	expa1,10,14-2	WT +Dex	13	8	0.75945	ns
33	RGB2_AREA_MM^2	D	OE 8-4 -Dex	OE 8-4 +Dex	12	12	0.240644	ns
33	RGB2_AREA_MM^2	D	OE 8-4 -Dex	WT -Dex	12	10	0.0776284	ns
33	RGB2_AREA_MM^2	D	OE 8-4 -Dex	WT +Dex	12	8	0.59529	ns
33	RGB2_AREA_MM^2	D	OE 8-4 +Dex	WT -Dex	12	10	0.606237	ns
33	RGB2_AREA_MM^2	D	OE 8-4 +Dex	WT +Dex	12	8	0.0776284	ns
33	RGB2_AREA_MM^2	D	WT -Dex	WT +Dex	10	8	0.0348509	*
34	RGB2_AREA_MM^2	C	expa1,10,14-1	expa1,10,14-2	13	13	0.928297	ns
34	RGB2_AREA_MM^2	C	expa1,10,14-1	OE 8-4 -Dex	13	13	0.54857	ns
34	RGB2_AREA_MM^2	C	expa1,10,14-1	OE 8-4 +Dex	13	12	0.000843673	***
34	RGB2_AREA_MM^2	C	expa1,10,14-1	WT -Dex	13	11	0.000110754	***
34	RGB2_AREA_MM^2	C	expa1,10,14-1	WT +Dex	13	13	0.00174701	**
34	RGB2_AREA_MM^2	C	expa1,10,14-2	OE 8-4 -Dex	13	13	0.542203	ns
34	RGB2_AREA_MM^2	C	expa1,10,14-2	OE 8-4 +Dex	13	12	0.000792535	***
34	RGB2_AREA_MM^2	C	expa1,10,14-2	WT -Dex	13	11	0.000110754	***
34	RGB2_AREA_MM^2	C	expa1,10,14-2	WT +Dex	13	13	0.00146753	**
34	RGB2_AREA_MM^2	C	OE 8-4 -Dex	OE 8-4 +Dex	13	12	0.00598627	**
34	RGB2_AREA_MM^2	C	OE 8-4 -Dex	WT -Dex	13	11	0.000924226	***
34	RGB2_AREA_MM^2	C	OE 8-4 -Dex	WT +Dex	13	13	0.0159192	*
34	RGB2_AREA_MM^2	C	OE 8-4 +Dex	WT -Dex	12	11	0.54857	ns
34	RGB2_AREA_MM^2	C	OE 8-4 +Dex	WT +Dex	12	13	0.731092	ns
34	RGB2_AREA_MM^2	C	WT -Dex	WT +Dex	11	13	0.389556	ns
34	RGB2_AREA_MM^2	D	expa1,10,14-1	expa1,10,14-2	11	13	0.716558	ns
34	RGB2_AREA_MM^2	D	expa1,10,14-1	OE 8-4 -Dex	11	12	0.866226	ns
34	RGB2_AREA_MM^2	D	expa1,10,14-1	OE 8-4 +Dex	11	12	0.15531	ns
34	RGB2_AREA_MM^2	D	expa1,10,14-1	WT -Dex	11	10	0.15531	ns
34	RGB2_AREA_MM^2	D	expa1,10,14-1	WT +Dex	11	8	0.735234	ns
34	RGB2_AREA_MM^2	D	expa1,10,14-2	OE 8-4 -Dex	13	12	0.544311	ns
34	RGB2_AREA_MM^2	D	expa1,10,14-2	OE 8-4 +Dex	13	12	0.0793806	ns
34	RGB2_AREA_MM^2	D	expa1,10,14-2	WT -Dex	13	10	0.0793806	ns
34	RGB2_AREA_MM^2	D	expa1,10,14-2	WT +Dex	13	8	0.984881	ns
34	RGB2_AREA_MM^2	D	OE 8-4 -Dex	OE 8-4 +Dex	12	12	0.208064	ns
34	RGB2_AREA_MM^2	D	OE 8-4 -Dex	WT -Dex	12	10	0.208064	ns
34	RGB2_AREA_MM^2	D	OE 8-4 -Dex	WT +Dex	12	8	0.599894	ns
34	RGB2_AREA_MM^2	D	OE 8-4 +Dex	WT -Dex	12	10	0.984881	ns
34	RGB2_AREA_MM^2	D	OE 8-4 +Dex	WT +Dex	12	8	0.0919928	ns
34	RGB2_AREA_MM^2	D	WT -Dex	WT +Dex	10	8	0.0919928	ns
35	RGB2_AREA_MM^2	C	expa1,10,14-1	expa1,10,14-2	13	13	0.985641	ns
35	RGB2_AREA_MM^2	C	expa1,10,14-1	OE 8-4 -Dex	13	13	0.370704	ns
35	RGB2_AREA_MM^2	C	expa1,10,14-1	OE 8-4 +Dex	13	12	4.06241e-05	****
35	RGB2_AREA_MM^2	C	expa1,10,14-1	WT -Dex	13	11	0.00103007	**
35	RGB2_AREA_MM^2	C	expa1,10,14-1	WT +Dex	13	13	0.00956036	**
35	RGB2_AREA_MM^2	C	expa1,10,14-2	OE 8-4 -Dex	13	13	0.370704	ns
35	RGB2_AREA_MM^2	C	expa1,10,14-2	OE 8-4 +Dex	13	12	4.06241e-05	****
35	RGB2_AREA_MM^2	C	expa1,10,14-2	WT -Dex	13	11	0.00103007	**
35	RGB2_AREA_MM^2	C	expa1,10,14-2	WT +Dex	13	13	0.00956036	**
35	RGB2_AREA_MM^2	C	OE 8-4 -Dex	OE 8-4 +Dex	13	12	0.00126935	**
35	RGB2_AREA_MM^2	C	OE 8-4 -Dex	WT -Dex	13	11	0.0156055	*
35	RGB2_AREA_MM^2	C	OE 8-4 -Dex	WT +Dex	13	13	0.117134	ns
35	RGB2_AREA_MM^2	C	OE 8-4 +Dex	WT -Dex	12	11	0.45952	ns
35	RGB2_AREA_MM^2	C	OE 8-4 +Dex	WT +Dex	12	13	0.117134	ns
35	RGB2_AREA_MM^2	C	WT -Dex	WT +Dex	11	13	0.415249	ns
35	RGB2_AREA_MM^2	D	expa1,10,14-1	expa1,10,14-2	11	13	0.819032	ns
35	RGB2_AREA_MM^2	D	expa1,10,14-1	OE 8-4 -Dex	11	12	0.49724	ns
35	RGB2_AREA_MM^2	D	expa1,10,14-1	OE 8-4 +Dex	11	12	0.00813915	**
35	RGB2_AREA_MM^2	D	expa1,10,14-1	WT -Dex	11	10	0.244771	ns
35	RGB2_AREA_MM^2	D	expa1,10,14-1	WT +Dex	11	8	0.49724	ns
35	RGB2_AREA_MM^2	D	expa1,10,14-2	OE 8-4 -Dex	13	12	0.377958	ns
35	RGB2_AREA_MM^2	D	expa1,10,14-2	OE 8-4 +Dex	13	12	0.00306357	**
35	RGB2_AREA_MM^2	D	expa1,10,14-2	WT -Dex	13	10	0.132938	ns
35	RGB2_AREA_MM^2	D	expa1,10,14-2	WT +Dex	13	8	0.377958	ns
35	RGB2_AREA_MM^2	D	OE 8-4 -Dex	OE 8-4 +Dex	12	12	0.0701761	ns
35	RGB2_AREA_MM^2	D	OE 8-4 -Dex	WT -Dex	12	10	0.49724	ns
35	RGB2_AREA_MM^2	D	OE 8-4 -Dex	WT +Dex	12	8	0.864068	ns
35	RGB2_AREA_MM^2	D	OE 8-4 +Dex	WT -Dex	12	10	0.288277	ns
35	RGB2_AREA_MM^2	D	OE 8-4 +Dex	WT +Dex	12	8	0.132938	ns
35	RGB2_AREA_MM^2	D	WT -Dex	WT +Dex	10	8	0.634017	ns
36	RGB2_AREA_MM^2	C	expa1,10,14-1	expa1,10,14-2	13	13	0.64469	ns
36	RGB2_AREA_MM^2	C	expa1,10,14-1	OE 8-4 -Dex	13	13	0.350244	ns
36	RGB2_AREA_MM^2	C	expa1,10,14-1	OE 8-4 +Dex	13	12	1.58445e-06	****
36	RGB2_AREA_MM^2	C	expa1,10,14-1	WT -Dex	13	11	0.00207324	**
36	RGB2_AREA_MM^2	C	expa1,10,14-1	WT +Dex	13	13	0.00207324	**
36	RGB2_AREA_MM^2	C	expa1,10,14-2	OE 8-4 -Dex	13	13	0.64469	ns
36	RGB2_AREA_MM^2	C	expa1,10,14-2	OE 8-4 +Dex	13	12	1.38103e-05	****
36	RGB2_AREA_MM^2	C	expa1,10,14-2	WT -Dex	13	11	0.00910932	**
36	RGB2_AREA_MM^2	C	expa1,10,14-2	WT +Dex	13	13	0.00910932	**
36	RGB2_AREA_MM^2	C	OE 8-4 -Dex	OE 8-4 +Dex	13	12	0.00010281	***
36	RGB2_AREA_MM^2	C	OE 8-4 -Dex	WT -Dex	13	11	0.0306444	*
36	RGB2_AREA_MM^2	C	OE 8-4 -Dex	WT +Dex	13	13	0.0306444	*
36	RGB2_AREA_MM^2	C	OE 8-4 +Dex	WT -Dex	12	11	0.104895	ns
36	RGB2_AREA_MM^2	C	OE 8-4 +Dex	WT +Dex	12	13	0.0770152	ns
36	RGB2_AREA_MM^2	C	WT -Dex	WT +Dex	11	13	0.918896	ns
36	RGB2_AREA_MM^2	D	expa1,10,14-1	expa1,10,14-2	11	13	0.728467	ns
36	RGB2_AREA_MM^2	D	expa1,10,14-1	OE 8-4 -Dex	11	12	0.351492	ns
36	RGB2_AREA_MM^2	D	expa1,10,14-1	OE 8-4 +Dex	11	12	0.0104356	*
36	RGB2_AREA_MM^2	D	expa1,10,14-1	WT -Dex	11	10	0.165106	ns
36	RGB2_AREA_MM^2	D	expa1,10,14-1	WT +Dex	11	8	0.321388	ns
36	RGB2_AREA_MM^2	D	expa1,10,14-2	OE 8-4 -Dex	13	12	0.477505	ns
36	RGB2_AREA_MM^2	D	expa1,10,14-2	OE 8-4 +Dex	13	12	0.0138466	*
36	RGB2_AREA_MM^2	D	expa1,10,14-2	WT -Dex	13	10	0.254666	ns
36	RGB2_AREA_MM^2	D	expa1,10,14-2	WT +Dex	13	8	0.398909	ns
36	RGB2_AREA_MM^2	D	OE 8-4 -Dex	OE 8-4 +Dex	12	12	0.162856	ns
36	RGB2_AREA_MM^2	D	OE 8-4 -Dex	WT -Dex	12	10	0.53928	ns
36	RGB2_AREA_MM^2	D	OE 8-4 -Dex	WT +Dex	12	8	0.78269	ns
36	RGB2_AREA_MM^2	D	OE 8-4 +Dex	WT -Dex	12	10	0.351492	ns
36	RGB2_AREA_MM^2	D	OE 8-4 +Dex	WT +Dex	12	8	0.254666	ns
36	RGB2_AREA_MM^2	D	WT -Dex	WT +Dex	10	8	0.728467	ns
9	RGB2_PERIMETER_MM	C	expa1,10,14-1	expa1,10,14-2	13	13	0.199208	ns
9	RGB2_PERIMETER_MM	C	expa1,10,14-1	OE 8-4 -Dex	13	13	0.44545	ns
9	RGB2_PERIMETER_MM	C	expa1,10,14-1	OE 8-4 +Dex	13	12	0.758192	ns
9	RGB2_PERIMETER_MM	C	expa1,10,14-1	WT -Dex	13	11	0.0310409	*
9	RGB2_PERIMETER_MM	C	expa1,10,14-1	WT +Dex	13	13	0.0631803	ns
9	RGB2_PERIMETER_MM	C	expa1,10,14-2	OE 8-4 -Dex	13	13	0.651545	ns
9	RGB2_PERIMETER_MM	C	expa1,10,14-2	OE 8-4 +Dex	13	12	0.335142	ns
9	RGB2_PERIMETER_MM	C	expa1,10,14-2	WT -Dex	13	11	0.000988676	***
9	RGB2_PERIMETER_MM	C	expa1,10,14-2	WT +Dex	13	13	0.0017461	**
9	RGB2_PERIMETER_MM	C	OE 8-4 -Dex	OE 8-4 +Dex	13	12	0.642048	ns
9	RGB2_PERIMETER_MM	C	OE 8-4 -Dex	WT -Dex	13	11	0.00291736	**
9	RGB2_PERIMETER_MM	C	OE 8-4 -Dex	WT +Dex	13	13	0.00714645	**
9	RGB2_PERIMETER_MM	C	OE 8-4 +Dex	WT -Dex	12	11	0.0179383	*
9	RGB2_PERIMETER_MM	C	OE 8-4 +Dex	WT +Dex	12	13	0.0362378	*
9	RGB2_PERIMETER_MM	C	WT -Dex	WT +Dex	11	13	0.686397	ns
9	RGB2_PERIMETER_MM	D	expa1,10,14-1	expa1,10,14-2	11	13	0.129158	ns
9	RGB2_PERIMETER_MM	D	expa1,10,14-1	OE 8-4 -Dex	11	12	0.846545	ns
9	RGB2_PERIMETER_MM	D	expa1,10,14-1	OE 8-4 +Dex	11	12	0.767673	ns
9	RGB2_PERIMETER_MM	D	expa1,10,14-1	WT -Dex	11	10	0.000866915	***
9	RGB2_PERIMETER_MM	D	expa1,10,14-1	WT +Dex	11	8	0.0187873	*
9	RGB2_PERIMETER_MM	D	expa1,10,14-2	OE 8-4 -Dex	13	12	0.0702818	ns
9	RGB2_PERIMETER_MM	D	expa1,10,14-2	OE 8-4 +Dex	13	12	0.0511412	ns
9	RGB2_PERIMETER_MM	D	expa1,10,14-2	WT -Dex	13	10	4.85669e-07	****
9	RGB2_PERIMETER_MM	D	expa1,10,14-2	WT +Dex	13	8	0.000135462	***
9	RGB2_PERIMETER_MM	D	OE 8-4 -Dex	OE 8-4 +Dex	12	12	0.864888	ns
9	RGB2_PERIMETER_MM	D	OE 8-4 -Dex	WT -Dex	12	10	0.00132723	**
9	RGB2_PERIMETER_MM	D	OE 8-4 -Dex	WT +Dex	12	8	0.0283221	*
9	RGB2_PERIMETER_MM	D	OE 8-4 +Dex	WT -Dex	12	10	0.00194879	**
9	RGB2_PERIMETER_MM	D	OE 8-4 +Dex	WT +Dex	12	8	0.0375671	*
9	RGB2_PERIMETER_MM	D	WT -Dex	WT +Dex	10	8	0.50097	ns
10	RGB2_PERIMETER_MM	C	expa1,10,14-1	expa1,10,14-2	13	13	0.168335	ns
10	RGB2_PERIMETER_MM	C	expa1,10,14-1	OE 8-4 -Dex	13	13	0.802908	ns
10	RGB2_PERIMETER_MM	C	expa1,10,14-1	OE 8-4 +Dex	13	12	0.935584	ns
10	RGB2_PERIMETER_MM	C	expa1,10,14-1	WT -Dex	13	11	0.0144034	*
10	RGB2_PERIMETER_MM	C	expa1,10,14-1	WT +Dex	13	13	0.0969878	ns
10	RGB2_PERIMETER_MM	C	expa1,10,14-2	OE 8-4 -Dex	13	13	0.278869	ns
10	RGB2_PERIMETER_MM	C	expa1,10,14-2	OE 8-4 +Dex	13	12	0.168335	ns
10	RGB2_PERIMETER_MM	C	expa1,10,14-2	WT -Dex	13	11	0.000153914	***
10	RGB2_PERIMETER_MM	C	expa1,10,14-2	WT +Dex	13	13	0.00247534	**
10	RGB2_PERIMETER_MM	C	OE 8-4 -Dex	OE 8-4 +Dex	13	12	0.800437	ns
10	RGB2_PERIMETER_MM	C	OE 8-4 -Dex	WT -Dex	13	11	0.00694818	**
10	RGB2_PERIMETER_MM	C	OE 8-4 -Dex	WT +Dex	13	13	0.0506259	ns
10	RGB2_PERIMETER_MM	C	OE 8-4 +Dex	WT -Dex	12	11	0.0173535	*
10	RGB2_PERIMETER_MM	C	OE 8-4 +Dex	WT +Dex	12	13	0.112461	ns
10	RGB2_PERIMETER_MM	C	WT -Dex	WT +Dex	11	13	0.412596	ns
10	RGB2_PERIMETER_MM	D	expa1,10,14-1	expa1,10,14-2	11	13	0.0626948	ns
10	RGB2_PERIMETER_MM	D	expa1,10,14-1	OE 8-4 -Dex	11	12	0.564004	ns
10	RGB2_PERIMETER_MM	D	expa1,10,14-1	OE 8-4 +Dex	11	12	0.482027	ns
10	RGB2_PERIMETER_MM	D	expa1,10,14-1	WT -Dex	11	10	0.00103886	**
10	RGB2_PERIMETER_MM	D	expa1,10,14-1	WT +Dex	11	8	0.0191449	*
10	RGB2_PERIMETER_MM	D	expa1,10,14-2	OE 8-4 -Dex	13	12	0.0122093	*
10	RGB2_PERIMETER_MM	D	expa1,10,14-2	OE 8-4 +Dex	13	12	0.00796854	**
10	RGB2_PERIMETER_MM	D	expa1,10,14-2	WT -Dex	13	10	7.12234e-08	****
10	RGB2_PERIMETER_MM	D	expa1,10,14-2	WT +Dex	13	8	4.41161e-05	****
10	RGB2_PERIMETER_MM	D	OE 8-4 -Dex	OE 8-4 +Dex	12	12	0.856534	ns
10	RGB2_PERIMETER_MM	D	OE 8-4 -Dex	WT -Dex	12	10	0.00576309	**
10	RGB2_PERIMETER_MM	D	OE 8-4 -Dex	WT +Dex	12	8	0.0626948	ns
10	RGB2_PERIMETER_MM	D	OE 8-4 +Dex	WT -Dex	12	10	0.00796854	**
10	RGB2_PERIMETER_MM	D	OE 8-4 +Dex	WT +Dex	12	8	0.0831173	ns
10	RGB2_PERIMETER_MM	D	WT -Dex	WT +Dex	10	8	0.459728	ns
11	RGB2_PERIMETER_MM	C	expa1,10,14-1	expa1,10,14-2	13	13	0.547699	ns
11	RGB2_PERIMETER_MM	C	expa1,10,14-1	OE 8-4 -Dex	13	13	0.496948	ns
11	RGB2_PERIMETER_MM	C	expa1,10,14-1	OE 8-4 +Dex	13	12	0.168933	ns
11	RGB2_PERIMETER_MM	C	expa1,10,14-1	WT -Dex	13	11	4.33885e-05	****
11	RGB2_PERIMETER_MM	C	expa1,10,14-1	WT +Dex	13	13	3.18909e-05	****
11	RGB2_PERIMETER_MM	C	expa1,10,14-2	OE 8-4 -Dex	13	13	0.18115	ns
11	RGB2_PERIMETER_MM	C	expa1,10,14-2	OE 8-4 +Dex	13	12	0.0428864	*
11	RGB2_PERIMETER_MM	C	expa1,10,14-2	WT -Dex	13	11	3.98674e-06	****
11	RGB2_PERIMETER_MM	C	expa1,10,14-2	WT +Dex	13	13	3.50313e-06	****
11	RGB2_PERIMETER_MM	C	OE 8-4 -Dex	OE 8-4 +Dex	13	12	0.517707	ns
11	RGB2_PERIMETER_MM	C	OE 8-4 -Dex	WT -Dex	13	11	0.000873704	***
11	RGB2_PERIMETER_MM	C	OE 8-4 -Dex	WT +Dex	13	13	0.00073492	***
11	RGB2_PERIMETER_MM	C	OE 8-4 +Dex	WT -Dex	12	11	0.0101112	*
11	RGB2_PERIMETER_MM	C	OE 8-4 +Dex	WT +Dex	12	13	0.009797	**
11	RGB2_PERIMETER_MM	C	WT -Dex	WT +Dex	11	13	0.948784	ns
11	RGB2_PERIMETER_MM	D	expa1,10,14-1	expa1,10,14-2	11	13	0.195063	ns
11	RGB2_PERIMETER_MM	D	expa1,10,14-1	OE 8-4 -Dex	11	12	0.88936	ns
11	RGB2_PERIMETER_MM	D	expa1,10,14-1	OE 8-4 +Dex	11	12	0.874525	ns
11	RGB2_PERIMETER_MM	D	expa1,10,14-1	WT -Dex	11	10	0.00258075	**
11	RGB2_PERIMETER_MM	D	expa1,10,14-1	WT +Dex	11	8	0.116138	ns
11	RGB2_PERIMETER_MM	D	expa1,10,14-2	OE 8-4 -Dex	13	12	0.127458	ns
11	RGB2_PERIMETER_MM	D	expa1,10,14-2	OE 8-4 +Dex	13	12	0.127458	ns
11	RGB2_PERIMETER_MM	D	expa1,10,14-2	WT -Dex	13	10	5.18105e-06	****
11	RGB2_PERIMETER_MM	D	expa1,10,14-2	WT +Dex	13	8	0.00258075	**
11	RGB2_PERIMETER_MM	D	OE 8-4 -Dex	OE 8-4 +Dex	12	12	0.923758	ns
11	RGB2_PERIMETER_MM	D	OE 8-4 -Dex	WT -Dex	12	10	0.00258075	**
11	RGB2_PERIMETER_MM	D	OE 8-4 -Dex	WT +Dex	12	8	0.127458	ns
11	RGB2_PERIMETER_MM	D	OE 8-4 +Dex	WT -Dex	12	10	0.00284733	**
11	RGB2_PERIMETER_MM	D	OE 8-4 +Dex	WT +Dex	12	8	0.127458	ns
11	RGB2_PERIMETER_MM	D	WT -Dex	WT +Dex	10	8	0.240233	ns
12	RGB2_PERIMETER_MM	C	expa1,10,14-1	expa1,10,14-2	13	13	0.295955	ns
12	RGB2_PERIMETER_MM	C	expa1,10,14-1	OE 8-4 -Dex	13	13	0.295955	ns
12	RGB2_PERIMETER_MM	C	expa1,10,14-1	OE 8-4 +Dex	13	12	0.282089	ns
12	RGB2_PERIMETER_MM	C	expa1,10,14-1	WT -Dex	13	11	0.000265208	***
12	RGB2_PERIMETER_MM	C	expa1,10,14-1	WT +Dex	13	13	0.0153552	*
12	RGB2_PERIMETER_MM	C	expa1,10,14-2	OE 8-4 -Dex	13	13	0.0539361	ns
12	RGB2_PERIMETER_MM	C	expa1,10,14-2	OE 8-4 +Dex	13	12	0.0475321	*
12	RGB2_PERIMETER_MM	C	expa1,10,14-2	WT -Dex	13	11	3.20612e-06	****
12	RGB2_PERIMETER_MM	C	expa1,10,14-2	WT +Dex	13	13	0.00062036	***
12	RGB2_PERIMETER_MM	C	OE 8-4 -Dex	OE 8-4 +Dex	13	12	0.884913	ns
12	RGB2_PERIMETER_MM	C	OE 8-4 -Dex	WT -Dex	13	11	0.00742076	**
12	RGB2_PERIMETER_MM	C	OE 8-4 -Dex	WT +Dex	13	13	0.164476	ns
12	RGB2_PERIMETER_MM	C	OE 8-4 +Dex	WT -Dex	12	11	0.0112975	*
12	RGB2_PERIMETER_MM	C	OE 8-4 +Dex	WT +Dex	12	13	0.191877	ns
12	RGB2_PERIMETER_MM	C	WT -Dex	WT +Dex	11	13	0.191877	ns
12	RGB2_PERIMETER_MM	D	expa1,10,14-1	expa1,10,14-2	11	13	0.77972	ns
12	RGB2_PERIMETER_MM	D	expa1,10,14-1	OE 8-4 -Dex	11	12	0.37229	ns
12	RGB2_PERIMETER_MM	D	expa1,10,14-1	OE 8-4 +Dex	11	12	0.376258	ns
12	RGB2_PERIMETER_MM	D	expa1,10,14-1	WT -Dex	11	10	0.000269973	***
12	RGB2_PERIMETER_MM	D	expa1,10,14-1	WT +Dex	11	8	0.119851	ns
12	RGB2_PERIMETER_MM	D	expa1,10,14-2	OE 8-4 -Dex	13	12	0.235178	ns
12	RGB2_PERIMETER_MM	D	expa1,10,14-2	OE 8-4 +Dex	13	12	0.268067	ns
12	RGB2_PERIMETER_MM	D	expa1,10,14-2	WT -Dex	13	10	5.45699e-05	****
12	RGB2_PERIMETER_MM	D	expa1,10,14-2	WT +Dex	13	8	0.054436	ns
12	RGB2_PERIMETER_MM	D	OE 8-4 -Dex	OE 8-4 +Dex	12	12	0.898462	ns
12	RGB2_PERIMETER_MM	D	OE 8-4 -Dex	WT -Dex	12	10	0.00685875	**
12	RGB2_PERIMETER_MM	D	OE 8-4 -Dex	WT +Dex	12	8	0.376258	ns
12	RGB2_PERIMETER_MM	D	OE 8-4 +Dex	WT -Dex	12	10	0.00601124	**
12	RGB2_PERIMETER_MM	D	OE 8-4 +Dex	WT +Dex	12	8	0.37229	ns
12	RGB2_PERIMETER_MM	D	WT -Dex	WT +Dex	10	8	0.132231	ns
13	RGB2_PERIMETER_MM	C	expa1,10,14-1	expa1,10,14-2	13	13	0.766503	ns
13	RGB2_PERIMETER_MM	C	expa1,10,14-1	OE 8-4 -Dex	13	13	0.658588	ns
13	RGB2_PERIMETER_MM	C	expa1,10,14-1	OE 8-4 +Dex	13	12	0.48458	ns
13	RGB2_PERIMETER_MM	C	expa1,10,14-1	WT -Dex	13	11	0.00181781	**
13	RGB2_PERIMETER_MM	C	expa1,10,14-1	WT +Dex	13	13	0.0122932	*
13	RGB2_PERIMETER_MM	C	expa1,10,14-2	OE 8-4 -Dex	13	13	0.48458	ns
13	RGB2_PERIMETER_MM	C	expa1,10,14-2	OE 8-4 +Dex	13	12	0.364994	ns
13	RGB2_PERIMETER_MM	C	expa1,10,14-2	WT -Dex	13	11	0.00115044	**
13	RGB2_PERIMETER_MM	C	expa1,10,14-2	WT +Dex	13	13	0.00661323	**
13	RGB2_PERIMETER_MM	C	OE 8-4 -Dex	OE 8-4 +Dex	13	12	0.752006	ns
13	RGB2_PERIMETER_MM	C	OE 8-4 -Dex	WT -Dex	13	11	0.00661323	**
13	RGB2_PERIMETER_MM	C	OE 8-4 -Dex	WT +Dex	13	13	0.0455217	*
13	RGB2_PERIMETER_MM	C	OE 8-4 +Dex	WT -Dex	12	11	0.0172187	*
13	RGB2_PERIMETER_MM	C	OE 8-4 +Dex	WT +Dex	12	13	0.114169	ns
13	RGB2_PERIMETER_MM	C	WT -Dex	WT +Dex	11	13	0.48458	ns
13	RGB2_PERIMETER_MM	D	expa1,10,14-1	expa1,10,14-2	11	13	0.955679	ns
13	RGB2_PERIMETER_MM	D	expa1,10,14-1	OE 8-4 -Dex	11	12	0.701131	ns
13	RGB2_PERIMETER_MM	D	expa1,10,14-1	OE 8-4 +Dex	11	12	0.503138	ns
13	RGB2_PERIMETER_MM	D	expa1,10,14-1	WT -Dex	11	10	0.000885994	***
13	RGB2_PERIMETER_MM	D	expa1,10,14-1	WT +Dex	11	8	0.16737	ns
13	RGB2_PERIMETER_MM	D	expa1,10,14-2	OE 8-4 -Dex	13	12	0.701131	ns
13	RGB2_PERIMETER_MM	D	expa1,10,14-2	OE 8-4 +Dex	13	12	0.503138	ns
13	RGB2_PERIMETER_MM	D	expa1,10,14-2	WT -Dex	13	10	0.000885994	***
13	RGB2_PERIMETER_MM	D	expa1,10,14-2	WT +Dex	13	8	0.16737	ns
13	RGB2_PERIMETER_MM	D	OE 8-4 -Dex	OE 8-4 +Dex	12	12	0.756219	ns
13	RGB2_PERIMETER_MM	D	OE 8-4 -Dex	WT -Dex	12	10	0.00342519	**
13	RGB2_PERIMETER_MM	D	OE 8-4 -Dex	WT +Dex	12	8	0.323069	ns
13	RGB2_PERIMETER_MM	D	OE 8-4 +Dex	WT -Dex	12	10	0.00900308	**
13	RGB2_PERIMETER_MM	D	OE 8-4 +Dex	WT +Dex	12	8	0.503138	ns
13	RGB2_PERIMETER_MM	D	WT -Dex	WT +Dex	10	8	0.171054	ns
14	RGB2_PERIMETER_MM	C	expa1,10,14-1	expa1,10,14-2	13	13	0.184408	ns
14	RGB2_PERIMETER_MM	C	expa1,10,14-1	OE 8-4 -Dex	13	13	0.797594	ns
14	RGB2_PERIMETER_MM	C	expa1,10,14-1	OE 8-4 +Dex	13	12	0.636142	ns
14	RGB2_PERIMETER_MM	C	expa1,10,14-1	WT -Dex	13	11	0.00698656	**
14	RGB2_PERIMETER_MM	C	expa1,10,14-1	WT +Dex	13	13	0.0179279	*
14	RGB2_PERIMETER_MM	C	expa1,10,14-2	OE 8-4 -Dex	13	13	0.120114	ns
14	RGB2_PERIMETER_MM	C	expa1,10,14-2	OE 8-4 +Dex	13	12	0.063111	ns
14	RGB2_PERIMETER_MM	C	expa1,10,14-2	WT -Dex	13	11	5.60835e-05	****
14	RGB2_PERIMETER_MM	C	expa1,10,14-2	WT +Dex	13	13	0.000165503	***
14	RGB2_PERIMETER_MM	C	OE 8-4 -Dex	OE 8-4 +Dex	13	12	0.731096	ns
14	RGB2_PERIMETER_MM	C	OE 8-4 -Dex	WT -Dex	13	11	0.0119296	*
14	RGB2_PERIMETER_MM	C	OE 8-4 -Dex	WT +Dex	13	13	0.0271713	*
14	RGB2_PERIMETER_MM	C	OE 8-4 +Dex	WT -Dex	12	11	0.0271713	*
14	RGB2_PERIMETER_MM	C	OE 8-4 +Dex	WT +Dex	12	13	0.0700836	ns
14	RGB2_PERIMETER_MM	C	WT -Dex	WT +Dex	11	13	0.661541	ns
14	RGB2_PERIMETER_MM	D	expa1,10,14-1	expa1,10,14-2	11	13	0.374148	ns
14	RGB2_PERIMETER_MM	D	expa1,10,14-1	OE 8-4 -Dex	11	12	0.992834	ns
14	RGB2_PERIMETER_MM	D	expa1,10,14-1	OE 8-4 +Dex	11	12	0.157985	ns
14	RGB2_PERIMETER_MM	D	expa1,10,14-1	WT -Dex	11	10	0.000116775	***
14	RGB2_PERIMETER_MM	D	expa1,10,14-1	WT +Dex	11	8	0.0314154	*
14	RGB2_PERIMETER_MM	D	expa1,10,14-2	OE 8-4 -Dex	13	12	0.374148	ns
14	RGB2_PERIMETER_MM	D	expa1,10,14-2	OE 8-4 +Dex	13	12	0.496502	ns
14	RGB2_PERIMETER_MM	D	expa1,10,14-2	WT -Dex	13	10	0.00209427	**
14	RGB2_PERIMETER_MM	D	expa1,10,14-2	WT +Dex	13	8	0.157985	ns
14	RGB2_PERIMETER_MM	D	OE 8-4 -Dex	OE 8-4 +Dex	12	12	0.157985	ns
14	RGB2_PERIMETER_MM	D	OE 8-4 -Dex	WT -Dex	12	10	0.000116775	***
14	RGB2_PERIMETER_MM	D	OE 8-4 -Dex	WT +Dex	12	8	0.0314154	*
14	RGB2_PERIMETER_MM	D	OE 8-4 +Dex	WT -Dex	12	10	0.0203765	*
14	RGB2_PERIMETER_MM	D	OE 8-4 +Dex	WT +Dex	12	8	0.374148	ns
14	RGB2_PERIMETER_MM	D	WT -Dex	WT +Dex	10	8	0.187239	ns
15	RGB2_PERIMETER_MM	C	expa1,10,14-1	expa1,10,14-2	13	13	0.447278	ns
15	RGB2_PERIMETER_MM	C	expa1,10,14-1	OE 8-4 -Dex	13	13	0.815005	ns
15	RGB2_PERIMETER_MM	C	expa1,10,14-1	OE 8-4 +Dex	13	12	0.0917502	ns
15	RGB2_PERIMETER_MM	C	expa1,10,14-1	WT -Dex	13	11	0.00105929	**
15	RGB2_PERIMETER_MM	C	expa1,10,14-1	WT +Dex	13	13	0.00150185	**
15	RGB2_PERIMETER_MM	C	expa1,10,14-2	OE 8-4 -Dex	13	13	0.340322	ns
15	RGB2_PERIMETER_MM	C	expa1,10,14-2	OE 8-4 +Dex	13	12	0.0104321	*
15	RGB2_PERIMETER_MM	C	expa1,10,14-2	WT -Dex	13	11	8.78223e-05	****
15	RGB2_PERIMETER_MM	C	expa1,10,14-2	WT +Dex	13	13	9.75396e-05	****
15	RGB2_PERIMETER_MM	C	OE 8-4 -Dex	OE 8-4 +Dex	13	12	0.122808	ns
15	RGB2_PERIMETER_MM	C	OE 8-4 -Dex	WT -Dex	13	11	0.00150185	**
15	RGB2_PERIMETER_MM	C	OE 8-4 -Dex	WT +Dex	13	13	0.00276438	**
15	RGB2_PERIMETER_MM	C	OE 8-4 +Dex	WT -Dex	12	11	0.122808	ns
15	RGB2_PERIMETER_MM	C	OE 8-4 +Dex	WT +Dex	12	13	0.198148	ns
15	RGB2_PERIMETER_MM	C	WT -Dex	WT +Dex	11	13	0.772464	ns
15	RGB2_PERIMETER_MM	D	expa1,10,14-1	expa1,10,14-2	11	13	0.668025	ns
15	RGB2_PERIMETER_MM	D	expa1,10,14-1	OE 8-4 -Dex	11	12	0.854463	ns
15	RGB2_PERIMETER_MM	D	expa1,10,14-1	OE 8-4 +Dex	11	12	0.492011	ns
15	RGB2_PERIMETER_MM	D	expa1,10,14-1	WT -Dex	11	10	0.000290139	***
15	RGB2_PERIMETER_MM	D	expa1,10,14-1	WT +Dex	11	8	0.0304076	*
15	RGB2_PERIMETER_MM	D	expa1,10,14-2	OE 8-4 -Dex	13	12	0.559711	ns
15	RGB2_PERIMETER_MM	D	expa1,10,14-2	OE 8-4 +Dex	13	12	0.75026	ns
15	RGB2_PERIMETER_MM	D	expa1,10,14-2	WT -Dex	13	10	0.000941227	***
15	RGB2_PERIMETER_MM	D	expa1,10,14-2	WT +Dex	13	8	0.0790739	ns
15	RGB2_PERIMETER_MM	D	OE 8-4 -Dex	OE 8-4 +Dex	12	12	0.392848	ns
15	RGB2_PERIMETER_MM	D	OE 8-4 -Dex	WT -Dex	12	10	0.000179511	***
15	RGB2_PERIMETER_MM	D	OE 8-4 -Dex	WT +Dex	12	8	0.0195662	*
15	RGB2_PERIMETER_MM	D	OE 8-4 +Dex	WT -Dex	12	10	0.00351769	**
15	RGB2_PERIMETER_MM	D	OE 8-4 +Dex	WT +Dex	12	8	0.161266	ns
15	RGB2_PERIMETER_MM	D	WT -Dex	WT +Dex	10	8	0.303435	ns
16	RGB2_PERIMETER_MM	C	expa1,10,14-1	expa1,10,14-2	13	13	0.624705	ns
16	RGB2_PERIMETER_MM	C	expa1,10,14-1	OE 8-4 -Dex	13	13	0.396733	ns
16	RGB2_PERIMETER_MM	C	expa1,10,14-1	OE 8-4 +Dex	13	12	0.300315	ns
16	RGB2_PERIMETER_MM	C	expa1,10,14-1	WT -Dex	13	11	0.000772977	***
16	RGB2_PERIMETER_MM	C	expa1,10,14-1	WT +Dex	13	13	0.0032419	**
16	RGB2_PERIMETER_MM	C	expa1,10,14-2	OE 8-4 -Dex	13	13	0.624705	ns
16	RGB2_PERIMETER_MM	C	expa1,10,14-2	OE 8-4 +Dex	13	12	0.541858	ns
16	RGB2_PERIMETER_MM	C	expa1,10,14-2	WT -Dex	13	11	0.00320001	**
16	RGB2_PERIMETER_MM	C	expa1,10,14-2	WT +Dex	13	13	0.0126452	*
16	RGB2_PERIMETER_MM	C	OE 8-4 -Dex	OE 8-4 +Dex	13	12	0.805006	ns
16	RGB2_PERIMETER_MM	C	OE 8-4 -Dex	WT -Dex	13	11	0.0108012	*
16	RGB2_PERIMETER_MM	C	OE 8-4 -Dex	WT +Dex	13	13	0.0466103	*
16	RGB2_PERIMETER_MM	C	OE 8-4 +Dex	WT -Dex	12	11	0.017963	*
16	RGB2_PERIMETER_MM	C	OE 8-4 +Dex	WT +Dex	12	13	0.0850211	ns
16	RGB2_PERIMETER_MM	C	WT -Dex	WT +Dex	11	13	0.541858	ns
16	RGB2_PERIMETER_MM	D	expa1,10,14-1	expa1,10,14-2	11	13	0.211262	ns
16	RGB2_PERIMETER_MM	D	expa1,10,14-1	OE 8-4 -Dex	11	12	0.54824	ns
16	RGB2_PERIMETER_MM	D	expa1,10,14-1	OE 8-4 +Dex	11	12	0.459174	ns
16	RGB2_PERIMETER_MM	D	expa1,10,14-1	WT -Dex	11	10	0.000205718	***
16	RGB2_PERIMETER_MM	D	expa1,10,14-1	WT +Dex	11	8	0.0236259	*
16	RGB2_PERIMETER_MM	D	expa1,10,14-2	OE 8-4 -Dex	13	12	0.0705313	ns
16	RGB2_PERIMETER_MM	D	expa1,10,14-2	OE 8-4 +Dex	13	12	0.54824	ns
16	RGB2_PERIMETER_MM	D	expa1,10,14-2	WT -Dex	13	10	0.0104303	*
16	RGB2_PERIMETER_MM	D	expa1,10,14-2	WT +Dex	13	8	0.233243	ns
16	RGB2_PERIMETER_MM	D	OE 8-4 -Dex	OE 8-4 +Dex	12	12	0.211262	ns
16	RGB2_PERIMETER_MM	D	OE 8-4 -Dex	WT -Dex	12	10	1.71754e-05	****
16	RGB2_PERIMETER_MM	D	OE 8-4 -Dex	WT +Dex	12	8	0.00531374	**
16	RGB2_PERIMETER_MM	D	OE 8-4 +Dex	WT -Dex	12	10	0.00274602	**
16	RGB2_PERIMETER_MM	D	OE 8-4 +Dex	WT +Dex	12	8	0.115531	ns
16	RGB2_PERIMETER_MM	D	WT -Dex	WT +Dex	10	8	0.233243	ns
17	RGB2_PERIMETER_MM	C	expa1,10,14-1	expa1,10,14-2	13	13	0.500413	ns
17	RGB2_PERIMETER_MM	C	expa1,10,14-1	OE 8-4 -Dex	13	13	0.692146	ns
17	RGB2_PERIMETER_MM	C	expa1,10,14-1	OE 8-4 +Dex	13	12	0.500413	ns
17	RGB2_PERIMETER_MM	C	expa1,10,14-1	WT -Dex	13	11	0.000853754	***
17	RGB2_PERIMETER_MM	C	expa1,10,14-1	WT +Dex	13	13	0.00749413	**
17	RGB2_PERIMETER_MM	C	expa1,10,14-2	OE 8-4 -Dex	13	13	0.357695	ns
17	RGB2_PERIMETER_MM	C	expa1,10,14-2	OE 8-4 +Dex	13	12	0.201485	ns
17	RGB2_PERIMETER_MM	C	expa1,10,14-2	WT -Dex	13	11	9.80094e-05	****
17	RGB2_PERIMETER_MM	C	expa1,10,14-2	WT +Dex	13	13	0.000853754	***
17	RGB2_PERIMETER_MM	C	OE 8-4 -Dex	OE 8-4 +Dex	13	12	0.692146	ns
17	RGB2_PERIMETER_MM	C	OE 8-4 -Dex	WT -Dex	13	11	0.00272137	**
17	RGB2_PERIMETER_MM	C	OE 8-4 -Dex	WT +Dex	13	13	0.0184245	*
17	RGB2_PERIMETER_MM	C	OE 8-4 +Dex	WT -Dex	12	11	0.00828162	**
17	RGB2_PERIMETER_MM	C	OE 8-4 +Dex	WT +Dex	12	13	0.0550641	ns
17	RGB2_PERIMETER_MM	C	WT -Dex	WT +Dex	11	13	0.500413	ns
17	RGB2_PERIMETER_MM	D	expa1,10,14-1	expa1,10,14-2	11	13	0.657962	ns
17	RGB2_PERIMETER_MM	D	expa1,10,14-1	OE 8-4 -Dex	11	12	0.266488	ns
17	RGB2_PERIMETER_MM	D	expa1,10,14-1	OE 8-4 +Dex	11	12	0.829316	ns
17	RGB2_PERIMETER_MM	D	expa1,10,14-1	WT -Dex	11	10	0.0114726	*
17	RGB2_PERIMETER_MM	D	expa1,10,14-1	WT +Dex	11	8	0.266488	ns
17	RGB2_PERIMETER_MM	D	expa1,10,14-2	OE 8-4 -Dex	13	12	0.123161	ns
17	RGB2_PERIMETER_MM	D	expa1,10,14-2	OE 8-4 +Dex	13	12	0.5294	ns
17	RGB2_PERIMETER_MM	D	expa1,10,14-2	WT -Dex	13	10	0.02456	*
17	RGB2_PERIMETER_MM	D	expa1,10,14-2	WT +Dex	13	8	0.437751	ns
17	RGB2_PERIMETER_MM	D	OE 8-4 -Dex	OE 8-4 +Dex	12	12	0.312929	ns
17	RGB2_PERIMETER_MM	D	OE 8-4 -Dex	WT -Dex	12	10	0.000118708	***
17	RGB2_PERIMETER_MM	D	OE 8-4 -Dex	WT +Dex	12	8	0.02456	*
17	RGB2_PERIMETER_MM	D	OE 8-4 +Dex	WT -Dex	12	10	0.00670965	**
17	RGB2_PERIMETER_MM	D	OE 8-4 +Dex	WT +Dex	12	8	0.249739	ns
17	RGB2_PERIMETER_MM	D	WT -Dex	WT +Dex	10	8	0.256294	ns
18	RGB2_PERIMETER_MM	C	expa1,10,14-1	expa1,10,14-2	13	13	0.899744	ns
18	RGB2_PERIMETER_MM	C	expa1,10,14-1	OE 8-4 -Dex	13	13	0.568896	ns
18	RGB2_PERIMETER_MM	C	expa1,10,14-1	OE 8-4 +Dex	13	12	0.309151	ns
18	RGB2_PERIMETER_MM	C	expa1,10,14-1	WT -Dex	13	11	0.000116372	***
18	RGB2_PERIMETER_MM	C	expa1,10,14-1	WT +Dex	13	13	0.000936375	***
18	RGB2_PERIMETER_MM	C	expa1,10,14-2	OE 8-4 -Dex	13	13	0.593256	ns
18	RGB2_PERIMETER_MM	C	expa1,10,14-2	OE 8-4 +Dex	13	12	0.344861	ns
18	RGB2_PERIMETER_MM	C	expa1,10,14-2	WT -Dex	13	11	0.000116372	***
18	RGB2_PERIMETER_MM	C	expa1,10,14-2	WT +Dex	13	13	0.00121602	**
18	RGB2_PERIMETER_MM	C	OE 8-4 -Dex	OE 8-4 +Dex	13	12	0.593256	ns
18	RGB2_PERIMETER_MM	C	OE 8-4 -Dex	WT -Dex	13	11	0.000936375	***
18	RGB2_PERIMETER_MM	C	OE 8-4 -Dex	WT +Dex	13	13	0.0076059	**
18	RGB2_PERIMETER_MM	C	OE 8-4 +Dex	WT -Dex	12	11	0.00501081	**
18	RGB2_PERIMETER_MM	C	OE 8-4 +Dex	WT +Dex	12	13	0.0441403	*
18	RGB2_PERIMETER_MM	C	WT -Dex	WT +Dex	11	13	0.476837	ns
18	RGB2_PERIMETER_MM	D	expa1,10,14-1	expa1,10,14-2	11	13	0.943286	ns
18	RGB2_PERIMETER_MM	D	expa1,10,14-1	OE 8-4 -Dex	11	12	0.943286	ns
18	RGB2_PERIMETER_MM	D	expa1,10,14-1	OE 8-4 +Dex	11	12	0.811714	ns
18	RGB2_PERIMETER_MM	D	expa1,10,14-1	WT -Dex	11	10	0.00844484	**
18	RGB2_PERIMETER_MM	D	expa1,10,14-1	WT +Dex	11	8	0.373274	ns
18	RGB2_PERIMETER_MM	D	expa1,10,14-2	OE 8-4 -Dex	13	12	0.943286	ns
18	RGB2_PERIMETER_MM	D	expa1,10,14-2	OE 8-4 +Dex	13	12	0.811714	ns
18	RGB2_PERIMETER_MM	D	expa1,10,14-2	WT -Dex	13	10	0.00844484	**
18	RGB2_PERIMETER_MM	D	expa1,10,14-2	WT +Dex	13	8	0.373274	ns
18	RGB2_PERIMETER_MM	D	OE 8-4 -Dex	OE 8-4 +Dex	12	12	0.811714	ns
18	RGB2_PERIMETER_MM	D	OE 8-4 -Dex	WT -Dex	12	10	0.00844484	**
18	RGB2_PERIMETER_MM	D	OE 8-4 -Dex	WT +Dex	12	8	0.373274	ns
18	RGB2_PERIMETER_MM	D	OE 8-4 +Dex	WT -Dex	12	10	0.0251414	*
18	RGB2_PERIMETER_MM	D	OE 8-4 +Dex	WT +Dex	12	8	0.644584	ns
18	RGB2_PERIMETER_MM	D	WT -Dex	WT +Dex	10	8	0.319287	ns
19	RGB2_PERIMETER_MM	C	expa1,10,14-1	expa1,10,14-2	13	13	0.88552	ns
19	RGB2_PERIMETER_MM	C	expa1,10,14-1	OE 8-4 -Dex	13	13	0.790993	ns
19	RGB2_PERIMETER_MM	C	expa1,10,14-1	OE 8-4 +Dex	13	12	0.486481	ns
19	RGB2_PERIMETER_MM	C	expa1,10,14-1	WT -Dex	13	11	0.00121944	**
19	RGB2_PERIMETER_MM	C	expa1,10,14-1	WT +Dex	13	13	0.029312	*
19	RGB2_PERIMETER_MM	C	expa1,10,14-2	OE 8-4 -Dex	13	13	0.85085	ns
19	RGB2_PERIMETER_MM	C	expa1,10,14-2	OE 8-4 +Dex	13	12	0.43127	ns
19	RGB2_PERIMETER_MM	C	expa1,10,14-2	WT -Dex	13	11	0.00105736	**
19	RGB2_PERIMETER_MM	C	expa1,10,14-2	WT +Dex	13	13	0.0226646	*
19	RGB2_PERIMETER_MM	C	OE 8-4 -Dex	OE 8-4 +Dex	13	12	0.312671	ns
19	RGB2_PERIMETER_MM	C	OE 8-4 -Dex	WT -Dex	13	11	0.000747888	***
19	RGB2_PERIMETER_MM	C	OE 8-4 -Dex	WT +Dex	13	13	0.0153675	*
19	RGB2_PERIMETER_MM	C	OE 8-4 +Dex	WT -Dex	12	11	0.0165776	*
19	RGB2_PERIMETER_MM	C	OE 8-4 +Dex	WT +Dex	12	13	0.225044	ns
19	RGB2_PERIMETER_MM	C	WT -Dex	WT +Dex	11	13	0.312671	ns
19	RGB2_PERIMETER_MM	D	expa1,10,14-1	expa1,10,14-2	11	13	0.636474	ns
19	RGB2_PERIMETER_MM	D	expa1,10,14-1	OE 8-4 -Dex	11	12	0.729497	ns
19	RGB2_PERIMETER_MM	D	expa1,10,14-1	OE 8-4 +Dex	11	12	0.913416	ns
19	RGB2_PERIMETER_MM	D	expa1,10,14-1	WT -Dex	11	10	0.0102778	*
19	RGB2_PERIMETER_MM	D	expa1,10,14-1	WT +Dex	11	8	0.532248	ns
19	RGB2_PERIMETER_MM	D	expa1,10,14-2	OE 8-4 -Dex	13	12	0.729497	ns
19	RGB2_PERIMETER_MM	D	expa1,10,14-2	OE 8-4 +Dex	13	12	0.627109	ns
19	RGB2_PERIMETER_MM	D	expa1,10,14-2	WT -Dex	13	10	0.0447327	*
19	RGB2_PERIMETER_MM	D	expa1,10,14-2	WT +Dex	13	8	0.729497	ns
19	RGB2_PERIMETER_MM	D	OE 8-4 -Dex	OE 8-4 +Dex	12	12	0.729497	ns
19	RGB2_PERIMETER_MM	D	OE 8-4 -Dex	WT -Dex	12	10	0.020829	*
19	RGB2_PERIMETER_MM	D	OE 8-4 -Dex	WT +Dex	12	8	0.636474	ns
19	RGB2_PERIMETER_MM	D	OE 8-4 +Dex	WT -Dex	12	10	0.0102778	*
19	RGB2_PERIMETER_MM	D	OE 8-4 +Dex	WT +Dex	12	8	0.506194	ns
19	RGB2_PERIMETER_MM	D	WT -Dex	WT +Dex	10	8	0.207352	ns
20	RGB2_PERIMETER_MM	C	expa1,10,14-1	expa1,10,14-2	13	13	0.557022	ns
20	RGB2_PERIMETER_MM	C	expa1,10,14-1	OE 8-4 -Dex	13	13	0.843071	ns
20	RGB2_PERIMETER_MM	C	expa1,10,14-1	OE 8-4 +Dex	13	12	0.407525	ns
20	RGB2_PERIMETER_MM	C	expa1,10,14-1	WT -Dex	13	11	0.00212389	**
20	RGB2_PERIMETER_MM	C	expa1,10,14-1	WT +Dex	13	13	0.0671359	ns
20	RGB2_PERIMETER_MM	C	expa1,10,14-2	OE 8-4 -Dex	13	13	0.460251	ns
20	RGB2_PERIMETER_MM	C	expa1,10,14-2	OE 8-4 +Dex	13	12	0.777257	ns
20	RGB2_PERIMETER_MM	C	expa1,10,14-2	WT -Dex	13	11	0.0154713	*
20	RGB2_PERIMETER_MM	C	expa1,10,14-2	WT +Dex	13	13	0.245311	ns
20	RGB2_PERIMETER_MM	C	OE 8-4 -Dex	OE 8-4 +Dex	13	12	0.362709	ns
20	RGB2_PERIMETER_MM	C	OE 8-4 -Dex	WT -Dex	13	11	0.00200377	**
20	RGB2_PERIMETER_MM	C	OE 8-4 -Dex	WT +Dex	13	13	0.0476487	*
20	RGB2_PERIMETER_MM	C	OE 8-4 +Dex	WT -Dex	12	11	0.0385261	*
20	RGB2_PERIMETER_MM	C	OE 8-4 +Dex	WT +Dex	12	13	0.387711	ns
20	RGB2_PERIMETER_MM	C	WT -Dex	WT +Dex	11	13	0.245311	ns
20	RGB2_PERIMETER_MM	D	expa1,10,14-1	expa1,10,14-2	11	13	0.657078	ns
20	RGB2_PERIMETER_MM	D	expa1,10,14-1	OE 8-4 -Dex	11	12	0.912357	ns
20	RGB2_PERIMETER_MM	D	expa1,10,14-1	OE 8-4 +Dex	11	12	0.912357	ns
20	RGB2_PERIMETER_MM	D	expa1,10,14-1	WT -Dex	11	10	0.0438482	*
20	RGB2_PERIMETER_MM	D	expa1,10,14-1	WT +Dex	11	8	0.912357	ns
20	RGB2_PERIMETER_MM	D	expa1,10,14-2	OE 8-4 -Dex	13	12	0.456314	ns
20	RGB2_PERIMETER_MM	D	expa1,10,14-2	OE 8-4 +Dex	13	12	0.456314	ns
20	RGB2_PERIMETER_MM	D	expa1,10,14-2	WT -Dex	13	10	0.220711	ns
20	RGB2_PERIMETER_MM	D	expa1,10,14-2	WT +Dex	13	8	0.481697	ns
20	RGB2_PERIMETER_MM	D	OE 8-4 -Dex	OE 8-4 +Dex	12	12	0.988617	ns
20	RGB2_PERIMETER_MM	D	OE 8-4 -Dex	WT -Dex	12	10	0.0260678	*
20	RGB2_PERIMETER_MM	D	OE 8-4 -Dex	WT +Dex	12	8	0.988617	ns
20	RGB2_PERIMETER_MM	D	OE 8-4 +Dex	WT -Dex	12	10	0.0260678	*
20	RGB2_PERIMETER_MM	D	OE 8-4 +Dex	WT +Dex	12	8	0.988617	ns
20	RGB2_PERIMETER_MM	D	WT -Dex	WT +Dex	10	8	0.0389934	*
21	RGB2_PERIMETER_MM	C	expa1,10,14-1	expa1,10,14-2	13	13	0.799804	ns
21	RGB2_PERIMETER_MM	C	expa1,10,14-1	OE 8-4 -Dex	13	13	0.935453	ns
21	RGB2_PERIMETER_MM	C	expa1,10,14-1	OE 8-4 +Dex	13	12	0.0994347	ns
21	RGB2_PERIMETER_MM	C	expa1,10,14-1	WT -Dex	13	11	0.00652666	**
21	RGB2_PERIMETER_MM	C	expa1,10,14-1	WT +Dex	13	13	0.0607645	ns
21	RGB2_PERIMETER_MM	C	expa1,10,14-2	OE 8-4 -Dex	13	13	0.806315	ns
21	RGB2_PERIMETER_MM	C	expa1,10,14-2	OE 8-4 +Dex	13	12	0.18697	ns
21	RGB2_PERIMETER_MM	C	expa1,10,14-2	WT -Dex	13	11	0.0154331	*
21	RGB2_PERIMETER_MM	C	expa1,10,14-2	WT +Dex	13	13	0.0994347	ns
21	RGB2_PERIMETER_MM	C	OE 8-4 -Dex	OE 8-4 +Dex	13	12	0.0994347	ns
21	RGB2_PERIMETER_MM	C	OE 8-4 -Dex	WT -Dex	13	11	0.00652666	**
21	RGB2_PERIMETER_MM	C	OE 8-4 -Dex	WT +Dex	13	13	0.0607645	ns
21	RGB2_PERIMETER_MM	C	OE 8-4 +Dex	WT -Dex	12	11	0.251075	ns
21	RGB2_PERIMETER_MM	C	OE 8-4 +Dex	WT +Dex	12	13	0.812955	ns
21	RGB2_PERIMETER_MM	C	WT -Dex	WT +Dex	11	13	0.366045	ns
21	RGB2_PERIMETER_MM	D	expa1,10,14-1	expa1,10,14-2	11	13	0.938818	ns
21	RGB2_PERIMETER_MM	D	expa1,10,14-1	OE 8-4 -Dex	11	12	0.938818	ns
21	RGB2_PERIMETER_MM	D	expa1,10,14-1	OE 8-4 +Dex	11	12	0.938818	ns
21	RGB2_PERIMETER_MM	D	expa1,10,14-1	WT -Dex	11	10	0.0324193	*
21	RGB2_PERIMETER_MM	D	expa1,10,14-1	WT +Dex	11	8	0.938818	ns
21	RGB2_PERIMETER_MM	D	expa1,10,14-2	OE 8-4 -Dex	13	12	0.938818	ns
21	RGB2_PERIMETER_MM	D	expa1,10,14-2	OE 8-4 +Dex	13	12	0.938818	ns
21	RGB2_PERIMETER_MM	D	expa1,10,14-2	WT -Dex	13	10	0.0324193	*
21	RGB2_PERIMETER_MM	D	expa1,10,14-2	WT +Dex	13	8	0.938818	ns
21	RGB2_PERIMETER_MM	D	OE 8-4 -Dex	OE 8-4 +Dex	12	12	0.938818	ns
21	RGB2_PERIMETER_MM	D	OE 8-4 -Dex	WT -Dex	12	10	0.0417933	*
21	RGB2_PERIMETER_MM	D	OE 8-4 -Dex	WT +Dex	12	8	0.938818	ns
21	RGB2_PERIMETER_MM	D	OE 8-4 +Dex	WT -Dex	12	10	0.0324193	*
21	RGB2_PERIMETER_MM	D	OE 8-4 +Dex	WT +Dex	12	8	0.938818	ns
21	RGB2_PERIMETER_MM	D	WT -Dex	WT +Dex	10	8	0.19023	ns
22	RGB2_PERIMETER_MM	C	expa1,10,14-1	expa1,10,14-2	13	13	0.971287	ns
22	RGB2_PERIMETER_MM	C	expa1,10,14-1	OE 8-4 -Dex	13	13	0.971287	ns
22	RGB2_PERIMETER_MM	C	expa1,10,14-1	OE 8-4 +Dex	13	12	0.482995	ns
22	RGB2_PERIMETER_MM	C	expa1,10,14-1	WT -Dex	13	11	0.0440859	*
22	RGB2_PERIMETER_MM	C	expa1,10,14-1	WT +Dex	13	13	0.138201	ns
22	RGB2_PERIMETER_MM	C	expa1,10,14-2	OE 8-4 -Dex	13	13	0.971287	ns
22	RGB2_PERIMETER_MM	C	expa1,10,14-2	OE 8-4 +Dex	13	12	0.482995	ns
22	RGB2_PERIMETER_MM	C	expa1,10,14-2	WT -Dex	13	11	0.0440859	*
22	RGB2_PERIMETER_MM	C	expa1,10,14-2	WT +Dex	13	13	0.138201	ns
22	RGB2_PERIMETER_MM	C	OE 8-4 -Dex	OE 8-4 +Dex	13	12	0.482995	ns
22	RGB2_PERIMETER_MM	C	OE 8-4 -Dex	WT -Dex	13	11	0.0440859	*
22	RGB2_PERIMETER_MM	C	OE 8-4 -Dex	WT +Dex	13	13	0.138201	ns
22	RGB2_PERIMETER_MM	C	OE 8-4 +Dex	WT -Dex	12	11	0.208556	ns
22	RGB2_PERIMETER_MM	C	OE 8-4 +Dex	WT +Dex	12	13	0.482995	ns
22	RGB2_PERIMETER_MM	C	WT -Dex	WT +Dex	11	13	0.541303	ns
22	RGB2_PERIMETER_MM	D	expa1,10,14-1	expa1,10,14-2	11	13	0.552066	ns
22	RGB2_PERIMETER_MM	D	expa1,10,14-1	OE 8-4 -Dex	11	12	0.552066	ns
22	RGB2_PERIMETER_MM	D	expa1,10,14-1	OE 8-4 +Dex	11	12	0.552066	ns
22	RGB2_PERIMETER_MM	D	expa1,10,14-1	WT -Dex	11	10	0.0228288	*
22	RGB2_PERIMETER_MM	D	expa1,10,14-1	WT +Dex	11	8	0.711017	ns
22	RGB2_PERIMETER_MM	D	expa1,10,14-2	OE 8-4 -Dex	13	12	0.991515	ns
22	RGB2_PERIMETER_MM	D	expa1,10,14-2	OE 8-4 +Dex	13	12	0.991515	ns
22	RGB2_PERIMETER_MM	D	expa1,10,14-2	WT -Dex	13	10	0.0966664	ns
22	RGB2_PERIMETER_MM	D	expa1,10,14-2	WT +Dex	13	8	0.991515	ns
22	RGB2_PERIMETER_MM	D	OE 8-4 -Dex	OE 8-4 +Dex	12	12	0.991515	ns
22	RGB2_PERIMETER_MM	D	OE 8-4 -Dex	WT -Dex	12	10	0.0966664	ns
22	RGB2_PERIMETER_MM	D	OE 8-4 -Dex	WT +Dex	12	8	0.991515	ns
22	RGB2_PERIMETER_MM	D	OE 8-4 +Dex	WT -Dex	12	10	0.0966664	ns
22	RGB2_PERIMETER_MM	D	OE 8-4 +Dex	WT +Dex	12	8	0.991515	ns
22	RGB2_PERIMETER_MM	D	WT -Dex	WT +Dex	10	8	0.0966664	ns
23	RGB2_PERIMETER_MM	C	expa1,10,14-1	expa1,10,14-2	13	13	0.878415	ns
23	RGB2_PERIMETER_MM	C	expa1,10,14-1	OE 8-4 -Dex	13	13	0.70154	ns
23	RGB2_PERIMETER_MM	C	expa1,10,14-1	OE 8-4 +Dex	13	12	0.454422	ns
23	RGB2_PERIMETER_MM	C	expa1,10,14-1	WT -Dex	13	11	0.00227813	**
23	RGB2_PERIMETER_MM	C	expa1,10,14-1	WT +Dex	13	13	0.000484301	***
23	RGB2_PERIMETER_MM	C	expa1,10,14-2	OE 8-4 -Dex	13	13	0.770234	ns
23	RGB2_PERIMETER_MM	C	expa1,10,14-2	OE 8-4 +Dex	13	12	0.515393	ns
23	RGB2_PERIMETER_MM	C	expa1,10,14-2	WT -Dex	13	11	0.00309466	**
23	RGB2_PERIMETER_MM	C	expa1,10,14-2	WT +Dex	13	13	0.000484301	***
23	RGB2_PERIMETER_MM	C	OE 8-4 -Dex	OE 8-4 +Dex	13	12	0.70154	ns
23	RGB2_PERIMETER_MM	C	OE 8-4 -Dex	WT -Dex	13	11	0.00709806	**
23	RGB2_PERIMETER_MM	C	OE 8-4 -Dex	WT +Dex	13	13	0.00138725	**
23	RGB2_PERIMETER_MM	C	OE 8-4 +Dex	WT -Dex	12	11	0.0389	*
23	RGB2_PERIMETER_MM	C	OE 8-4 +Dex	WT +Dex	12	13	0.00709806	**
23	RGB2_PERIMETER_MM	C	WT -Dex	WT +Dex	11	13	0.70154	ns
23	RGB2_PERIMETER_MM	D	expa1,10,14-1	expa1,10,14-2	11	13	0.349968	ns
23	RGB2_PERIMETER_MM	D	expa1,10,14-1	OE 8-4 -Dex	11	12	0.622698	ns
23	RGB2_PERIMETER_MM	D	expa1,10,14-1	OE 8-4 +Dex	11	12	0.983405	ns
23	RGB2_PERIMETER_MM	D	expa1,10,14-1	WT -Dex	11	10	0.017436	*
23	RGB2_PERIMETER_MM	D	expa1,10,14-1	WT +Dex	11	8	0.777928	ns
23	RGB2_PERIMETER_MM	D	expa1,10,14-2	OE 8-4 -Dex	13	12	0.710343	ns
23	RGB2_PERIMETER_MM	D	expa1,10,14-2	OE 8-4 +Dex	13	12	0.349968	ns
23	RGB2_PERIMETER_MM	D	expa1,10,14-2	WT -Dex	13	10	0.24126	ns
23	RGB2_PERIMETER_MM	D	expa1,10,14-2	WT +Dex	13	8	0.29324	ns
23	RGB2_PERIMETER_MM	D	OE 8-4 -Dex	OE 8-4 +Dex	12	12	0.622698	ns
23	RGB2_PERIMETER_MM	D	OE 8-4 -Dex	WT -Dex	12	10	0.0914711	ns
23	RGB2_PERIMETER_MM	D	OE 8-4 -Dex	WT +Dex	12	8	0.496076	ns
23	RGB2_PERIMETER_MM	D	OE 8-4 +Dex	WT -Dex	12	10	0.017436	*
23	RGB2_PERIMETER_MM	D	OE 8-4 +Dex	WT +Dex	12	8	0.777928	ns
23	RGB2_PERIMETER_MM	D	WT -Dex	WT +Dex	10	8	0.017436	*
24	RGB2_PERIMETER_MM	C	expa1,10,14-1	expa1,10,14-2	13	13	0.829471	ns
24	RGB2_PERIMETER_MM	C	expa1,10,14-1	OE 8-4 -Dex	13	13	0.880712	ns
24	RGB2_PERIMETER_MM	C	expa1,10,14-1	OE 8-4 +Dex	13	12	0.354538	ns
24	RGB2_PERIMETER_MM	C	expa1,10,14-1	WT -Dex	13	11	0.00421481	**
24	RGB2_PERIMETER_MM	C	expa1,10,14-1	WT +Dex	13	13	0.0173495	*
24	RGB2_PERIMETER_MM	C	expa1,10,14-2	OE 8-4 -Dex	13	13	0.892623	ns
24	RGB2_PERIMETER_MM	C	expa1,10,14-2	OE 8-4 +Dex	13	12	0.231859	ns
24	RGB2_PERIMETER_MM	C	expa1,10,14-2	WT -Dex	13	11	0.00284903	**
24	RGB2_PERIMETER_MM	C	expa1,10,14-2	WT +Dex	13	13	0.00830895	**
24	RGB2_PERIMETER_MM	C	OE 8-4 -Dex	OE 8-4 +Dex	13	12	0.26705	ns
24	RGB2_PERIMETER_MM	C	OE 8-4 -Dex	WT -Dex	13	11	0.00284903	**
24	RGB2_PERIMETER_MM	C	OE 8-4 -Dex	WT +Dex	13	13	0.0103438	*
24	RGB2_PERIMETER_MM	C	OE 8-4 +Dex	WT -Dex	12	11	0.0601885	ns
24	RGB2_PERIMETER_MM	C	OE 8-4 +Dex	WT +Dex	12	13	0.231859	ns
24	RGB2_PERIMETER_MM	C	WT -Dex	WT +Dex	11	13	0.563934	ns
24	RGB2_PERIMETER_MM	D	expa1,10,14-1	expa1,10,14-2	11	13	0.887547	ns
24	RGB2_PERIMETER_MM	D	expa1,10,14-1	OE 8-4 -Dex	11	12	0.339317	ns
24	RGB2_PERIMETER_MM	D	expa1,10,14-1	OE 8-4 +Dex	11	12	0.0482159	*
24	RGB2_PERIMETER_MM	D	expa1,10,14-1	WT -Dex	11	10	0.313232	ns
24	RGB2_PERIMETER_MM	D	expa1,10,14-1	WT +Dex	11	8	0.0482159	*
24	RGB2_PERIMETER_MM	D	expa1,10,14-2	OE 8-4 -Dex	13	12	0.365016	ns
24	RGB2_PERIMETER_MM	D	expa1,10,14-2	OE 8-4 +Dex	13	12	0.0482159	*
24	RGB2_PERIMETER_MM	D	expa1,10,14-2	WT -Dex	13	10	0.276538	ns
24	RGB2_PERIMETER_MM	D	expa1,10,14-2	WT +Dex	13	8	0.0482159	*
24	RGB2_PERIMETER_MM	D	OE 8-4 -Dex	OE 8-4 +Dex	12	12	0.313232	ns
24	RGB2_PERIMETER_MM	D	OE 8-4 -Dex	WT -Dex	12	10	0.0482159	*
24	RGB2_PERIMETER_MM	D	OE 8-4 -Dex	WT +Dex	12	8	0.276538	ns
24	RGB2_PERIMETER_MM	D	OE 8-4 +Dex	WT -Dex	12	10	0.00486244	**
24	RGB2_PERIMETER_MM	D	OE 8-4 +Dex	WT +Dex	12	8	0.846397	ns
24	RGB2_PERIMETER_MM	D	WT -Dex	WT +Dex	10	8	0.00486244	**
25	RGB2_PERIMETER_MM	C	expa1,10,14-1	expa1,10,14-2	13	13	0.54277	ns
25	RGB2_PERIMETER_MM	C	expa1,10,14-1	OE 8-4 -Dex	13	13	0.276291	ns
25	RGB2_PERIMETER_MM	C	expa1,10,14-1	OE 8-4 +Dex	13	12	0.245408	ns
25	RGB2_PERIMETER_MM	C	expa1,10,14-1	WT -Dex	13	11	0.00440031	**
25	RGB2_PERIMETER_MM	C	expa1,10,14-1	WT +Dex	13	13	0.0203524	*
25	RGB2_PERIMETER_MM	C	expa1,10,14-2	OE 8-4 -Dex	13	13	0.0987248	ns
25	RGB2_PERIMETER_MM	C	expa1,10,14-2	OE 8-4 +Dex	13	12	0.0918134	ns
25	RGB2_PERIMETER_MM	C	expa1,10,14-2	WT -Dex	13	11	0.000889685	***
25	RGB2_PERIMETER_MM	C	expa1,10,14-2	WT +Dex	13	13	0.00348437	**
25	RGB2_PERIMETER_MM	C	OE 8-4 -Dex	OE 8-4 +Dex	13	12	0.853688	ns
25	RGB2_PERIMETER_MM	C	OE 8-4 -Dex	WT -Dex	13	11	0.0918134	ns
25	RGB2_PERIMETER_MM	C	OE 8-4 -Dex	WT +Dex	13	13	0.199225	ns
25	RGB2_PERIMETER_MM	C	OE 8-4 +Dex	WT -Dex	12	11	0.0987248	ns
25	RGB2_PERIMETER_MM	C	OE 8-4 +Dex	WT +Dex	12	13	0.245408	ns
25	RGB2_PERIMETER_MM	C	WT -Dex	WT +Dex	11	13	0.54277	ns
25	RGB2_PERIMETER_MM	D	expa1,10,14-1	expa1,10,14-2	11	13	0.886981	ns
25	RGB2_PERIMETER_MM	D	expa1,10,14-1	OE 8-4 -Dex	11	12	0.886981	ns
25	RGB2_PERIMETER_MM	D	expa1,10,14-1	OE 8-4 +Dex	11	12	0.864987	ns
25	RGB2_PERIMETER_MM	D	expa1,10,14-1	WT -Dex	11	10	0.11915	ns
25	RGB2_PERIMETER_MM	D	expa1,10,14-1	WT +Dex	11	8	0.280946	ns
25	RGB2_PERIMETER_MM	D	expa1,10,14-2	OE 8-4 -Dex	13	12	0.832974	ns
25	RGB2_PERIMETER_MM	D	expa1,10,14-2	OE 8-4 +Dex	13	12	0.895799	ns
25	RGB2_PERIMETER_MM	D	expa1,10,14-2	WT -Dex	13	10	0.0622718	ns
25	RGB2_PERIMETER_MM	D	expa1,10,14-2	WT +Dex	13	8	0.356724	ns
25	RGB2_PERIMETER_MM	D	OE 8-4 -Dex	OE 8-4 +Dex	12	12	0.795587	ns
25	RGB2_PERIMETER_MM	D	OE 8-4 -Dex	WT -Dex	12	10	0.143393	ns
25	RGB2_PERIMETER_MM	D	OE 8-4 -Dex	WT +Dex	12	8	0.206487	ns
25	RGB2_PERIMETER_MM	D	OE 8-4 +Dex	WT -Dex	12	10	0.0622718	ns
25	RGB2_PERIMETER_MM	D	OE 8-4 +Dex	WT +Dex	12	8	0.400221	ns
25	RGB2_PERIMETER_MM	D	WT -Dex	WT +Dex	10	8	0.00819845	**
26	RGB2_PERIMETER_MM	C	expa1,10,14-1	expa1,10,14-2	13	13	0.699391	ns
26	RGB2_PERIMETER_MM	C	expa1,10,14-1	OE 8-4 -Dex	13	13	0.871327	ns
26	RGB2_PERIMETER_MM	C	expa1,10,14-1	OE 8-4 +Dex	13	12	0.148294	ns
26	RGB2_PERIMETER_MM	C	expa1,10,14-1	WT -Dex	13	11	0.00569818	**
26	RGB2_PERIMETER_MM	C	expa1,10,14-1	WT +Dex	13	13	0.0361601	*
26	RGB2_PERIMETER_MM	C	expa1,10,14-2	OE 8-4 -Dex	13	13	0.623776	ns
26	RGB2_PERIMETER_MM	C	expa1,10,14-2	OE 8-4 +Dex	13	12	0.0600708	ns
26	RGB2_PERIMETER_MM	C	expa1,10,14-2	WT -Dex	13	11	0.00218958	**
26	RGB2_PERIMETER_MM	C	expa1,10,14-2	WT +Dex	13	13	0.0115176	*
26	RGB2_PERIMETER_MM	C	OE 8-4 -Dex	OE 8-4 +Dex	13	12	0.165302	ns
26	RGB2_PERIMETER_MM	C	OE 8-4 -Dex	WT -Dex	13	11	0.00659125	**
26	RGB2_PERIMETER_MM	C	OE 8-4 -Dex	WT +Dex	13	13	0.0471096	*
26	RGB2_PERIMETER_MM	C	OE 8-4 +Dex	WT -Dex	12	11	0.165302	ns
26	RGB2_PERIMETER_MM	C	OE 8-4 +Dex	WT +Dex	12	13	0.601896	ns
26	RGB2_PERIMETER_MM	C	WT -Dex	WT +Dex	11	13	0.45732	ns
26	RGB2_PERIMETER_MM	D	expa1,10,14-1	expa1,10,14-2	11	13	0.843841	ns
26	RGB2_PERIMETER_MM	D	expa1,10,14-1	OE 8-4 -Dex	11	12	0.812487	ns
26	RGB2_PERIMETER_MM	D	expa1,10,14-1	OE 8-4 +Dex	11	12	0.809202	ns
26	RGB2_PERIMETER_MM	D	expa1,10,14-1	WT -Dex	11	10	0.0937142	ns
26	RGB2_PERIMETER_MM	D	expa1,10,14-1	WT +Dex	11	8	0.809202	ns
26	RGB2_PERIMETER_MM	D	expa1,10,14-2	OE 8-4 -Dex	13	12	0.667062	ns
26	RGB2_PERIMETER_MM	D	expa1,10,14-2	OE 8-4 +Dex	13	12	0.843841	ns
26	RGB2_PERIMETER_MM	D	expa1,10,14-2	WT -Dex	13	10	0.0380594	*
26	RGB2_PERIMETER_MM	D	expa1,10,14-2	WT +Dex	13	8	0.843841	ns
26	RGB2_PERIMETER_MM	D	OE 8-4 -Dex	OE 8-4 +Dex	12	12	0.569531	ns
26	RGB2_PERIMETER_MM	D	OE 8-4 -Dex	WT -Dex	12	10	0.230033	ns
26	RGB2_PERIMETER_MM	D	OE 8-4 -Dex	WT +Dex	12	8	0.569531	ns
26	RGB2_PERIMETER_MM	D	OE 8-4 +Dex	WT -Dex	12	10	0.0380594	*
26	RGB2_PERIMETER_MM	D	OE 8-4 +Dex	WT +Dex	12	8	0.946916	ns
26	RGB2_PERIMETER_MM	D	WT -Dex	WT +Dex	10	8	0.0380594	*
27	RGB2_PERIMETER_MM	C	expa1,10,14-1	expa1,10,14-2	13	13	0.914003	ns
27	RGB2_PERIMETER_MM	C	expa1,10,14-1	OE 8-4 -Dex	13	13	0.821236	ns
27	RGB2_PERIMETER_MM	C	expa1,10,14-1	OE 8-4 +Dex	13	12	0.193937	ns
27	RGB2_PERIMETER_MM	C	expa1,10,14-1	WT -Dex	13	11	0.00255793	**
27	RGB2_PERIMETER_MM	C	expa1,10,14-1	WT +Dex	13	13	0.00794831	**
27	RGB2_PERIMETER_MM	C	expa1,10,14-2	OE 8-4 -Dex	13	13	0.790966	ns
27	RGB2_PERIMETER_MM	C	expa1,10,14-2	OE 8-4 +Dex	13	12	0.175746	ns
27	RGB2_PERIMETER_MM	C	expa1,10,14-2	WT -Dex	13	11	0.00255793	**
27	RGB2_PERIMETER_MM	C	expa1,10,14-2	WT +Dex	13	13	0.0069279	**
27	RGB2_PERIMETER_MM	C	OE 8-4 -Dex	OE 8-4 +Dex	13	12	0.273829	ns
27	RGB2_PERIMETER_MM	C	OE 8-4 -Dex	WT -Dex	13	11	0.00487565	**
27	RGB2_PERIMETER_MM	C	OE 8-4 -Dex	WT +Dex	13	13	0.0168839	*
27	RGB2_PERIMETER_MM	C	OE 8-4 +Dex	WT -Dex	12	11	0.095314	ns
27	RGB2_PERIMETER_MM	C	OE 8-4 +Dex	WT +Dex	12	13	0.253802	ns
27	RGB2_PERIMETER_MM	C	WT -Dex	WT +Dex	11	13	0.60166	ns
27	RGB2_PERIMETER_MM	D	expa1,10,14-1	expa1,10,14-2	11	13	0.340702	ns
27	RGB2_PERIMETER_MM	D	expa1,10,14-1	OE 8-4 -Dex	11	12	0.991515	ns
27	RGB2_PERIMETER_MM	D	expa1,10,14-1	OE 8-4 +Dex	11	12	0.991515	ns
27	RGB2_PERIMETER_MM	D	expa1,10,14-1	WT -Dex	11	10	0.0605586	ns
27	RGB2_PERIMETER_MM	D	expa1,10,14-1	WT +Dex	11	8	0.260795	ns
27	RGB2_PERIMETER_MM	D	expa1,10,14-2	OE 8-4 -Dex	13	12	0.338206	ns
27	RGB2_PERIMETER_MM	D	expa1,10,14-2	OE 8-4 +Dex	13	12	0.338206	ns
27	RGB2_PERIMETER_MM	D	expa1,10,14-2	WT -Dex	13	10	0.00307339	**
27	RGB2_PERIMETER_MM	D	expa1,10,14-2	WT +Dex	13	8	0.788623	ns
27	RGB2_PERIMETER_MM	D	OE 8-4 -Dex	OE 8-4 +Dex	12	12	0.991515	ns
27	RGB2_PERIMETER_MM	D	OE 8-4 -Dex	WT -Dex	12	10	0.0605586	ns
27	RGB2_PERIMETER_MM	D	OE 8-4 -Dex	WT +Dex	12	8	0.260795	ns
27	RGB2_PERIMETER_MM	D	OE 8-4 +Dex	WT -Dex	12	10	0.0605586	ns
27	RGB2_PERIMETER_MM	D	OE 8-4 +Dex	WT +Dex	12	8	0.260795	ns
27	RGB2_PERIMETER_MM	D	WT -Dex	WT +Dex	10	8	0.00307339	**
28	RGB2_PERIMETER_MM	C	expa1,10,14-1	expa1,10,14-2	13	13	0.85085	ns
28	RGB2_PERIMETER_MM	C	expa1,10,14-1	OE 8-4 -Dex	13	13	0.829491	ns
28	RGB2_PERIMETER_MM	C	expa1,10,14-1	OE 8-4 +Dex	13	12	0.162346	ns
28	RGB2_PERIMETER_MM	C	expa1,10,14-1	WT -Dex	13	11	0.0141184	*
28	RGB2_PERIMETER_MM	C	expa1,10,14-1	WT +Dex	13	13	0.0896512	ns
28	RGB2_PERIMETER_MM	C	expa1,10,14-2	OE 8-4 -Dex	13	13	0.921151	ns
28	RGB2_PERIMETER_MM	C	expa1,10,14-2	OE 8-4 +Dex	13	12	0.214125	ns
28	RGB2_PERIMETER_MM	C	expa1,10,14-2	WT -Dex	13	11	0.0152371	*
28	RGB2_PERIMETER_MM	C	expa1,10,14-2	WT +Dex	13	13	0.137259	ns
28	RGB2_PERIMETER_MM	C	OE 8-4 -Dex	OE 8-4 +Dex	13	12	0.232035	ns
28	RGB2_PERIMETER_MM	C	OE 8-4 -Dex	WT -Dex	13	11	0.0152371	*
28	RGB2_PERIMETER_MM	C	OE 8-4 -Dex	WT +Dex	13	13	0.144016	ns
28	RGB2_PERIMETER_MM	C	OE 8-4 +Dex	WT -Dex	12	11	0.214125	ns
28	RGB2_PERIMETER_MM	C	OE 8-4 +Dex	WT +Dex	12	13	0.827494	ns
28	RGB2_PERIMETER_MM	C	WT -Dex	WT +Dex	11	13	0.343885	ns
28	RGB2_PERIMETER_MM	D	expa1,10,14-1	expa1,10,14-2	11	13	0.447061	ns
28	RGB2_PERIMETER_MM	D	expa1,10,14-1	OE 8-4 -Dex	11	12	0.883896	ns
28	RGB2_PERIMETER_MM	D	expa1,10,14-1	OE 8-4 +Dex	11	12	0.883896	ns
28	RGB2_PERIMETER_MM	D	expa1,10,14-1	WT -Dex	11	10	0.0400917	*
28	RGB2_PERIMETER_MM	D	expa1,10,14-1	WT +Dex	11	8	0.447061	ns
28	RGB2_PERIMETER_MM	D	expa1,10,14-2	OE 8-4 -Dex	13	12	0.362828	ns
28	RGB2_PERIMETER_MM	D	expa1,10,14-2	OE 8-4 +Dex	13	12	0.48336	ns
28	RGB2_PERIMETER_MM	D	expa1,10,14-2	WT -Dex	13	10	0.00287305	**
28	RGB2_PERIMETER_MM	D	expa1,10,14-2	WT +Dex	13	8	0.883896	ns
28	RGB2_PERIMETER_MM	D	OE 8-4 -Dex	OE 8-4 +Dex	12	12	0.799822	ns
28	RGB2_PERIMETER_MM	D	OE 8-4 -Dex	WT -Dex	12	10	0.0559754	ns
28	RGB2_PERIMETER_MM	D	OE 8-4 -Dex	WT +Dex	12	8	0.362828	ns
28	RGB2_PERIMETER_MM	D	OE 8-4 +Dex	WT -Dex	12	10	0.0256776	*
28	RGB2_PERIMETER_MM	D	OE 8-4 +Dex	WT +Dex	12	8	0.48336	ns
28	RGB2_PERIMETER_MM	D	WT -Dex	WT +Dex	10	8	0.00426949	**
29	RGB2_PERIMETER_MM	C	expa1,10,14-1	expa1,10,14-2	13	13	0.770019	ns
29	RGB2_PERIMETER_MM	C	expa1,10,14-1	OE 8-4 -Dex	13	13	0.770019	ns
29	RGB2_PERIMETER_MM	C	expa1,10,14-1	OE 8-4 +Dex	13	12	0.86715	ns
29	RGB2_PERIMETER_MM	C	expa1,10,14-1	WT -Dex	13	11	0.0265159	*
29	RGB2_PERIMETER_MM	C	expa1,10,14-1	WT +Dex	13	13	0.299989	ns
29	RGB2_PERIMETER_MM	C	expa1,10,14-2	OE 8-4 -Dex	13	13	0.985641	ns
29	RGB2_PERIMETER_MM	C	expa1,10,14-2	OE 8-4 +Dex	13	12	0.926412	ns
29	RGB2_PERIMETER_MM	C	expa1,10,14-2	WT -Dex	13	11	0.00881276	**
29	RGB2_PERIMETER_MM	C	expa1,10,14-2	WT +Dex	13	13	0.138197	ns
29	RGB2_PERIMETER_MM	C	OE 8-4 -Dex	OE 8-4 +Dex	13	12	0.926412	ns
29	RGB2_PERIMETER_MM	C	OE 8-4 -Dex	WT -Dex	13	11	0.00881276	**
29	RGB2_PERIMETER_MM	C	OE 8-4 -Dex	WT +Dex	13	13	0.138197	ns
29	RGB2_PERIMETER_MM	C	OE 8-4 +Dex	WT -Dex	12	11	0.0125907	*
29	RGB2_PERIMETER_MM	C	OE 8-4 +Dex	WT +Dex	12	13	0.187992	ns
29	RGB2_PERIMETER_MM	C	WT -Dex	WT +Dex	11	13	0.297377	ns
29	RGB2_PERIMETER_MM	D	expa1,10,14-1	expa1,10,14-2	11	13	0.525574	ns
29	RGB2_PERIMETER_MM	D	expa1,10,14-1	OE 8-4 -Dex	11	12	0.813289	ns
29	RGB2_PERIMETER_MM	D	expa1,10,14-1	OE 8-4 +Dex	11	12	0.525574	ns
29	RGB2_PERIMETER_MM	D	expa1,10,14-1	WT -Dex	11	10	0.0469213	*
29	RGB2_PERIMETER_MM	D	expa1,10,14-1	WT +Dex	11	8	0.525574	ns
29	RGB2_PERIMETER_MM	D	expa1,10,14-2	OE 8-4 -Dex	13	12	0.33159	ns
29	RGB2_PERIMETER_MM	D	expa1,10,14-2	OE 8-4 +Dex	13	12	0.96407	ns
29	RGB2_PERIMETER_MM	D	expa1,10,14-2	WT -Dex	13	10	0.0051199	**
29	RGB2_PERIMETER_MM	D	expa1,10,14-2	WT +Dex	13	8	0.908516	ns
29	RGB2_PERIMETER_MM	D	OE 8-4 -Dex	OE 8-4 +Dex	12	12	0.33159	ns
29	RGB2_PERIMETER_MM	D	OE 8-4 -Dex	WT -Dex	12	10	0.105374	ns
29	RGB2_PERIMETER_MM	D	OE 8-4 -Dex	WT +Dex	12	8	0.33159	ns
29	RGB2_PERIMETER_MM	D	OE 8-4 +Dex	WT -Dex	12	10	0.0051199	**
29	RGB2_PERIMETER_MM	D	OE 8-4 +Dex	WT +Dex	12	8	0.908516	ns
29	RGB2_PERIMETER_MM	D	WT -Dex	WT +Dex	10	8	0.0051199	**
30	RGB2_PERIMETER_MM	C	expa1,10,14-1	expa1,10,14-2	13	13	0.94116	ns
30	RGB2_PERIMETER_MM	C	expa1,10,14-1	OE 8-4 -Dex	13	13	0.971287	ns
30	RGB2_PERIMETER_MM	C	expa1,10,14-1	OE 8-4 +Dex	13	12	0.315317	ns
30	RGB2_PERIMETER_MM	C	expa1,10,14-1	WT -Dex	13	11	0.0531288	ns
30	RGB2_PERIMETER_MM	C	expa1,10,14-1	WT +Dex	13	13	0.0210909	*
30	RGB2_PERIMETER_MM	C	expa1,10,14-2	OE 8-4 -Dex	13	13	0.94116	ns
30	RGB2_PERIMETER_MM	C	expa1,10,14-2	OE 8-4 +Dex	13	12	0.367188	ns
30	RGB2_PERIMETER_MM	C	expa1,10,14-2	WT -Dex	13	11	0.0651746	ns
30	RGB2_PERIMETER_MM	C	expa1,10,14-2	WT +Dex	13	13	0.0229426	*
30	RGB2_PERIMETER_MM	C	OE 8-4 -Dex	OE 8-4 +Dex	13	12	0.315317	ns
30	RGB2_PERIMETER_MM	C	OE 8-4 -Dex	WT -Dex	13	11	0.0531288	ns
30	RGB2_PERIMETER_MM	C	OE 8-4 -Dex	WT +Dex	13	13	0.0210909	*
30	RGB2_PERIMETER_MM	C	OE 8-4 +Dex	WT -Dex	12	11	0.389089	ns
30	RGB2_PERIMETER_MM	C	OE 8-4 +Dex	WT +Dex	12	13	0.22817	ns
30	RGB2_PERIMETER_MM	C	WT -Dex	WT +Dex	11	13	0.781284	ns
30	RGB2_PERIMETER_MM	D	expa1,10,14-1	expa1,10,14-2	11	13	0.699967	ns
30	RGB2_PERIMETER_MM	D	expa1,10,14-1	OE 8-4 -Dex	11	12	0.748907	ns
30	RGB2_PERIMETER_MM	D	expa1,10,14-1	OE 8-4 +Dex	11	12	0.699967	ns
30	RGB2_PERIMETER_MM	D	expa1,10,14-1	WT -Dex	11	10	0.0604345	ns
30	RGB2_PERIMETER_MM	D	expa1,10,14-1	WT +Dex	11	8	0.459941	ns
30	RGB2_PERIMETER_MM	D	expa1,10,14-2	OE 8-4 -Dex	13	12	0.587176	ns
30	RGB2_PERIMETER_MM	D	expa1,10,14-2	OE 8-4 +Dex	13	12	0.963405	ns
30	RGB2_PERIMETER_MM	D	expa1,10,14-2	WT -Dex	13	10	0.0139023	*
30	RGB2_PERIMETER_MM	D	expa1,10,14-2	WT +Dex	13	8	0.609158	ns
30	RGB2_PERIMETER_MM	D	OE 8-4 -Dex	OE 8-4 +Dex	12	12	0.587176	ns
30	RGB2_PERIMETER_MM	D	OE 8-4 -Dex	WT -Dex	12	10	0.112988	ns
30	RGB2_PERIMETER_MM	D	OE 8-4 -Dex	WT +Dex	12	8	0.264741	ns
30	RGB2_PERIMETER_MM	D	OE 8-4 +Dex	WT -Dex	12	10	0.0139023	*
30	RGB2_PERIMETER_MM	D	OE 8-4 +Dex	WT +Dex	12	8	0.609158	ns
30	RGB2_PERIMETER_MM	D	WT -Dex	WT +Dex	10	8	0.00898437	**
31	RGB2_PERIMETER_MM	C	expa1,10,14-1	expa1,10,14-2	13	13	0.673667	ns
31	RGB2_PERIMETER_MM	C	expa1,10,14-1	OE 8-4 -Dex	13	13	0.673667	ns
31	RGB2_PERIMETER_MM	C	expa1,10,14-1	OE 8-4 +Dex	13	12	0.673667	ns
31	RGB2_PERIMETER_MM	C	expa1,10,14-1	WT -Dex	13	11	0.0470956	*
31	RGB2_PERIMETER_MM	C	expa1,10,14-1	WT +Dex	13	13	0.436962	ns
31	RGB2_PERIMETER_MM	C	expa1,10,14-2	OE 8-4 -Dex	13	13	0.436962	ns
31	RGB2_PERIMETER_MM	C	expa1,10,14-2	OE 8-4 +Dex	13	12	0.984758	ns
31	RGB2_PERIMETER_MM	C	expa1,10,14-2	WT -Dex	13	11	0.140618	ns
31	RGB2_PERIMETER_MM	C	expa1,10,14-2	WT +Dex	13	13	0.673667	ns
31	RGB2_PERIMETER_MM	C	OE 8-4 -Dex	OE 8-4 +Dex	13	12	0.436962	ns
31	RGB2_PERIMETER_MM	C	OE 8-4 -Dex	WT -Dex	13	11	0.0195452	*
31	RGB2_PERIMETER_MM	C	OE 8-4 -Dex	WT +Dex	13	13	0.253643	ns
31	RGB2_PERIMETER_MM	C	OE 8-4 +Dex	WT -Dex	12	11	0.140618	ns
31	RGB2_PERIMETER_MM	C	OE 8-4 +Dex	WT +Dex	12	13	0.673667	ns
31	RGB2_PERIMETER_MM	C	WT -Dex	WT +Dex	11	13	0.253643	ns
31	RGB2_PERIMETER_MM	D	expa1,10,14-1	expa1,10,14-2	11	13	0.445789	ns
31	RGB2_PERIMETER_MM	D	expa1,10,14-1	OE 8-4 -Dex	11	12	0.90201	ns
31	RGB2_PERIMETER_MM	D	expa1,10,14-1	OE 8-4 +Dex	11	12	0.90201	ns
31	RGB2_PERIMETER_MM	D	expa1,10,14-1	WT -Dex	11	10	0.123751	ns
31	RGB2_PERIMETER_MM	D	expa1,10,14-1	WT +Dex	11	8	0.209014	ns
31	RGB2_PERIMETER_MM	D	expa1,10,14-2	OE 8-4 -Dex	13	12	0.531054	ns
31	RGB2_PERIMETER_MM	D	expa1,10,14-2	OE 8-4 +Dex	13	12	0.538414	ns
31	RGB2_PERIMETER_MM	D	expa1,10,14-2	WT -Dex	13	10	0.0103008	*
31	RGB2_PERIMETER_MM	D	expa1,10,14-2	WT +Dex	13	8	0.545647	ns
31	RGB2_PERIMETER_MM	D	OE 8-4 -Dex	OE 8-4 +Dex	12	12	0.940662	ns
31	RGB2_PERIMETER_MM	D	OE 8-4 -Dex	WT -Dex	12	10	0.0853965	ns
31	RGB2_PERIMETER_MM	D	OE 8-4 -Dex	WT +Dex	12	8	0.244611	ns
31	RGB2_PERIMETER_MM	D	OE 8-4 +Dex	WT -Dex	12	10	0.0853965	ns
31	RGB2_PERIMETER_MM	D	OE 8-4 +Dex	WT +Dex	12	8	0.244611	ns
31	RGB2_PERIMETER_MM	D	WT -Dex	WT +Dex	10	8	0.00525622	**
32	RGB2_PERIMETER_MM	C	expa1,10,14-1	expa1,10,14-2	13	13	0.758758	ns
32	RGB2_PERIMETER_MM	C	expa1,10,14-1	OE 8-4 -Dex	13	13	0.430796	ns
32	RGB2_PERIMETER_MM	C	expa1,10,14-1	OE 8-4 +Dex	13	12	0.555439	ns
32	RGB2_PERIMETER_MM	C	expa1,10,14-1	WT -Dex	13	11	0.30064	ns
32	RGB2_PERIMETER_MM	C	expa1,10,14-1	WT +Dex	13	13	0.555439	ns
32	RGB2_PERIMETER_MM	C	expa1,10,14-2	OE 8-4 -Dex	13	13	0.321421	ns
32	RGB2_PERIMETER_MM	C	expa1,10,14-2	OE 8-4 +Dex	13	12	0.430796	ns
32	RGB2_PERIMETER_MM	C	expa1,10,14-2	WT -Dex	13	11	0.321421	ns
32	RGB2_PERIMETER_MM	C	expa1,10,14-2	WT +Dex	13	13	0.758758	ns
32	RGB2_PERIMETER_MM	C	OE 8-4 -Dex	OE 8-4 +Dex	13	12	0.758758	ns
32	RGB2_PERIMETER_MM	C	OE 8-4 -Dex	WT -Dex	13	11	0.0668592	ns
32	RGB2_PERIMETER_MM	C	OE 8-4 -Dex	WT +Dex	13	13	0.282172	ns
32	RGB2_PERIMETER_MM	C	OE 8-4 +Dex	WT -Dex	12	11	0.0940656	ns
32	RGB2_PERIMETER_MM	C	OE 8-4 +Dex	WT +Dex	12	13	0.321421	ns
32	RGB2_PERIMETER_MM	C	WT -Dex	WT +Dex	11	13	0.46345	ns
32	RGB2_PERIMETER_MM	D	expa1,10,14-1	expa1,10,14-2	11	13	0.835249	ns
32	RGB2_PERIMETER_MM	D	expa1,10,14-1	OE 8-4 -Dex	11	12	0.932205	ns
32	RGB2_PERIMETER_MM	D	expa1,10,14-1	OE 8-4 +Dex	11	12	0.932205	ns
32	RGB2_PERIMETER_MM	D	expa1,10,14-1	WT -Dex	11	10	0.0305172	*
32	RGB2_PERIMETER_MM	D	expa1,10,14-1	WT +Dex	11	8	0.262731	ns
32	RGB2_PERIMETER_MM	D	expa1,10,14-2	OE 8-4 -Dex	13	12	0.795882	ns
32	RGB2_PERIMETER_MM	D	expa1,10,14-2	OE 8-4 +Dex	13	12	0.788317	ns
32	RGB2_PERIMETER_MM	D	expa1,10,14-2	WT -Dex	13	10	0.00976907	**
32	RGB2_PERIMETER_MM	D	expa1,10,14-2	WT +Dex	13	8	0.427429	ns
32	RGB2_PERIMETER_MM	D	OE 8-4 -Dex	OE 8-4 +Dex	12	12	0.932205	ns
32	RGB2_PERIMETER_MM	D	OE 8-4 -Dex	WT -Dex	12	10	0.0305172	*
32	RGB2_PERIMETER_MM	D	OE 8-4 -Dex	WT +Dex	12	8	0.235857	ns
32	RGB2_PERIMETER_MM	D	OE 8-4 +Dex	WT -Dex	12	10	0.0309366	*
32	RGB2_PERIMETER_MM	D	OE 8-4 +Dex	WT +Dex	12	8	0.235334	ns
32	RGB2_PERIMETER_MM	D	WT -Dex	WT +Dex	10	8	0.0012939	**
33	RGB2_PERIMETER_MM	C	expa1,10,14-1	expa1,10,14-2	13	13	0.0418691	*
33	RGB2_PERIMETER_MM	C	expa1,10,14-1	OE 8-4 -Dex	13	13	0.31993	ns
33	RGB2_PERIMETER_MM	C	expa1,10,14-1	OE 8-4 +Dex	13	12	0.73862	ns
33	RGB2_PERIMETER_MM	C	expa1,10,14-1	WT -Dex	13	11	0.0136868	*
33	RGB2_PERIMETER_MM	C	expa1,10,14-1	WT +Dex	13	13	0.234016	ns
33	RGB2_PERIMETER_MM	C	expa1,10,14-2	OE 8-4 -Dex	13	13	0.31993	ns
33	RGB2_PERIMETER_MM	C	expa1,10,14-2	OE 8-4 +Dex	13	12	0.108706	ns
33	RGB2_PERIMETER_MM	C	expa1,10,14-2	WT -Dex	13	11	0.494363	ns
33	RGB2_PERIMETER_MM	C	expa1,10,14-2	WT +Dex	13	13	0.4101	ns
33	RGB2_PERIMETER_MM	C	OE 8-4 -Dex	OE 8-4 +Dex	13	12	0.4567	ns
33	RGB2_PERIMETER_MM	C	OE 8-4 -Dex	WT -Dex	13	11	0.12372	ns
33	RGB2_PERIMETER_MM	C	OE 8-4 -Dex	WT +Dex	13	13	0.787191	ns
33	RGB2_PERIMETER_MM	C	OE 8-4 +Dex	WT -Dex	12	11	0.0306569	*
33	RGB2_PERIMETER_MM	C	OE 8-4 +Dex	WT +Dex	12	13	0.36318	ns
33	RGB2_PERIMETER_MM	C	WT -Dex	WT +Dex	11	13	0.186611	ns
33	RGB2_PERIMETER_MM	D	expa1,10,14-1	expa1,10,14-2	11	13	0.230889	ns
33	RGB2_PERIMETER_MM	D	expa1,10,14-1	OE 8-4 -Dex	11	12	0.487193	ns
33	RGB2_PERIMETER_MM	D	expa1,10,14-1	OE 8-4 +Dex	11	12	0.825956	ns
33	RGB2_PERIMETER_MM	D	expa1,10,14-1	WT -Dex	11	10	0.283875	ns
33	RGB2_PERIMETER_MM	D	expa1,10,14-1	WT +Dex	11	8	0.230889	ns
33	RGB2_PERIMETER_MM	D	expa1,10,14-2	OE 8-4 -Dex	13	12	0.487193	ns
33	RGB2_PERIMETER_MM	D	expa1,10,14-2	OE 8-4 +Dex	13	12	0.270546	ns
33	RGB2_PERIMETER_MM	D	expa1,10,14-2	WT -Dex	13	10	0.0259034	*
33	RGB2_PERIMETER_MM	D	expa1,10,14-2	WT +Dex	13	8	0.86808	ns
33	RGB2_PERIMETER_MM	D	OE 8-4 -Dex	OE 8-4 +Dex	12	12	0.628179	ns
33	RGB2_PERIMETER_MM	D	OE 8-4 -Dex	WT -Dex	12	10	0.118786	ns
33	RGB2_PERIMETER_MM	D	OE 8-4 -Dex	WT +Dex	12	8	0.487193	ns
33	RGB2_PERIMETER_MM	D	OE 8-4 +Dex	WT -Dex	12	10	0.230889	ns
33	RGB2_PERIMETER_MM	D	OE 8-4 +Dex	WT +Dex	12	8	0.270546	ns
33	RGB2_PERIMETER_MM	D	WT -Dex	WT +Dex	10	8	0.0259034	*
34	RGB2_PERIMETER_MM	C	expa1,10,14-1	expa1,10,14-2	13	13	0.502092	ns
34	RGB2_PERIMETER_MM	C	expa1,10,14-1	OE 8-4 -Dex	13	13	0.147001	ns
34	RGB2_PERIMETER_MM	C	expa1,10,14-1	OE 8-4 +Dex	13	12	0.648748	ns
34	RGB2_PERIMETER_MM	C	expa1,10,14-1	WT -Dex	13	11	0.375086	ns
34	RGB2_PERIMETER_MM	C	expa1,10,14-1	WT +Dex	13	13	0.27498	ns
34	RGB2_PERIMETER_MM	C	expa1,10,14-2	OE 8-4 -Dex	13	13	0.483383	ns
34	RGB2_PERIMETER_MM	C	expa1,10,14-2	OE 8-4 +Dex	13	12	0.303861	ns
34	RGB2_PERIMETER_MM	C	expa1,10,14-2	WT -Dex	13	11	0.134399	ns
34	RGB2_PERIMETER_MM	C	expa1,10,14-2	WT +Dex	13	13	0.616925	ns
34	RGB2_PERIMETER_MM	C	OE 8-4 -Dex	OE 8-4 +Dex	13	12	0.0894193	ns
34	RGB2_PERIMETER_MM	C	OE 8-4 -Dex	WT -Dex	13	11	0.0376121	*
34	RGB2_PERIMETER_MM	C	OE 8-4 -Dex	WT +Dex	13	13	0.712174	ns
34	RGB2_PERIMETER_MM	C	OE 8-4 +Dex	WT -Dex	12	11	0.60856	ns
34	RGB2_PERIMETER_MM	C	OE 8-4 +Dex	WT +Dex	12	13	0.134399	ns
34	RGB2_PERIMETER_MM	C	WT -Dex	WT +Dex	11	13	0.057023	ns
34	RGB2_PERIMETER_MM	D	expa1,10,14-1	expa1,10,14-2	11	13	0.0970337	ns
34	RGB2_PERIMETER_MM	D	expa1,10,14-1	OE 8-4 -Dex	11	12	0.764385	ns
34	RGB2_PERIMETER_MM	D	expa1,10,14-1	OE 8-4 +Dex	11	12	0.483701	ns
34	RGB2_PERIMETER_MM	D	expa1,10,14-1	WT -Dex	11	10	0.310646	ns
34	RGB2_PERIMETER_MM	D	expa1,10,14-1	WT +Dex	11	8	0.310646	ns
34	RGB2_PERIMETER_MM	D	expa1,10,14-2	OE 8-4 -Dex	13	12	0.135188	ns
34	RGB2_PERIMETER_MM	D	expa1,10,14-2	OE 8-4 +Dex	13	12	0.0126334	*
34	RGB2_PERIMETER_MM	D	expa1,10,14-2	WT -Dex	13	10	0.00689334	**
34	RGB2_PERIMETER_MM	D	expa1,10,14-2	WT +Dex	13	8	0.614358	ns
34	RGB2_PERIMETER_MM	D	OE 8-4 -Dex	OE 8-4 +Dex	12	12	0.350451	ns
34	RGB2_PERIMETER_MM	D	OE 8-4 -Dex	WT -Dex	12	10	0.216187	ns
34	RGB2_PERIMETER_MM	D	OE 8-4 -Dex	WT +Dex	12	8	0.385167	ns
34	RGB2_PERIMETER_MM	D	OE 8-4 +Dex	WT -Dex	12	10	0.657425	ns
34	RGB2_PERIMETER_MM	D	OE 8-4 +Dex	WT +Dex	12	8	0.0970337	ns
34	RGB2_PERIMETER_MM	D	WT -Dex	WT +Dex	10	8	0.059493	ns
35	RGB2_PERIMETER_MM	C	expa1,10,14-1	expa1,10,14-2	13	13	0.521885	ns
35	RGB2_PERIMETER_MM	C	expa1,10,14-1	OE 8-4 -Dex	13	13	0.521885	ns
35	RGB2_PERIMETER_MM	C	expa1,10,14-1	OE 8-4 +Dex	13	12	0.0589633	ns
35	RGB2_PERIMETER_MM	C	expa1,10,14-1	WT -Dex	13	11	0.521885	ns
35	RGB2_PERIMETER_MM	C	expa1,10,14-1	WT +Dex	13	13	0.183313	ns
35	RGB2_PERIMETER_MM	C	expa1,10,14-2	OE 8-4 -Dex	13	13	0.971286	ns
35	RGB2_PERIMETER_MM	C	expa1,10,14-2	OE 8-4 +Dex	13	12	0.00650888	**
35	RGB2_PERIMETER_MM	C	expa1,10,14-2	WT -Dex	13	11	0.971286	ns
35	RGB2_PERIMETER_MM	C	expa1,10,14-2	WT +Dex	13	13	0.521885	ns
35	RGB2_PERIMETER_MM	C	OE 8-4 -Dex	OE 8-4 +Dex	13	12	0.00650888	**
35	RGB2_PERIMETER_MM	C	OE 8-4 -Dex	WT -Dex	13	11	0.971286	ns
35	RGB2_PERIMETER_MM	C	OE 8-4 -Dex	WT +Dex	13	13	0.521885	ns
35	RGB2_PERIMETER_MM	C	OE 8-4 +Dex	WT -Dex	12	11	0.00650888	**
35	RGB2_PERIMETER_MM	C	OE 8-4 +Dex	WT +Dex	12	13	0.00065407	***
35	RGB2_PERIMETER_MM	C	WT -Dex	WT +Dex	11	13	0.527581	ns
35	RGB2_PERIMETER_MM	D	expa1,10,14-1	expa1,10,14-2	11	13	0.101503	ns
35	RGB2_PERIMETER_MM	D	expa1,10,14-1	OE 8-4 -Dex	11	12	0.854439	ns
35	RGB2_PERIMETER_MM	D	expa1,10,14-1	OE 8-4 +Dex	11	12	0.0156497	*
35	RGB2_PERIMETER_MM	D	expa1,10,14-1	WT -Dex	11	10	0.50304	ns
35	RGB2_PERIMETER_MM	D	expa1,10,14-1	WT +Dex	11	8	0.854439	ns
35	RGB2_PERIMETER_MM	D	expa1,10,14-2	OE 8-4 -Dex	13	12	0.120387	ns
35	RGB2_PERIMETER_MM	D	expa1,10,14-2	OE 8-4 +Dex	13	12	7.386e-06	****
35	RGB2_PERIMETER_MM	D	expa1,10,14-2	WT -Dex	13	10	0.0156497	*
35	RGB2_PERIMETER_MM	D	expa1,10,14-2	WT +Dex	13	8	0.101503	ns
35	RGB2_PERIMETER_MM	D	OE 8-4 -Dex	OE 8-4 +Dex	12	12	0.0114785	*
35	RGB2_PERIMETER_MM	D	OE 8-4 -Dex	WT -Dex	12	10	0.385492	ns
35	RGB2_PERIMETER_MM	D	OE 8-4 -Dex	WT +Dex	12	8	0.803735	ns
35	RGB2_PERIMETER_MM	D	OE 8-4 +Dex	WT -Dex	12	10	0.110711	ns
35	RGB2_PERIMETER_MM	D	OE 8-4 +Dex	WT +Dex	12	8	0.0435344	*
35	RGB2_PERIMETER_MM	D	WT -Dex	WT +Dex	10	8	0.64626	ns
36	RGB2_PERIMETER_MM	C	expa1,10,14-1	expa1,10,14-2	13	13	0.335459	ns
36	RGB2_PERIMETER_MM	C	expa1,10,14-1	OE 8-4 -Dex	13	13	0.238318	ns
36	RGB2_PERIMETER_MM	C	expa1,10,14-1	OE 8-4 +Dex	13	12	0.0455099	*
36	RGB2_PERIMETER_MM	C	expa1,10,14-1	WT -Dex	13	11	0.877607	ns
36	RGB2_PERIMETER_MM	C	expa1,10,14-1	WT +Dex	13	13	0.335459	ns
36	RGB2_PERIMETER_MM	C	expa1,10,14-2	OE 8-4 -Dex	13	13	0.0260347	*
36	RGB2_PERIMETER_MM	C	expa1,10,14-2	OE 8-4 +Dex	13	12	0.00332604	**
36	RGB2_PERIMETER_MM	C	expa1,10,14-2	WT -Dex	13	11	0.296404	ns
36	RGB2_PERIMETER_MM	C	expa1,10,14-2	WT +Dex	13	13	1	ns
36	RGB2_PERIMETER_MM	C	OE 8-4 -Dex	OE 8-4 +Dex	13	12	0.444862	ns
36	RGB2_PERIMETER_MM	C	OE 8-4 -Dex	WT -Dex	13	11	0.296404	ns
36	RGB2_PERIMETER_MM	C	OE 8-4 -Dex	WT +Dex	13	13	0.0260347	*
36	RGB2_PERIMETER_MM	C	OE 8-4 +Dex	WT -Dex	12	11	0.088371	ns
36	RGB2_PERIMETER_MM	C	OE 8-4 +Dex	WT +Dex	12	13	0.00332604	**
36	RGB2_PERIMETER_MM	C	WT -Dex	WT +Dex	11	13	0.296404	ns
36	RGB2_PERIMETER_MM	D	expa1,10,14-1	expa1,10,14-2	11	13	0.731961	ns
36	RGB2_PERIMETER_MM	D	expa1,10,14-1	OE 8-4 -Dex	11	12	0.501259	ns
36	RGB2_PERIMETER_MM	D	expa1,10,14-1	OE 8-4 +Dex	11	12	0.0123571	*
36	RGB2_PERIMETER_MM	D	expa1,10,14-1	WT -Dex	11	10	0.296029	ns
36	RGB2_PERIMETER_MM	D	expa1,10,14-1	WT +Dex	11	8	0.501259	ns
36	RGB2_PERIMETER_MM	D	expa1,10,14-2	OE 8-4 -Dex	13	12	0.313995	ns
36	RGB2_PERIMETER_MM	D	expa1,10,14-2	OE 8-4 +Dex	13	12	0.00324042	**
36	RGB2_PERIMETER_MM	D	expa1,10,14-2	WT -Dex	13	10	0.157963	ns
36	RGB2_PERIMETER_MM	D	expa1,10,14-2	WT +Dex	13	8	0.313995	ns
36	RGB2_PERIMETER_MM	D	OE 8-4 -Dex	OE 8-4 +Dex	12	12	0.108142	ns
36	RGB2_PERIMETER_MM	D	OE 8-4 -Dex	WT -Dex	12	10	0.657048	ns
36	RGB2_PERIMETER_MM	D	OE 8-4 -Dex	WT +Dex	12	8	0.916678	ns
36	RGB2_PERIMETER_MM	D	OE 8-4 +Dex	WT -Dex	12	10	0.296029	ns
36	RGB2_PERIMETER_MM	D	OE 8-4 +Dex	WT +Dex	12	8	0.157963	ns
36	RGB2_PERIMETER_MM	D	WT -Dex	WT +Dex	10	8	0.731961	ns
9	RGB2_ROUNDNESS	C	expa1,10,14-1	expa1,10,14-2	13	13	0.484576	ns
9	RGB2_ROUNDNESS	C	expa1,10,14-1	OE 8-4 -Dex	13	13	0.00440379	**
9	RGB2_ROUNDNESS	C	expa1,10,14-1	OE 8-4 +Dex	13	12	0.00326065	**
9	RGB2_ROUNDNESS	C	expa1,10,14-1	WT -Dex	13	11	0.145488	ns
9	RGB2_ROUNDNESS	C	expa1,10,14-1	WT +Dex	13	13	0.00449298	**
9	RGB2_ROUNDNESS	C	expa1,10,14-2	OE 8-4 -Dex	13	13	0.0301936	*
9	RGB2_ROUNDNESS	C	expa1,10,14-2	OE 8-4 +Dex	13	12	0.0163174	*
9	RGB2_ROUNDNESS	C	expa1,10,14-2	WT -Dex	13	11	0.433609	ns
9	RGB2_ROUNDNESS	C	expa1,10,14-2	WT +Dex	13	13	0.0350625	*
9	RGB2_ROUNDNESS	C	OE 8-4 -Dex	OE 8-4 +Dex	13	12	0.794442	ns
9	RGB2_ROUNDNESS	C	OE 8-4 -Dex	WT -Dex	13	11	0.23801	ns
9	RGB2_ROUNDNESS	C	OE 8-4 -Dex	WT +Dex	13	13	0.906874	ns
9	RGB2_ROUNDNESS	C	OE 8-4 +Dex	WT -Dex	12	11	0.148742	ns
9	RGB2_ROUNDNESS	C	OE 8-4 +Dex	WT +Dex	12	13	0.757697	ns
9	RGB2_ROUNDNESS	C	WT -Dex	WT +Dex	11	13	0.263882	ns
9	RGB2_ROUNDNESS	D	expa1,10,14-1	expa1,10,14-2	11	13	0.707171	ns
9	RGB2_ROUNDNESS	D	expa1,10,14-1	OE 8-4 -Dex	11	12	0.00430732	**
9	RGB2_ROUNDNESS	D	expa1,10,14-1	OE 8-4 +Dex	11	12	0.00303869	**
9	RGB2_ROUNDNESS	D	expa1,10,14-1	WT -Dex	11	10	0.0374101	*
9	RGB2_ROUNDNESS	D	expa1,10,14-1	WT +Dex	11	8	0.0842562	ns
9	RGB2_ROUNDNESS	D	expa1,10,14-2	OE 8-4 -Dex	13	12	0.000697871	***
9	RGB2_ROUNDNESS	D	expa1,10,14-2	OE 8-4 +Dex	13	12	0.000640438	***
9	RGB2_ROUNDNESS	D	expa1,10,14-2	WT -Dex	13	10	0.00917323	**
9	RGB2_ROUNDNESS	D	expa1,10,14-2	WT +Dex	13	8	0.0281271	*
9	RGB2_ROUNDNESS	D	OE 8-4 -Dex	OE 8-4 +Dex	12	12	0.856549	ns
9	RGB2_ROUNDNESS	D	OE 8-4 -Dex	WT -Dex	12	10	0.570963	ns
9	RGB2_ROUNDNESS	D	OE 8-4 -Dex	WT +Dex	12	8	0.490074	ns
9	RGB2_ROUNDNESS	D	OE 8-4 +Dex	WT -Dex	12	10	0.490074	ns
9	RGB2_ROUNDNESS	D	OE 8-4 +Dex	WT +Dex	12	8	0.456774	ns
9	RGB2_ROUNDNESS	D	WT -Dex	WT +Dex	10	8	0.856549	ns
10	RGB2_ROUNDNESS	C	expa1,10,14-1	expa1,10,14-2	13	13	0.978463	ns
10	RGB2_ROUNDNESS	C	expa1,10,14-1	OE 8-4 -Dex	13	13	0.0305219	*
10	RGB2_ROUNDNESS	C	expa1,10,14-1	OE 8-4 +Dex	13	12	0.00289282	**
10	RGB2_ROUNDNESS	C	expa1,10,14-1	WT -Dex	13	11	0.000433066	***
10	RGB2_ROUNDNESS	C	expa1,10,14-1	WT +Dex	13	13	0.0305219	*
10	RGB2_ROUNDNESS	C	expa1,10,14-2	OE 8-4 -Dex	13	13	0.0305219	*
10	RGB2_ROUNDNESS	C	expa1,10,14-2	OE 8-4 +Dex	13	12	0.0029005	**
10	RGB2_ROUNDNESS	C	expa1,10,14-2	WT -Dex	13	11	0.000433066	***
10	RGB2_ROUNDNESS	C	expa1,10,14-2	WT +Dex	13	13	0.0305219	*
10	RGB2_ROUNDNESS	C	OE 8-4 -Dex	OE 8-4 +Dex	13	12	0.407873	ns
10	RGB2_ROUNDNESS	C	OE 8-4 -Dex	WT -Dex	13	11	0.13492	ns
10	RGB2_ROUNDNESS	C	OE 8-4 -Dex	WT +Dex	13	13	0.978463	ns
10	RGB2_ROUNDNESS	C	OE 8-4 +Dex	WT -Dex	12	11	0.542068	ns
10	RGB2_ROUNDNESS	C	OE 8-4 +Dex	WT +Dex	12	13	0.407873	ns
10	RGB2_ROUNDNESS	C	WT -Dex	WT +Dex	11	13	0.13492	ns
10	RGB2_ROUNDNESS	D	expa1,10,14-1	expa1,10,14-2	11	13	0.42017	ns
10	RGB2_ROUNDNESS	D	expa1,10,14-1	OE 8-4 -Dex	11	12	0.0199236	*
10	RGB2_ROUNDNESS	D	expa1,10,14-1	OE 8-4 +Dex	11	12	0.000879981	***
10	RGB2_ROUNDNESS	D	expa1,10,14-1	WT -Dex	11	10	7.56336e-05	****
10	RGB2_ROUNDNESS	D	expa1,10,14-1	WT +Dex	11	8	0.0545315	ns
10	RGB2_ROUNDNESS	D	expa1,10,14-2	OE 8-4 -Dex	13	12	0.000879981	***
10	RGB2_ROUNDNESS	D	expa1,10,14-2	OE 8-4 +Dex	13	12	1.80054e-05	****
10	RGB2_ROUNDNESS	D	expa1,10,14-2	WT -Dex	13	10	1.2496e-06	****
10	RGB2_ROUNDNESS	D	expa1,10,14-2	WT +Dex	13	8	0.00541361	**
10	RGB2_ROUNDNESS	D	OE 8-4 -Dex	OE 8-4 +Dex	12	12	0.353532	ns
10	RGB2_ROUNDNESS	D	OE 8-4 -Dex	WT -Dex	12	10	0.0969519	ns
10	RGB2_ROUNDNESS	D	OE 8-4 -Dex	WT +Dex	12	8	0.875299	ns
10	RGB2_ROUNDNESS	D	OE 8-4 +Dex	WT -Dex	12	10	0.42017	ns
10	RGB2_ROUNDNESS	D	OE 8-4 +Dex	WT +Dex	12	8	0.353532	ns
10	RGB2_ROUNDNESS	D	WT -Dex	WT +Dex	10	8	0.0969519	ns
11	RGB2_ROUNDNESS	C	expa1,10,14-1	expa1,10,14-2	13	13	0.713344	ns
11	RGB2_ROUNDNESS	C	expa1,10,14-1	OE 8-4 -Dex	13	13	0.0829933	ns
11	RGB2_ROUNDNESS	C	expa1,10,14-1	OE 8-4 +Dex	13	12	0.0357465	*
11	RGB2_ROUNDNESS	C	expa1,10,14-1	WT -Dex	13	11	0.000214041	***
11	RGB2_ROUNDNESS	C	expa1,10,14-1	WT +Dex	13	13	0.0286575	*
11	RGB2_ROUNDNESS	C	expa1,10,14-2	OE 8-4 -Dex	13	13	0.0357465	*
11	RGB2_ROUNDNESS	C	expa1,10,14-2	OE 8-4 +Dex	13	12	0.0154697	*
11	RGB2_ROUNDNESS	C	expa1,10,14-2	WT -Dex	13	11	6.38711e-05	****
11	RGB2_ROUNDNESS	C	expa1,10,14-2	WT +Dex	13	13	0.0124911	*
11	RGB2_ROUNDNESS	C	OE 8-4 -Dex	OE 8-4 +Dex	13	12	0.693324	ns
11	RGB2_ROUNDNESS	C	OE 8-4 -Dex	WT -Dex	13	11	0.0395169	*
11	RGB2_ROUNDNESS	C	OE 8-4 -Dex	WT +Dex	13	13	0.660944	ns
11	RGB2_ROUNDNESS	C	OE 8-4 +Dex	WT -Dex	12	11	0.117079	ns
11	RGB2_ROUNDNESS	C	OE 8-4 +Dex	WT +Dex	12	13	0.925072	ns
11	RGB2_ROUNDNESS	C	WT -Dex	WT +Dex	11	13	0.120638	ns
11	RGB2_ROUNDNESS	D	expa1,10,14-1	expa1,10,14-2	11	13	0.903039	ns
11	RGB2_ROUNDNESS	D	expa1,10,14-1	OE 8-4 -Dex	11	12	0.216065	ns
11	RGB2_ROUNDNESS	D	expa1,10,14-1	OE 8-4 +Dex	11	12	0.0484759	*
11	RGB2_ROUNDNESS	D	expa1,10,14-1	WT -Dex	11	10	0.000789664	***
11	RGB2_ROUNDNESS	D	expa1,10,14-1	WT +Dex	11	8	0.0484759	*
11	RGB2_ROUNDNESS	D	expa1,10,14-2	OE 8-4 -Dex	13	12	0.218252	ns
11	RGB2_ROUNDNESS	D	expa1,10,14-2	OE 8-4 +Dex	13	12	0.0484759	*
11	RGB2_ROUNDNESS	D	expa1,10,14-2	WT -Dex	13	10	0.000789664	***
11	RGB2_ROUNDNESS	D	expa1,10,14-2	WT +Dex	13	8	0.0484759	*
11	RGB2_ROUNDNESS	D	OE 8-4 -Dex	OE 8-4 +Dex	12	12	0.48347	ns
11	RGB2_ROUNDNESS	D	OE 8-4 -Dex	WT -Dex	12	10	0.0484759	*
11	RGB2_ROUNDNESS	D	OE 8-4 -Dex	WT +Dex	12	8	0.391726	ns
11	RGB2_ROUNDNESS	D	OE 8-4 +Dex	WT -Dex	12	10	0.163841	ns
11	RGB2_ROUNDNESS	D	OE 8-4 +Dex	WT +Dex	12	8	0.830779	ns
11	RGB2_ROUNDNESS	D	WT -Dex	WT +Dex	10	8	0.279053	ns
12	RGB2_ROUNDNESS	C	expa1,10,14-1	expa1,10,14-2	13	13	1	ns
12	RGB2_ROUNDNESS	C	expa1,10,14-1	OE 8-4 -Dex	13	13	0.0437332	*
12	RGB2_ROUNDNESS	C	expa1,10,14-1	OE 8-4 +Dex	13	12	0.0295129	*
12	RGB2_ROUNDNESS	C	expa1,10,14-1	WT -Dex	13	11	3.58831e-05	****
12	RGB2_ROUNDNESS	C	expa1,10,14-1	WT +Dex	13	13	0.000611213	***
12	RGB2_ROUNDNESS	C	expa1,10,14-2	OE 8-4 -Dex	13	13	0.0437332	*
12	RGB2_ROUNDNESS	C	expa1,10,14-2	OE 8-4 +Dex	13	12	0.0295129	*
12	RGB2_ROUNDNESS	C	expa1,10,14-2	WT -Dex	13	11	3.58831e-05	****
12	RGB2_ROUNDNESS	C	expa1,10,14-2	WT +Dex	13	13	0.000611213	***
12	RGB2_ROUNDNESS	C	OE 8-4 -Dex	OE 8-4 +Dex	13	12	0.78613	ns
12	RGB2_ROUNDNESS	C	OE 8-4 -Dex	WT -Dex	13	11	0.0309532	*
12	RGB2_ROUNDNESS	C	OE 8-4 -Dex	WT +Dex	13	13	0.16593	ns
12	RGB2_ROUNDNESS	C	OE 8-4 +Dex	WT -Dex	12	11	0.0570701	ns
12	RGB2_ROUNDNESS	C	OE 8-4 +Dex	WT +Dex	12	13	0.299343	ns
12	RGB2_ROUNDNESS	C	WT -Dex	WT +Dex	11	13	0.386506	ns
12	RGB2_ROUNDNESS	D	expa1,10,14-1	expa1,10,14-2	11	13	0.899263	ns
12	RGB2_ROUNDNESS	D	expa1,10,14-1	OE 8-4 -Dex	11	12	0.0495284	*
12	RGB2_ROUNDNESS	D	expa1,10,14-1	OE 8-4 +Dex	11	12	0.0495284	*
12	RGB2_ROUNDNESS	D	expa1,10,14-1	WT -Dex	11	10	5.71052e-05	****
12	RGB2_ROUNDNESS	D	expa1,10,14-1	WT +Dex	11	8	0.0516665	ns
12	RGB2_ROUNDNESS	D	expa1,10,14-2	OE 8-4 -Dex	13	12	0.0495284	*
12	RGB2_ROUNDNESS	D	expa1,10,14-2	OE 8-4 +Dex	13	12	0.0495284	*
12	RGB2_ROUNDNESS	D	expa1,10,14-2	WT -Dex	13	10	6.41175e-05	****
12	RGB2_ROUNDNESS	D	expa1,10,14-2	WT +Dex	13	8	0.0858831	ns
12	RGB2_ROUNDNESS	D	OE 8-4 -Dex	OE 8-4 +Dex	12	12	0.974551	ns
12	RGB2_ROUNDNESS	D	OE 8-4 -Dex	WT -Dex	12	10	0.0495284	*
12	RGB2_ROUNDNESS	D	OE 8-4 -Dex	WT +Dex	12	8	0.974551	ns
12	RGB2_ROUNDNESS	D	OE 8-4 +Dex	WT -Dex	12	10	0.0495284	*
12	RGB2_ROUNDNESS	D	OE 8-4 +Dex	WT +Dex	12	8	0.974551	ns
12	RGB2_ROUNDNESS	D	WT -Dex	WT +Dex	10	8	0.0495284	*
13	RGB2_ROUNDNESS	C	expa1,10,14-1	expa1,10,14-2	13	13	0.221361	ns
13	RGB2_ROUNDNESS	C	expa1,10,14-1	OE 8-4 -Dex	13	13	0.132183	ns
13	RGB2_ROUNDNESS	C	expa1,10,14-1	OE 8-4 +Dex	13	12	0.00347202	**
13	RGB2_ROUNDNESS	C	expa1,10,14-1	WT -Dex	13	11	2.75543e-05	****
13	RGB2_ROUNDNESS	C	expa1,10,14-1	WT +Dex	13	13	0.000760092	***
13	RGB2_ROUNDNESS	C	expa1,10,14-2	OE 8-4 -Dex	13	13	0.685527	ns
13	RGB2_ROUNDNESS	C	expa1,10,14-2	OE 8-4 +Dex	13	12	0.0874342	ns
13	RGB2_ROUNDNESS	C	expa1,10,14-2	WT -Dex	13	11	0.0025233	**
13	RGB2_ROUNDNESS	C	expa1,10,14-2	WT +Dex	13	13	0.0279059	*
13	RGB2_ROUNDNESS	C	OE 8-4 -Dex	OE 8-4 +Dex	13	12	0.16678	ns
13	RGB2_ROUNDNESS	C	OE 8-4 -Dex	WT -Dex	13	11	0.00599302	**
13	RGB2_ROUNDNESS	C	OE 8-4 -Dex	WT +Dex	13	13	0.0706159	ns
13	RGB2_ROUNDNESS	C	OE 8-4 +Dex	WT -Dex	12	11	0.180239	ns
13	RGB2_ROUNDNESS	C	OE 8-4 +Dex	WT +Dex	12	13	0.663664	ns
13	RGB2_ROUNDNESS	C	WT -Dex	WT +Dex	11	13	0.33958	ns
13	RGB2_ROUNDNESS	D	expa1,10,14-1	expa1,10,14-2	11	13	0.790777	ns
13	RGB2_ROUNDNESS	D	expa1,10,14-1	OE 8-4 -Dex	11	12	0.227856	ns
13	RGB2_ROUNDNESS	D	expa1,10,14-1	OE 8-4 +Dex	11	12	0.0662487	ns
13	RGB2_ROUNDNESS	D	expa1,10,14-1	WT -Dex	11	10	0.00122523	**
13	RGB2_ROUNDNESS	D	expa1,10,14-1	WT +Dex	11	8	0.677674	ns
13	RGB2_ROUNDNESS	D	expa1,10,14-2	OE 8-4 -Dex	13	12	0.333944	ns
13	RGB2_ROUNDNESS	D	expa1,10,14-2	OE 8-4 +Dex	13	12	0.0997997	ns
13	RGB2_ROUNDNESS	D	expa1,10,14-2	WT -Dex	13	10	0.00122523	**
13	RGB2_ROUNDNESS	D	expa1,10,14-2	WT +Dex	13	8	0.790777	ns
13	RGB2_ROUNDNESS	D	OE 8-4 -Dex	OE 8-4 +Dex	12	12	0.523546	ns
13	RGB2_ROUNDNESS	D	OE 8-4 -Dex	WT -Dex	12	10	0.0389034	*
13	RGB2_ROUNDNESS	D	OE 8-4 -Dex	WT +Dex	12	8	0.523546	ns
13	RGB2_ROUNDNESS	D	OE 8-4 +Dex	WT -Dex	12	10	0.160034	ns
13	RGB2_ROUNDNESS	D	OE 8-4 +Dex	WT +Dex	12	8	0.227856	ns
13	RGB2_ROUNDNESS	D	WT -Dex	WT +Dex	10	8	0.00995544	**
14	RGB2_ROUNDNESS	C	expa1,10,14-1	expa1,10,14-2	13	13	0.94261	ns
14	RGB2_ROUNDNESS	C	expa1,10,14-1	OE 8-4 -Dex	13	13	0.489117	ns
14	RGB2_ROUNDNESS	C	expa1,10,14-1	OE 8-4 +Dex	13	12	0.0652544	ns
14	RGB2_ROUNDNESS	C	expa1,10,14-1	WT -Dex	13	11	0.0652544	ns
14	RGB2_ROUNDNESS	C	expa1,10,14-1	WT +Dex	13	13	0.0655918	ns
14	RGB2_ROUNDNESS	C	expa1,10,14-2	OE 8-4 -Dex	13	13	0.483362	ns
14	RGB2_ROUNDNESS	C	expa1,10,14-2	OE 8-4 +Dex	13	12	0.0652544	ns
14	RGB2_ROUNDNESS	C	expa1,10,14-2	WT -Dex	13	11	0.0652544	ns
14	RGB2_ROUNDNESS	C	expa1,10,14-2	WT +Dex	13	13	0.0652544	ns
14	RGB2_ROUNDNESS	C	OE 8-4 -Dex	OE 8-4 +Dex	13	12	0.28605	ns
14	RGB2_ROUNDNESS	C	OE 8-4 -Dex	WT -Dex	13	11	0.223461	ns
14	RGB2_ROUNDNESS	C	OE 8-4 -Dex	WT +Dex	13	13	0.319925	ns
14	RGB2_ROUNDNESS	C	OE 8-4 +Dex	WT -Dex	12	11	0.941908	ns
14	RGB2_ROUNDNESS	C	OE 8-4 +Dex	WT +Dex	12	13	0.941908	ns
14	RGB2_ROUNDNESS	C	WT -Dex	WT +Dex	11	13	0.884416	ns
14	RGB2_ROUNDNESS	D	expa1,10,14-1	expa1,10,14-2	11	13	0.0435356	*
14	RGB2_ROUNDNESS	D	expa1,10,14-1	OE 8-4 -Dex	11	12	0.0321815	*
14	RGB2_ROUNDNESS	D	expa1,10,14-1	OE 8-4 +Dex	11	12	2.25101e-05	****
14	RGB2_ROUNDNESS	D	expa1,10,14-1	WT -Dex	11	10	2.25101e-05	****
14	RGB2_ROUNDNESS	D	expa1,10,14-1	WT +Dex	11	8	0.0971185	ns
14	RGB2_ROUNDNESS	D	expa1,10,14-2	OE 8-4 -Dex	13	12	0.859697	ns
14	RGB2_ROUNDNESS	D	expa1,10,14-2	OE 8-4 +Dex	13	12	0.0305096	*
14	RGB2_ROUNDNESS	D	expa1,10,14-2	WT -Dex	13	10	0.0284752	*
14	RGB2_ROUNDNESS	D	expa1,10,14-2	WT +Dex	13	8	0.90064	ns
14	RGB2_ROUNDNESS	D	OE 8-4 -Dex	OE 8-4 +Dex	12	12	0.0321815	*
14	RGB2_ROUNDNESS	D	OE 8-4 -Dex	WT -Dex	12	10	0.0319165	*
14	RGB2_ROUNDNESS	D	OE 8-4 -Dex	WT +Dex	12	8	0.859697	ns
14	RGB2_ROUNDNESS	D	OE 8-4 +Dex	WT -Dex	12	10	0.859697	ns
14	RGB2_ROUNDNESS	D	OE 8-4 +Dex	WT +Dex	12	8	0.0319165	*
14	RGB2_ROUNDNESS	D	WT -Dex	WT +Dex	10	8	0.0305096	*
15	RGB2_ROUNDNESS	C	expa1,10,14-1	expa1,10,14-2	13	13	0.752793	ns
15	RGB2_ROUNDNESS	C	expa1,10,14-1	OE 8-4 -Dex	13	13	0.478408	ns
15	RGB2_ROUNDNESS	C	expa1,10,14-1	OE 8-4 +Dex	13	12	0.000691253	***
15	RGB2_ROUNDNESS	C	expa1,10,14-1	WT -Dex	13	11	0.558218	ns
15	RGB2_ROUNDNESS	C	expa1,10,14-1	WT +Dex	13	13	0.096195	ns
15	RGB2_ROUNDNESS	C	expa1,10,14-2	OE 8-4 -Dex	13	13	0.320312	ns
15	RGB2_ROUNDNESS	C	expa1,10,14-2	OE 8-4 +Dex	13	12	0.00158045	**
15	RGB2_ROUNDNESS	C	expa1,10,14-2	WT -Dex	13	11	0.73943	ns
15	RGB2_ROUNDNESS	C	expa1,10,14-2	WT +Dex	13	13	0.148686	ns
15	RGB2_ROUNDNESS	C	OE 8-4 -Dex	OE 8-4 +Dex	13	12	2.82457e-05	****
15	RGB2_ROUNDNESS	C	OE 8-4 -Dex	WT -Dex	13	11	0.207586	ns
15	RGB2_ROUNDNESS	C	OE 8-4 -Dex	WT +Dex	13	13	0.00976372	**
15	RGB2_ROUNDNESS	C	OE 8-4 +Dex	WT -Dex	12	11	0.00822017	**
15	RGB2_ROUNDNESS	C	OE 8-4 +Dex	WT +Dex	12	13	0.128095	ns
15	RGB2_ROUNDNESS	C	WT -Dex	WT +Dex	11	13	0.300085	ns
15	RGB2_ROUNDNESS	D	expa1,10,14-1	expa1,10,14-2	11	13	0.18297	ns
15	RGB2_ROUNDNESS	D	expa1,10,14-1	OE 8-4 -Dex	11	12	0.18297	ns
15	RGB2_ROUNDNESS	D	expa1,10,14-1	OE 8-4 +Dex	11	12	0.00844028	**
15	RGB2_ROUNDNESS	D	expa1,10,14-1	WT -Dex	11	10	0.00525871	**
15	RGB2_ROUNDNESS	D	expa1,10,14-1	WT +Dex	11	8	0.0132595	*
15	RGB2_ROUNDNESS	D	expa1,10,14-2	OE 8-4 -Dex	13	12	0.935565	ns
15	RGB2_ROUNDNESS	D	expa1,10,14-2	OE 8-4 +Dex	13	12	0.18297	ns
15	RGB2_ROUNDNESS	D	expa1,10,14-2	WT -Dex	13	10	0.134053	ns
15	RGB2_ROUNDNESS	D	expa1,10,14-2	WT +Dex	13	8	0.18362	ns
15	RGB2_ROUNDNESS	D	OE 8-4 -Dex	OE 8-4 +Dex	12	12	0.192521	ns
15	RGB2_ROUNDNESS	D	OE 8-4 -Dex	WT -Dex	12	10	0.16368	ns
15	RGB2_ROUNDNESS	D	OE 8-4 -Dex	WT +Dex	12	8	0.203995	ns
15	RGB2_ROUNDNESS	D	OE 8-4 +Dex	WT -Dex	12	10	0.79573	ns
15	RGB2_ROUNDNESS	D	OE 8-4 +Dex	WT +Dex	12	8	0.935565	ns
15	RGB2_ROUNDNESS	D	WT -Dex	WT +Dex	10	8	0.839209	ns
16	RGB2_ROUNDNESS	C	expa1,10,14-1	expa1,10,14-2	13	13	0.140913	ns
16	RGB2_ROUNDNESS	C	expa1,10,14-1	OE 8-4 -Dex	13	13	0.0458282	*
16	RGB2_ROUNDNESS	C	expa1,10,14-1	OE 8-4 +Dex	13	12	8.80635e-05	****
16	RGB2_ROUNDNESS	C	expa1,10,14-1	WT -Dex	13	11	0.0680367	ns
16	RGB2_ROUNDNESS	C	expa1,10,14-1	WT +Dex	13	13	6.95176e-05	****
16	RGB2_ROUNDNESS	C	expa1,10,14-2	OE 8-4 -Dex	13	13	0.690674	ns
16	RGB2_ROUNDNESS	C	expa1,10,14-2	OE 8-4 +Dex	13	12	0.0199895	*
16	RGB2_ROUNDNESS	C	expa1,10,14-2	WT -Dex	13	11	0.75998	ns
16	RGB2_ROUNDNESS	C	expa1,10,14-2	WT +Dex	13	13	0.0157965	*
16	RGB2_ROUNDNESS	C	OE 8-4 -Dex	OE 8-4 +Dex	13	12	0.0458282	*
16	RGB2_ROUNDNESS	C	OE 8-4 -Dex	WT -Dex	13	11	0.915733	ns
16	RGB2_ROUNDNESS	C	OE 8-4 -Dex	WT +Dex	13	13	0.0458282	*
16	RGB2_ROUNDNESS	C	OE 8-4 +Dex	WT -Dex	12	11	0.0458282	*
16	RGB2_ROUNDNESS	C	OE 8-4 +Dex	WT +Dex	12	13	0.915733	ns
16	RGB2_ROUNDNESS	C	WT -Dex	WT +Dex	11	13	0.0458282	*
16	RGB2_ROUNDNESS	D	expa1,10,14-1	expa1,10,14-2	11	13	0.196601	ns
16	RGB2_ROUNDNESS	D	expa1,10,14-1	OE 8-4 -Dex	11	12	0.506728	ns
16	RGB2_ROUNDNESS	D	expa1,10,14-1	OE 8-4 +Dex	11	12	0.0152259	*
16	RGB2_ROUNDNESS	D	expa1,10,14-1	WT -Dex	11	10	0.0152259	*
16	RGB2_ROUNDNESS	D	expa1,10,14-1	WT +Dex	11	8	0.0152259	*
16	RGB2_ROUNDNESS	D	expa1,10,14-2	OE 8-4 -Dex	13	12	0.646089	ns
16	RGB2_ROUNDNESS	D	expa1,10,14-2	OE 8-4 +Dex	13	12	0.196601	ns
16	RGB2_ROUNDNESS	D	expa1,10,14-2	WT -Dex	13	10	0.125577	ns
16	RGB2_ROUNDNESS	D	expa1,10,14-2	WT +Dex	13	8	0.16791	ns
16	RGB2_ROUNDNESS	D	OE 8-4 -Dex	OE 8-4 +Dex	12	12	0.085825	ns
16	RGB2_ROUNDNESS	D	OE 8-4 -Dex	WT -Dex	12	10	0.05155	ns
16	RGB2_ROUNDNESS	D	OE 8-4 -Dex	WT +Dex	12	8	0.0752866	ns
16	RGB2_ROUNDNESS	D	OE 8-4 +Dex	WT -Dex	12	10	0.756356	ns
16	RGB2_ROUNDNESS	D	OE 8-4 +Dex	WT +Dex	12	8	0.780501	ns
16	RGB2_ROUNDNESS	D	WT -Dex	WT +Dex	10	8	0.945274	ns
17	RGB2_ROUNDNESS	C	expa1,10,14-1	expa1,10,14-2	13	13	0.512672	ns
17	RGB2_ROUNDNESS	C	expa1,10,14-1	OE 8-4 -Dex	13	13	0.712154	ns
17	RGB2_ROUNDNESS	C	expa1,10,14-1	OE 8-4 +Dex	13	12	0.00801701	**
17	RGB2_ROUNDNESS	C	expa1,10,14-1	WT -Dex	13	11	0.023583	*
17	RGB2_ROUNDNESS	C	expa1,10,14-1	WT +Dex	13	13	0.000982265	***
17	RGB2_ROUNDNESS	C	expa1,10,14-2	OE 8-4 -Dex	13	13	0.350237	ns
17	RGB2_ROUNDNESS	C	expa1,10,14-2	OE 8-4 +Dex	13	12	0.00109228	**
17	RGB2_ROUNDNESS	C	expa1,10,14-2	WT -Dex	13	11	0.00374146	**
17	RGB2_ROUNDNESS	C	expa1,10,14-2	WT +Dex	13	13	6.66285e-05	****
17	RGB2_ROUNDNESS	C	OE 8-4 -Dex	OE 8-4 +Dex	13	12	0.020826	*
17	RGB2_ROUNDNESS	C	OE 8-4 -Dex	WT -Dex	13	11	0.0536218	ns
17	RGB2_ROUNDNESS	C	OE 8-4 -Dex	WT +Dex	13	13	0.00205851	**
17	RGB2_ROUNDNESS	C	OE 8-4 +Dex	WT -Dex	12	11	0.712154	ns
17	RGB2_ROUNDNESS	C	OE 8-4 +Dex	WT +Dex	12	13	0.512672	ns
17	RGB2_ROUNDNESS	C	WT -Dex	WT +Dex	11	13	0.350237	ns
17	RGB2_ROUNDNESS	D	expa1,10,14-1	expa1,10,14-2	11	13	0.38309	ns
17	RGB2_ROUNDNESS	D	expa1,10,14-1	OE 8-4 -Dex	11	12	0.260548	ns
17	RGB2_ROUNDNESS	D	expa1,10,14-1	OE 8-4 +Dex	11	12	0.0817957	ns
17	RGB2_ROUNDNESS	D	expa1,10,14-1	WT -Dex	11	10	0.00120548	**
17	RGB2_ROUNDNESS	D	expa1,10,14-1	WT +Dex	11	8	0.036897	*
17	RGB2_ROUNDNESS	D	expa1,10,14-2	OE 8-4 -Dex	13	12	0.619647	ns
17	RGB2_ROUNDNESS	D	expa1,10,14-2	OE 8-4 +Dex	13	12	0.313959	ns
17	RGB2_ROUNDNESS	D	expa1,10,14-2	WT -Dex	13	10	0.0145056	*
17	RGB2_ROUNDNESS	D	expa1,10,14-2	WT +Dex	13	8	0.171212	ns
17	RGB2_ROUNDNESS	D	OE 8-4 -Dex	OE 8-4 +Dex	12	12	0.526898	ns
17	RGB2_ROUNDNESS	D	OE 8-4 -Dex	WT -Dex	12	10	0.036897	*
17	RGB2_ROUNDNESS	D	OE 8-4 -Dex	WT +Dex	12	8	0.313959	ns
17	RGB2_ROUNDNESS	D	OE 8-4 +Dex	WT -Dex	12	10	0.153124	ns
17	RGB2_ROUNDNESS	D	OE 8-4 +Dex	WT +Dex	12	8	0.57138	ns
17	RGB2_ROUNDNESS	D	WT -Dex	WT +Dex	10	8	0.375947	ns
18	RGB2_ROUNDNESS	C	expa1,10,14-1	expa1,10,14-2	13	13	0.808036	ns
18	RGB2_ROUNDNESS	C	expa1,10,14-1	OE 8-4 -Dex	13	13	0.44837	ns
18	RGB2_ROUNDNESS	C	expa1,10,14-1	OE 8-4 +Dex	13	12	0.0116306	*
18	RGB2_ROUNDNESS	C	expa1,10,14-1	WT -Dex	13	11	0.000158786	***
18	RGB2_ROUNDNESS	C	expa1,10,14-1	WT +Dex	13	13	0.00158164	**
18	RGB2_ROUNDNESS	C	expa1,10,14-2	OE 8-4 -Dex	13	13	0.55695	ns
18	RGB2_ROUNDNESS	C	expa1,10,14-2	OE 8-4 +Dex	13	12	0.0178848	*
18	RGB2_ROUNDNESS	C	expa1,10,14-2	WT -Dex	13	11	0.000226223	***
18	RGB2_ROUNDNESS	C	expa1,10,14-2	WT +Dex	13	13	0.00287513	**
18	RGB2_ROUNDNESS	C	OE 8-4 -Dex	OE 8-4 +Dex	13	12	0.0891658	ns
18	RGB2_ROUNDNESS	C	OE 8-4 -Dex	WT -Dex	13	11	0.00158164	**
18	RGB2_ROUNDNESS	C	OE 8-4 -Dex	WT +Dex	13	13	0.0178848	*
18	RGB2_ROUNDNESS	C	OE 8-4 +Dex	WT -Dex	12	11	0.161474	ns
18	RGB2_ROUNDNESS	C	OE 8-4 +Dex	WT +Dex	12	13	0.55695	ns
18	RGB2_ROUNDNESS	C	WT -Dex	WT +Dex	11	13	0.425896	ns
18	RGB2_ROUNDNESS	D	expa1,10,14-1	expa1,10,14-2	11	13	0.428908	ns
18	RGB2_ROUNDNESS	D	expa1,10,14-1	OE 8-4 -Dex	11	12	0.537292	ns
18	RGB2_ROUNDNESS	D	expa1,10,14-1	OE 8-4 +Dex	11	12	0.0282811	*
18	RGB2_ROUNDNESS	D	expa1,10,14-1	WT -Dex	11	10	0.00568741	**
18	RGB2_ROUNDNESS	D	expa1,10,14-1	WT +Dex	11	8	0.386775	ns
18	RGB2_ROUNDNESS	D	expa1,10,14-2	OE 8-4 -Dex	13	12	0.836753	ns
18	RGB2_ROUNDNESS	D	expa1,10,14-2	OE 8-4 +Dex	13	12	0.169171	ns
18	RGB2_ROUNDNESS	D	expa1,10,14-2	WT -Dex	13	10	0.0282811	*
18	RGB2_ROUNDNESS	D	expa1,10,14-2	WT +Dex	13	8	0.803426	ns
18	RGB2_ROUNDNESS	D	OE 8-4 -Dex	OE 8-4 +Dex	12	12	0.135648	ns
18	RGB2_ROUNDNESS	D	OE 8-4 -Dex	WT -Dex	12	10	0.0282811	*
18	RGB2_ROUNDNESS	D	OE 8-4 -Dex	WT +Dex	12	8	0.71641	ns
18	RGB2_ROUNDNESS	D	OE 8-4 +Dex	WT -Dex	12	10	0.428908	ns
18	RGB2_ROUNDNESS	D	OE 8-4 +Dex	WT +Dex	12	8	0.386775	ns
18	RGB2_ROUNDNESS	D	WT -Dex	WT +Dex	10	8	0.106344	ns
19	RGB2_ROUNDNESS	C	expa1,10,14-1	expa1,10,14-2	13	13	0.836037	ns
19	RGB2_ROUNDNESS	C	expa1,10,14-1	OE 8-4 -Dex	13	13	0.705075	ns
19	RGB2_ROUNDNESS	C	expa1,10,14-1	OE 8-4 +Dex	13	12	0.0304347	*
19	RGB2_ROUNDNESS	C	expa1,10,14-1	WT -Dex	13	11	0.185829	ns
19	RGB2_ROUNDNESS	C	expa1,10,14-1	WT +Dex	13	13	0.0578142	ns
19	RGB2_ROUNDNESS	C	expa1,10,14-2	OE 8-4 -Dex	13	13	0.706357	ns
19	RGB2_ROUNDNESS	C	expa1,10,14-2	OE 8-4 +Dex	13	12	0.0218601	*
19	RGB2_ROUNDNESS	C	expa1,10,14-2	WT -Dex	13	11	0.137831	ns
19	RGB2_ROUNDNESS	C	expa1,10,14-2	WT +Dex	13	13	0.0420791	*
19	RGB2_ROUNDNESS	C	OE 8-4 -Dex	OE 8-4 +Dex	13	12	0.0154605	*
19	RGB2_ROUNDNESS	C	OE 8-4 -Dex	WT -Dex	13	11	0.0578142	ns
19	RGB2_ROUNDNESS	C	OE 8-4 -Dex	WT +Dex	13	13	0.0218601	*
19	RGB2_ROUNDNESS	C	OE 8-4 +Dex	WT -Dex	12	11	0.493006	ns
19	RGB2_ROUNDNESS	C	OE 8-4 +Dex	WT +Dex	12	13	0.706357	ns
19	RGB2_ROUNDNESS	C	WT -Dex	WT +Dex	11	13	0.706357	ns
19	RGB2_ROUNDNESS	D	expa1,10,14-1	expa1,10,14-2	11	13	0.403343	ns
19	RGB2_ROUNDNESS	D	expa1,10,14-1	OE 8-4 -Dex	11	12	0.210872	ns
19	RGB2_ROUNDNESS	D	expa1,10,14-1	OE 8-4 +Dex	11	12	0.255675	ns
19	RGB2_ROUNDNESS	D	expa1,10,14-1	WT -Dex	11	10	0.210872	ns
[truncated: 25,571 more rows]

## Sheet: Phenomic traits_Treatment_Exp.2
Statistical differences of each line under control and drought per DAS (days after stratification) were evaluated using the Mann-Whitney U test. Significance levels are denoted as *p < 0.05, ** p < 0.01, *** p < 0.001, and ns indicates non-significant differences.
DAS	Parameter	Group1	Group2	Genotype	n1	n2	p.adj	p.signif
9	RGB2_AREA_MM^2	C	D	expa1,10,14-1	13	11	0.50186	ns
9	RGB2_AREA_MM^2	C	D	expa1,10,14-2	13	13	0.227429	ns
9	RGB2_AREA_MM^2	C	D	OE 8-4 -Dex	13	12	0.84	ns
9	RGB2_AREA_MM^2	C	D	OE 8-4 +Dex	12	12	0.0660716	ns
9	RGB2_AREA_MM^2	C	D	WT -Dex	11	10	0.311684	ns
9	RGB2_AREA_MM^2	C	D	WT +Dex	13	8	0.932655	ns
10	RGB2_AREA_MM^2	C	D	expa1,10,14-1	13	11	0.769208	ns
10	RGB2_AREA_MM^2	C	D	expa1,10,14-2	13	13	0.36	ns
10	RGB2_AREA_MM^2	C	D	OE 8-4 -Dex	13	12	0.84	ns
10	RGB2_AREA_MM^2	C	D	OE 8-4 +Dex	12	12	0.000356087	***
10	RGB2_AREA_MM^2	C	D	WT -Dex	11	10	0.141167	ns
10	RGB2_AREA_MM^2	C	D	WT +Dex	13	8	0.932655	ns
11	RGB2_AREA_MM^2	C	D	expa1,10,14-1	13	11	0.965494	ns
11	RGB2_AREA_MM^2	C	D	expa1,10,14-2	13	13	0.0967489	ns
11	RGB2_AREA_MM^2	C	D	OE 8-4 -Dex	13	12	0.603949	ns
11	RGB2_AREA_MM^2	C	D	OE 8-4 +Dex	12	12	0.00216	**
11	RGB2_AREA_MM^2	C	D	WT -Dex	11	10	0.0876259	ns
11	RGB2_AREA_MM^2	C	D	WT +Dex	13	8	0.932655	ns
12	RGB2_AREA_MM^2	C	D	expa1,10,14-1	13	11	0.0876259	ns
12	RGB2_AREA_MM^2	C	D	expa1,10,14-2	13	13	0.0315	*
12	RGB2_AREA_MM^2	C	D	OE 8-4 -Dex	13	12	0.80745	ns
12	RGB2_AREA_MM^2	C	D	OE 8-4 +Dex	12	12	0.34149	ns
12	RGB2_AREA_MM^2	C	D	WT -Dex	11	10	0.0170754	*
12	RGB2_AREA_MM^2	C	D	WT +Dex	13	8	0.976814	ns
13	RGB2_AREA_MM^2	C	D	expa1,10,14-1	13	11	0.38369	ns
13	RGB2_AREA_MM^2	C	D	expa1,10,14-2	13	13	0.0701647	ns
13	RGB2_AREA_MM^2	C	D	OE 8-4 -Dex	13	12	0.445846	ns
13	RGB2_AREA_MM^2	C	D	OE 8-4 +Dex	12	12	0.222082	ns
13	RGB2_AREA_MM^2	C	D	WT -Dex	11	10	0.00314618	**
13	RGB2_AREA_MM^2	C	D	WT +Dex	13	8	1	ns
14	RGB2_AREA_MM^2	C	D	expa1,10,14-1	13	11	0.0616421	ns
14	RGB2_AREA_MM^2	C	D	expa1,10,14-2	13	13	0.00098616	***
14	RGB2_AREA_MM^2	C	D	OE 8-4 -Dex	13	12	0.231141	ns
14	RGB2_AREA_MM^2	C	D	OE 8-4 +Dex	12	12	0.289272	ns
14	RGB2_AREA_MM^2	C	D	WT -Dex	11	10	0.000386581	***
14	RGB2_AREA_MM^2	C	D	WT +Dex	13	8	0.25984	ns
15	RGB2_AREA_MM^2	C	D	expa1,10,14-1	13	11	0.00152188	**
15	RGB2_AREA_MM^2	C	D	expa1,10,14-2	13	13	0.000125354	***
15	RGB2_AREA_MM^2	C	D	OE 8-4 -Dex	13	12	0.228162	ns
15	RGB2_AREA_MM^2	C	D	OE 8-4 +Dex	12	12	0.0253984	*
15	RGB2_AREA_MM^2	C	D	WT -Dex	11	10	0.000320372	***
15	RGB2_AREA_MM^2	C	D	WT +Dex	13	8	0.158731	ns
16	RGB2_AREA_MM^2	C	D	expa1,10,14-1	13	11	0.0015593	**
16	RGB2_AREA_MM^2	C	D	expa1,10,14-2	13	13	0.00068775	***
16	RGB2_AREA_MM^2	C	D	OE 8-4 -Dex	13	12	0.141167	ns
16	RGB2_AREA_MM^2	C	D	OE 8-4 +Dex	12	12	0.000254049	***
16	RGB2_AREA_MM^2	C	D	WT -Dex	11	10	0.000254049	***
16	RGB2_AREA_MM^2	C	D	WT +Dex	13	8	0.0679467	ns
17	RGB2_AREA_MM^2	C	D	expa1,10,14-1	13	11	0.000152116	***
17	RGB2_AREA_MM^2	C	D	expa1,10,14-2	13	13	7.90588e-05	***
17	RGB2_AREA_MM^2	C	D	OE 8-4 -Dex	13	12	0.0353954	*
17	RGB2_AREA_MM^2	C	D	OE 8-4 +Dex	12	12	0.000189183	***
17	RGB2_AREA_MM^2	C	D	WT -Dex	11	10	0.000254049	***
17	RGB2_AREA_MM^2	C	D	WT +Dex	13	8	0.0112879	*
18	RGB2_AREA_MM^2	C	D	expa1,10,14-1	13	11	0.000308329	***
18	RGB2_AREA_MM^2	C	D	expa1,10,14-2	13	13	0.000254049	***
18	RGB2_AREA_MM^2	C	D	OE 8-4 -Dex	13	12	0.0181659	*
18	RGB2_AREA_MM^2	C	D	OE 8-4 +Dex	12	12	0.000174484	***
18	RGB2_AREA_MM^2	C	D	WT -Dex	11	10	0.000254049	***
18	RGB2_AREA_MM^2	C	D	WT +Dex	13	8	0.00480828	**
19	RGB2_AREA_MM^2	C	D	expa1,10,14-1	13	11	0.00459789	**
19	RGB2_AREA_MM^2	C	D	expa1,10,14-2	13	13	0.000229285	***
19	RGB2_AREA_MM^2	C	D	OE 8-4 -Dex	13	12	0.0024566	**
19	RGB2_AREA_MM^2	C	D	OE 8-4 +Dex	12	12	0.000125354	***
19	RGB2_AREA_MM^2	C	D	WT -Dex	11	10	0.000254049	***
19	RGB2_AREA_MM^2	C	D	WT +Dex	13	8	0.0202944	*
20	RGB2_AREA_MM^2	C	D	expa1,10,14-1	13	11	0.00302092	**
20	RGB2_AREA_MM^2	C	D	expa1,10,14-2	13	13	0.000229285	***
20	RGB2_AREA_MM^2	C	D	OE 8-4 -Dex	13	12	0.00156531	**
20	RGB2_AREA_MM^2	C	D	OE 8-4 +Dex	12	12	0.000189183	***
20	RGB2_AREA_MM^2	C	D	WT -Dex	11	10	3.462e-05	***
20	RGB2_AREA_MM^2	C	D	WT +Dex	13	8	0.0537091	ns
21	RGB2_AREA_MM^2	C	D	expa1,10,14-1	13	11	0.00302092	**
21	RGB2_AREA_MM^2	C	D	expa1,10,14-2	13	13	3.462e-05	***
21	RGB2_AREA_MM^2	C	D	OE 8-4 -Dex	13	12	0.000254049	***
21	RGB2_AREA_MM^2	C	D	OE 8-4 +Dex	12	12	0.000125354	***
21	RGB2_AREA_MM^2	C	D	WT -Dex	11	10	3.462e-05	***
21	RGB2_AREA_MM^2	C	D	WT +Dex	13	8	0.00588706	**
22	RGB2_AREA_MM^2	C	D	expa1,10,14-1	13	11	0.000189183	***
22	RGB2_AREA_MM^2	C	D	expa1,10,14-2	13	13	1.6149e-05	***
22	RGB2_AREA_MM^2	C	D	OE 8-4 -Dex	13	12	0.000125354	***
22	RGB2_AREA_MM^2	C	D	OE 8-4 +Dex	12	12	0.000189183	***
22	RGB2_AREA_MM^2	C	D	WT -Dex	11	10	3.462e-05	***
22	RGB2_AREA_MM^2	C	D	WT +Dex	13	8	0.00251215	**
23	RGB2_AREA_MM^2	C	D	expa1,10,14-1	13	11	0.000189183	***
23	RGB2_AREA_MM^2	C	D	expa1,10,14-2	13	13	4.81239e-05	***
23	RGB2_AREA_MM^2	C	D	OE 8-4 -Dex	13	12	4.23476e-05	***
23	RGB2_AREA_MM^2	C	D	OE 8-4 +Dex	12	12	0.000189183	***
23	RGB2_AREA_MM^2	C	D	WT -Dex	11	10	0.000254049	***
23	RGB2_AREA_MM^2	C	D	WT +Dex	13	8	0.00578034	**
24	RGB2_AREA_MM^2	C	D	expa1,10,14-1	13	11	0.000466468	***
24	RGB2_AREA_MM^2	C	D	expa1,10,14-2	13	13	6.56727e-05	***
24	RGB2_AREA_MM^2	C	D	OE 8-4 -Dex	13	12	3.462e-05	***
24	RGB2_AREA_MM^2	C	D	OE 8-4 +Dex	12	12	0.000152116	***
24	RGB2_AREA_MM^2	C	D	WT -Dex	11	10	0.000254049	***
24	RGB2_AREA_MM^2	C	D	WT +Dex	13	8	0.00376142	**
25	RGB2_AREA_MM^2	C	D	expa1,10,14-1	13	11	0.000189183	***
25	RGB2_AREA_MM^2	C	D	expa1,10,14-2	13	13	0.000349517	***
25	RGB2_AREA_MM^2	C	D	OE 8-4 -Dex	13	12	6.0375e-05	***
25	RGB2_AREA_MM^2	C	D	OE 8-4 +Dex	12	12	0.000816	***
25	RGB2_AREA_MM^2	C	D	WT -Dex	11	10	3.462e-05	***
25	RGB2_AREA_MM^2	C	D	WT +Dex	13	8	0.0244	*
26	RGB2_AREA_MM^2	C	D	expa1,10,14-1	13	11	0.000254049	***
26	RGB2_AREA_MM^2	C	D	expa1,10,14-2	13	13	2.268e-05	***
26	RGB2_AREA_MM^2	C	D	OE 8-4 -Dex	13	12	0.000356087	***
26	RGB2_AREA_MM^2	C	D	OE 8-4 +Dex	12	12	0.00508308	**
26	RGB2_AREA_MM^2	C	D	WT -Dex	11	10	3.462e-05	***
26	RGB2_AREA_MM^2	C	D	WT +Dex	13	8	0.0347631	*
27	RGB2_AREA_MM^2	C	D	expa1,10,14-1	13	11	0.000189183	***
27	RGB2_AREA_MM^2	C	D	expa1,10,14-2	13	13	0.000112	***
27	RGB2_AREA_MM^2	C	D	OE 8-4 -Dex	13	12	0.000781113	***
27	RGB2_AREA_MM^2	C	D	OE 8-4 +Dex	12	12	0.00348	**
27	RGB2_AREA_MM^2	C	D	WT -Dex	11	10	3.462e-05	***
27	RGB2_AREA_MM^2	C	D	WT +Dex	13	8	0.121859	ns
28	RGB2_AREA_MM^2	C	D	expa1,10,14-1	13	11	0.000152116	***
28	RGB2_AREA_MM^2	C	D	expa1,10,14-2	13	13	0.000125354	***
28	RGB2_AREA_MM^2	C	D	OE 8-4 -Dex	13	12	0.000608337	***
28	RGB2_AREA_MM^2	C	D	OE 8-4 +Dex	12	12	0.00348	**
28	RGB2_AREA_MM^2	C	D	WT -Dex	11	10	3.462e-05	***
28	RGB2_AREA_MM^2	C	D	WT +Dex	13	8	0.0202944	*
29	RGB2_AREA_MM^2	C	D	expa1,10,14-1	13	11	0.00018451	***
29	RGB2_AREA_MM^2	C	D	expa1,10,14-2	13	13	0.000112	***
29	RGB2_AREA_MM^2	C	D	OE 8-4 -Dex	13	12	0.0012575	**
29	RGB2_AREA_MM^2	C	D	OE 8-4 +Dex	12	12	0.00029147	***
29	RGB2_AREA_MM^2	C	D	WT -Dex	11	10	3.462e-05	***
29	RGB2_AREA_MM^2	C	D	WT +Dex	13	8	0.0786044	ns
30	RGB2_AREA_MM^2	C	D	expa1,10,14-1	13	11	0.000308329	***
30	RGB2_AREA_MM^2	C	D	expa1,10,14-2	13	13	0.00011214	***
30	RGB2_AREA_MM^2	C	D	OE 8-4 -Dex	13	12	0.00098616	***
30	RGB2_AREA_MM^2	C	D	OE 8-4 +Dex	12	12	0.000189183	***
30	RGB2_AREA_MM^2	C	D	WT -Dex	11	10	3.462e-05	***
30	RGB2_AREA_MM^2	C	D	WT +Dex	13	8	0.0906	ns
31	RGB2_AREA_MM^2	C	D	expa1,10,14-1	13	11	0.0001611	***
31	RGB2_AREA_MM^2	C	D	expa1,10,14-2	13	13	2.268e-05	***
31	RGB2_AREA_MM^2	C	D	OE 8-4 -Dex	13	12	0.000189183	***
31	RGB2_AREA_MM^2	C	D	OE 8-4 +Dex	12	12	0.0001036	***
31	RGB2_AREA_MM^2	C	D	WT -Dex	11	10	3.462e-05	***
31	RGB2_AREA_MM^2	C	D	WT +Dex	13	8	0.0347631	*
32	RGB2_AREA_MM^2	C	D	expa1,10,14-1	13	11	0.000125354	***
32	RGB2_AREA_MM^2	C	D	expa1,10,14-2	13	13	3.462e-05	***
32	RGB2_AREA_MM^2	C	D	OE 8-4 -Dex	13	12	8.304e-05	***
32	RGB2_AREA_MM^2	C	D	OE 8-4 +Dex	12	12	4.81239e-05	***
32	RGB2_AREA_MM^2	C	D	WT -Dex	11	10	3.462e-05	***
32	RGB2_AREA_MM^2	C	D	WT +Dex	13	8	0.009128	**
33	RGB2_AREA_MM^2	C	D	expa1,10,14-1	13	11	0.000108973	***
33	RGB2_AREA_MM^2	C	D	expa1,10,14-2	13	13	8.064e-06	***
33	RGB2_AREA_MM^2	C	D	OE 8-4 -Dex	13	12	3.462e-05	***
33	RGB2_AREA_MM^2	C	D	OE 8-4 +Dex	12	12	0.000189183	***
33	RGB2_AREA_MM^2	C	D	WT -Dex	11	10	0.000254049	***
33	RGB2_AREA_MM^2	C	D	WT +Dex	13	8	0.00480828	**
34	RGB2_AREA_MM^2	C	D	expa1,10,14-1	13	11	0.000125354	***
34	RGB2_AREA_MM^2	C	D	expa1,10,14-2	13	13	8.064e-06	***
34	RGB2_AREA_MM^2	C	D	OE 8-4 -Dex	13	12	9.24e-06	***
34	RGB2_AREA_MM^2	C	D	OE 8-4 +Dex	12	12	0.000125354	***
34	RGB2_AREA_MM^2	C	D	WT -Dex	11	10	3.462e-05	***
34	RGB2_AREA_MM^2	C	D	WT +Dex	13	8	0.000354876	***
35	RGB2_AREA_MM^2	C	D	expa1,10,14-1	13	11	0.000125354	***
35	RGB2_AREA_MM^2	C	D	expa1,10,14-2	13	13	8.064e-06	***
35	RGB2_AREA_MM^2	C	D	OE 8-4 -Dex	13	12	9.24e-06	***
35	RGB2_AREA_MM^2	C	D	OE 8-4 +Dex	12	12	0.000125354	***
35	RGB2_AREA_MM^2	C	D	WT -Dex	11	10	3.462e-05	***
35	RGB2_AREA_MM^2	C	D	WT +Dex	13	8	0.000356087	***
36	RGB2_AREA_MM^2	C	D	expa1,10,14-1	13	11	0.000125354	***
36	RGB2_AREA_MM^2	C	D	expa1,10,14-2	13	13	8.064e-06	***
36	RGB2_AREA_MM^2	C	D	OE 8-4 -Dex	13	12	9.24e-06	***
36	RGB2_AREA_MM^2	C	D	OE 8-4 +Dex	12	12	0.000125354	***
36	RGB2_AREA_MM^2	C	D	WT -Dex	11	10	3.462e-05	***
36	RGB2_AREA_MM^2	C	D	WT +Dex	13	8	0.000354876	***
9	RGB2_PERIMETER_MM	C	D	expa1,10,14-1	13	11	0.387081	ns
9	RGB2_PERIMETER_MM	C	D	expa1,10,14-2	13	13	0.899415	ns
9	RGB2_PERIMETER_MM	C	D	OE 8-4 -Dex	13	12	0.7602	ns
9	RGB2_PERIMETER_MM	C	D	OE 8-4 +Dex	12	12	0.0320339	*
9	RGB2_PERIMETER_MM	C	D	WT -Dex	11	10	0.541692	ns
9	RGB2_PERIMETER_MM	C	D	WT +Dex	13	8	0.4536	ns
10	RGB2_PERIMETER_MM	C	D	expa1,10,14-1	13	11	0.85037	ns
10	RGB2_PERIMETER_MM	C	D	expa1,10,14-2	13	13	0.531097	ns
10	RGB2_PERIMETER_MM	C	D	OE 8-4 -Dex	13	12	0.875043	ns
10	RGB2_PERIMETER_MM	C	D	OE 8-4 +Dex	12	12	0.171652	ns
10	RGB2_PERIMETER_MM	C	D	WT -Dex	11	10	0.318621	ns
10	RGB2_PERIMETER_MM	C	D	WT +Dex	13	8	1	ns
11	RGB2_PERIMETER_MM	C	D	expa1,10,14-1	13	11	0.2196	ns
11	RGB2_PERIMETER_MM	C	D	expa1,10,14-2	13	13	0.730481	ns
11	RGB2_PERIMETER_MM	C	D	OE 8-4 -Dex	13	12	0.387081	ns
11	RGB2_PERIMETER_MM	C	D	OE 8-4 +Dex	12	12	0.426201	ns
11	RGB2_PERIMETER_MM	C	D	WT -Dex	11	10	0.101842	ns
11	RGB2_PERIMETER_MM	C	D	WT +Dex	13	8	0.27093	ns
12	RGB2_PERIMETER_MM	C	D	expa1,10,14-1	13	11	0.498474	ns
12	RGB2_PERIMETER_MM	C	D	expa1,10,14-2	13	13	0.204259	ns
12	RGB2_PERIMETER_MM	C	D	OE 8-4 -Dex	13	12	0.486199	ns
12	RGB2_PERIMETER_MM	C	D	OE 8-4 +Dex	12	12	0.753358	ns
12	RGB2_PERIMETER_MM	C	D	WT -Dex	11	10	0.109071	ns
12	RGB2_PERIMETER_MM	C	D	WT +Dex	13	8	0.924	ns
13	RGB2_PERIMETER_MM	C	D	expa1,10,14-1	13	11	0.165493	ns
13	RGB2_PERIMETER_MM	C	D	expa1,10,14-2	13	13	0.0956409	ns
13	RGB2_PERIMETER_MM	C	D	OE 8-4 -Dex	13	12	0.315	ns
13	RGB2_PERIMETER_MM	C	D	OE 8-4 +Dex	12	12	0.359014	ns
13	RGB2_PERIMETER_MM	C	D	WT -Dex	11	10	0.0570645	ns
13	RGB2_PERIMETER_MM	C	D	WT +Dex	13	8	0.976814	ns
14	RGB2_PERIMETER_MM	C	D	expa1,10,14-1	13	11	0.266894	ns
14	RGB2_PERIMETER_MM	C	D	expa1,10,14-2	13	13	0.00381652	**
14	RGB2_PERIMETER_MM	C	D	OE 8-4 -Dex	13	12	0.508392	ns
14	RGB2_PERIMETER_MM	C	D	OE 8-4 +Dex	12	12	0.00965208	**
14	RGB2_PERIMETER_MM	C	D	WT -Dex	11	10	0.00625714	**
14	RGB2_PERIMETER_MM	C	D	WT +Dex	13	8	0.834783	ns
15	RGB2_PERIMETER_MM	C	D	expa1,10,14-1	13	11	0.00143104	**
15	RGB2_PERIMETER_MM	C	D	expa1,10,14-2	13	13	0.000208103	***
15	RGB2_PERIMETER_MM	C	D	OE 8-4 -Dex	13	12	0.081312	ns
15	RGB2_PERIMETER_MM	C	D	OE 8-4 +Dex	12	12	0.101842	ns
15	RGB2_PERIMETER_MM	C	D	WT -Dex	11	10	0.000359172	***
15	RGB2_PERIMETER_MM	C	D	WT +Dex	13	8	0.168	ns
16	RGB2_PERIMETER_MM	C	D	expa1,10,14-1	13	11	0.000938959	***
16	RGB2_PERIMETER_MM	C	D	expa1,10,14-2	13	13	0.00169186	**
16	RGB2_PERIMETER_MM	C	D	OE 8-4 -Dex	13	12	0.152842	ns
16	RGB2_PERIMETER_MM	C	D	OE 8-4 +Dex	12	12	0.00125256	**
16	RGB2_PERIMETER_MM	C	D	WT -Dex	11	10	0.000359172	***
16	RGB2_PERIMETER_MM	C	D	WT +Dex	13	8	0.151455	ns
17	RGB2_PERIMETER_MM	C	D	expa1,10,14-1	13	11	0.00118042	**
17	RGB2_PERIMETER_MM	C	D	expa1,10,14-2	13	13	0.00013692	***
17	RGB2_PERIMETER_MM	C	D	OE 8-4 -Dex	13	12	0.0169487	*
17	RGB2_PERIMETER_MM	C	D	OE 8-4 +Dex	12	12	0.000279881	***
17	RGB2_PERIMETER_MM	C	D	WT -Dex	11	10	0.000359172	***
17	RGB2_PERIMETER_MM	C	D	WT +Dex	13	8	0.168	ns
18	RGB2_PERIMETER_MM	C	D	expa1,10,14-1	13	11	0.00042271	***
18	RGB2_PERIMETER_MM	C	D	expa1,10,14-2	13	13	0.000279881	***
18	RGB2_PERIMETER_MM	C	D	OE 8-4 -Dex	13	12	0.00898154	**
18	RGB2_PERIMETER_MM	C	D	OE 8-4 +Dex	12	12	0.0002576	***
18	RGB2_PERIMETER_MM	C	D	WT -Dex	11	10	7.45662e-05	***
18	RGB2_PERIMETER_MM	C	D	WT +Dex	13	8	0.0741097	ns
19	RGB2_PERIMETER_MM	C	D	expa1,10,14-1	13	11	0.00143104	**
19	RGB2_PERIMETER_MM	C	D	expa1,10,14-2	13	13	0.000279881	***
19	RGB2_PERIMETER_MM	C	D	OE 8-4 -Dex	13	12	0.000669415	***
19	RGB2_PERIMETER_MM	C	D	OE 8-4 +Dex	12	12	0.0002576	***
19	RGB2_PERIMETER_MM	C	D	WT -Dex	11	10	7.45662e-05	***
19	RGB2_PERIMETER_MM	C	D	WT +Dex	13	8	0.0320339	*
20	RGB2_PERIMETER_MM	C	D	expa1,10,14-1	13	11	0.000243827	***
20	RGB2_PERIMETER_MM	C	D	expa1,10,14-2	13	13	0.0001435	***
20	RGB2_PERIMETER_MM	C	D	OE 8-4 -Dex	13	12	0.000517333	***
20	RGB2_PERIMETER_MM	C	D	OE 8-4 +Dex	12	12	0.000238255	***
20	RGB2_PERIMETER_MM	C	D	WT -Dex	11	10	7.45662e-05	***
20	RGB2_PERIMETER_MM	C	D	WT +Dex	13	8	0.0102044	*
21	RGB2_PERIMETER_MM	C	D	expa1,10,14-1	13	11	0.000279881	***
21	RGB2_PERIMETER_MM	C	D	expa1,10,14-2	13	13	0.0001435	***
21	RGB2_PERIMETER_MM	C	D	OE 8-4 -Dex	13	12	0.000166708	***
21	RGB2_PERIMETER_MM	C	D	OE 8-4 +Dex	12	12	0.00625714	**
21	RGB2_PERIMETER_MM	C	D	WT -Dex	11	10	0.000359172	***
21	RGB2_PERIMETER_MM	C	D	WT +Dex	13	8	0.00307364	**
22	RGB2_PERIMETER_MM	C	D	expa1,10,14-1	13	11	0.00551747	**
22	RGB2_PERIMETER_MM	C	D	expa1,10,14-2	13	13	7.45662e-05	***
22	RGB2_PERIMETER_MM	C	D	OE 8-4 -Dex	13	12	0.0001384	***
22	RGB2_PERIMETER_MM	C	D	OE 8-4 +Dex	12	12	0.000279881	***
22	RGB2_PERIMETER_MM	C	D	WT -Dex	11	10	0.000359172	***
22	RGB2_PERIMETER_MM	C	D	WT +Dex	13	8	0.00871604	**
23	RGB2_PERIMETER_MM	C	D	expa1,10,14-1	13	11	0.000359172	***
23	RGB2_PERIMETER_MM	C	D	expa1,10,14-2	13	13	0.0001998	***
23	RGB2_PERIMETER_MM	C	D	OE 8-4 -Dex	13	12	0.000243827	***
23	RGB2_PERIMETER_MM	C	D	OE 8-4 +Dex	12	12	0.000238255	***
23	RGB2_PERIMETER_MM	C	D	WT -Dex	11	10	7.45662e-05	***
23	RGB2_PERIMETER_MM	C	D	WT +Dex	13	8	0.0320339	*
24	RGB2_PERIMETER_MM	C	D	expa1,10,14-1	13	11	0.000938959	***
24	RGB2_PERIMETER_MM	C	D	expa1,10,14-2	13	13	0.00013692	***
24	RGB2_PERIMETER_MM	C	D	OE 8-4 -Dex	13	12	0.00023904	***
24	RGB2_PERIMETER_MM	C	D	OE 8-4 +Dex	12	12	0.000906254	***
24	RGB2_PERIMETER_MM	C	D	WT -Dex	11	10	7.45662e-05	***
24	RGB2_PERIMETER_MM	C	D	WT +Dex	13	8	0.0381176	*
25	RGB2_PERIMETER_MM	C	D	expa1,10,14-1	13	11	0.000279881	***
25	RGB2_PERIMETER_MM	C	D	expa1,10,14-2	13	13	0.0001038	***
25	RGB2_PERIMETER_MM	C	D	OE 8-4 -Dex	13	12	0.000669415	***
25	RGB2_PERIMETER_MM	C	D	OE 8-4 +Dex	12	12	0.000906254	***
25	RGB2_PERIMETER_MM	C	D	WT -Dex	11	10	0.000111671	***
25	RGB2_PERIMETER_MM	C	D	WT +Dex	13	8	0.272559	ns
26	RGB2_PERIMETER_MM	C	D	expa1,10,14-1	13	11	0.000279881	***
26	RGB2_PERIMETER_MM	C	D	expa1,10,14-2	13	13	7.45662e-05	***
26	RGB2_PERIMETER_MM	C	D	OE 8-4 -Dex	13	12	0.000393836	***
26	RGB2_PERIMETER_MM	C	D	OE 8-4 +Dex	12	12	0.00898154	**
26	RGB2_PERIMETER_MM	C	D	WT -Dex	11	10	0.000359172	***
26	RGB2_PERIMETER_MM	C	D	WT +Dex	13	8	0.11324	ns
27	RGB2_PERIMETER_MM	C	D	expa1,10,14-1	13	11	0.00028455	***
27	RGB2_PERIMETER_MM	C	D	expa1,10,14-2	13	13	0.000166708	***
27	RGB2_PERIMETER_MM	C	D	OE 8-4 -Dex	13	12	0.000393836	***
27	RGB2_PERIMETER_MM	C	D	OE 8-4 +Dex	12	12	0.00965208	**
27	RGB2_PERIMETER_MM	C	D	WT -Dex	11	10	0.000111671	***
27	RGB2_PERIMETER_MM	C	D	WT +Dex	13	8	0.681631	ns
28	RGB2_PERIMETER_MM	C	D	expa1,10,14-1	13	11	0.00026754	***
28	RGB2_PERIMETER_MM	C	D	expa1,10,14-2	13	13	0.00332225	**
28	RGB2_PERIMETER_MM	C	D	OE 8-4 -Dex	13	12	0.00125256	**
28	RGB2_PERIMETER_MM	C	D	OE 8-4 +Dex	12	12	0.0213684	*
28	RGB2_PERIMETER_MM	C	D	WT -Dex	11	10	7.45662e-05	***
28	RGB2_PERIMETER_MM	C	D	WT +Dex	13	8	0.168	ns
29	RGB2_PERIMETER_MM	C	D	expa1,10,14-1	13	11	0.00143104	**
29	RGB2_PERIMETER_MM	C	D	expa1,10,14-2	13	13	0.000359172	***
29	RGB2_PERIMETER_MM	C	D	OE 8-4 -Dex	13	12	0.0053617	**
29	RGB2_PERIMETER_MM	C	D	OE 8-4 +Dex	12	12	0.000903304	***
29	RGB2_PERIMETER_MM	C	D	WT -Dex	11	10	0.000359172	***
29	RGB2_PERIMETER_MM	C	D	WT +Dex	13	8	0.0741097	ns
30	RGB2_PERIMETER_MM	C	D	expa1,10,14-1	13	11	0.000753455	***
30	RGB2_PERIMETER_MM	C	D	expa1,10,14-2	13	13	0.0001428	***
30	RGB2_PERIMETER_MM	C	D	OE 8-4 -Dex	13	12	0.0053617	**
30	RGB2_PERIMETER_MM	C	D	OE 8-4 +Dex	12	12	0.0714689	ns
30	RGB2_PERIMETER_MM	C	D	WT -Dex	11	10	7.45662e-05	***
30	RGB2_PERIMETER_MM	C	D	WT +Dex	13	8	0.531097	ns
31	RGB2_PERIMETER_MM	C	D	expa1,10,14-1	13	11	0.00143104	**
31	RGB2_PERIMETER_MM	C	D	expa1,10,14-2	13	13	0.000370169	***
31	RGB2_PERIMETER_MM	C	D	OE 8-4 -Dex	13	12	0.0570645	ns
31	RGB2_PERIMETER_MM	C	D	OE 8-4 +Dex	12	12	0.00898154	**
31	RGB2_PERIMETER_MM	C	D	WT -Dex	11	10	0.000111671	***
31	RGB2_PERIMETER_MM	C	D	WT +Dex	13	8	0.0858667	ns
32	RGB2_PERIMETER_MM	C	D	expa1,10,14-1	13	11	0.031847	*
32	RGB2_PERIMETER_MM	C	D	expa1,10,14-2	13	13	0.00110432	**
32	RGB2_PERIMETER_MM	C	D	OE 8-4 -Dex	13	12	0.00763636	**
32	RGB2_PERIMETER_MM	C	D	OE 8-4 +Dex	12	12	0.0127772	*
32	RGB2_PERIMETER_MM	C	D	WT -Dex	11	10	7.45662e-05	***
32	RGB2_PERIMETER_MM	C	D	WT +Dex	13	8	0.924	ns
33	RGB2_PERIMETER_MM	C	D	expa1,10,14-1	13	11	0.00023904	***
33	RGB2_PERIMETER_MM	C	D	expa1,10,14-2	13	13	0.0134551	*
33	RGB2_PERIMETER_MM	C	D	OE 8-4 -Dex	13	12	0.01434	*
33	RGB2_PERIMETER_MM	C	D	OE 8-4 +Dex	12	12	0.00369231	**
33	RGB2_PERIMETER_MM	C	D	WT -Dex	11	10	7.45662e-05	***
33	RGB2_PERIMETER_MM	C	D	WT +Dex	13	8	0.00871604	**
34	RGB2_PERIMETER_MM	C	D	expa1,10,14-1	13	11	0.0134551	*
34	RGB2_PERIMETER_MM	C	D	expa1,10,14-2	13	13	0.00199256	**
34	RGB2_PERIMETER_MM	C	D	OE 8-4 -Dex	13	12	0.000849882	***
34	RGB2_PERIMETER_MM	C	D	OE 8-4 +Dex	12	12	0.0001998	***
34	RGB2_PERIMETER_MM	C	D	WT -Dex	11	10	7.45662e-05	***
34	RGB2_PERIMETER_MM	C	D	WT +Dex	13	8	0.000987568	***
35	RGB2_PERIMETER_MM	C	D	expa1,10,14-1	13	11	0.000208103	***
35	RGB2_PERIMETER_MM	C	D	expa1,10,14-2	13	13	0.0102044	*
35	RGB2_PERIMETER_MM	C	D	OE 8-4 -Dex	13	12	0.0029931	**
35	RGB2_PERIMETER_MM	C	D	OE 8-4 +Dex	12	12	0.000208103	***
35	RGB2_PERIMETER_MM	C	D	WT -Dex	11	10	0.000359172	***
35	RGB2_PERIMETER_MM	C	D	WT +Dex	13	8	0.000842507	***
36	RGB2_PERIMETER_MM	C	D	expa1,10,14-1	13	11	0.00365867	**
36	RGB2_PERIMETER_MM	C	D	expa1,10,14-2	13	13	0.00125256	**
36	RGB2_PERIMETER_MM	C	D	OE 8-4 -Dex	13	12	0.00625714	**
36	RGB2_PERIMETER_MM	C	D	OE 8-4 +Dex	12	12	0.0001316	***
36	RGB2_PERIMETER_MM	C	D	WT -Dex	11	10	7.45662e-05	***
36	RGB2_PERIMETER_MM	C	D	WT +Dex	13	8	0.00151	**
9	RGB2_ROUNDNESS	C	D	expa1,10,14-1	13	11	0.545094	ns
9	RGB2_ROUNDNESS	C	D	expa1,10,14-2	13	13	0.262588	ns
9	RGB2_ROUNDNESS	C	D	OE 8-4 -Dex	13	12	0.736	ns
9	RGB2_ROUNDNESS	C	D	OE 8-4 +Dex	12	12	0.761676	ns
9	RGB2_ROUNDNESS	C	D	WT -Dex	11	10	0.337377	ns
9	RGB2_ROUNDNESS	C	D	WT +Dex	13	8	0.69749	ns
10	RGB2_ROUNDNESS	C	D	expa1,10,14-1	13	11	0.90615	ns
10	RGB2_ROUNDNESS	C	D	expa1,10,14-2	13	13	0.0517213	ns
10	RGB2_ROUNDNESS	C	D	OE 8-4 -Dex	13	12	0.477474	ns
10	RGB2_ROUNDNESS	C	D	OE 8-4 +Dex	12	12	0.919852	ns
10	RGB2_ROUNDNESS	C	D	WT -Dex	11	10	0.552	ns
10	RGB2_ROUNDNESS	C	D	WT +Dex	13	8	0.983711	ns
11	RGB2_ROUNDNESS	C	D	expa1,10,14-1	13	11	0.466523	ns
11	RGB2_ROUNDNESS	C	D	expa1,10,14-2	13	13	0.706521	ns
11	RGB2_ROUNDNESS	C	D	OE 8-4 -Dex	13	12	0.80976	ns
11	RGB2_ROUNDNESS	C	D	OE 8-4 +Dex	12	12	0.877935	ns
11	RGB2_ROUNDNESS	C	D	WT -Dex	11	10	0.877935	ns
11	RGB2_ROUNDNESS	C	D	WT +Dex	13	8	1	ns
12	RGB2_ROUNDNESS	C	D	expa1,10,14-1	13	11	0.69749	ns
12	RGB2_ROUNDNESS	C	D	expa1,10,14-2	13	13	0.768966	ns
12	RGB2_ROUNDNESS	C	D	OE 8-4 -Dex	13	12	0.110586	ns
12	RGB2_ROUNDNESS	C	D	OE 8-4 +Dex	12	12	0.510222	ns
12	RGB2_ROUNDNESS	C	D	WT -Dex	11	10	0.0760421	ns
12	RGB2_ROUNDNESS	C	D	WT +Dex	13	8	0.877935	ns
13	RGB2_ROUNDNESS	C	D	expa1,10,14-1	13	11	0.364224	ns
13	RGB2_ROUNDNESS	C	D	expa1,10,14-2	13	13	0.545094	ns
13	RGB2_ROUNDNESS	C	D	OE 8-4 -Dex	13	12	0.0906182	ns
13	RGB2_ROUNDNESS	C	D	OE 8-4 +Dex	12	12	0.543241	ns
13	RGB2_ROUNDNESS	C	D	WT -Dex	11	10	0.132673	ns
13	RGB2_ROUNDNESS	C	D	WT +Dex	13	8	0.585021	ns
14	RGB2_ROUNDNESS	C	D	expa1,10,14-1	13	11	0.69749	ns
14	RGB2_ROUNDNESS	C	D	expa1,10,14-2	13	13	0.172582	ns
14	RGB2_ROUNDNESS	C	D	OE 8-4 -Dex	13	12	0.531176	ns
14	RGB2_ROUNDNESS	C	D	OE 8-4 +Dex	12	12	0.253424	ns
14	RGB2_ROUNDNESS	C	D	WT -Dex	11	10	0.0550667	ns
14	RGB2_ROUNDNESS	C	D	WT +Dex	13	8	0.198414	ns
15	RGB2_ROUNDNESS	C	D	expa1,10,14-1	13	11	0.021922	*
15	RGB2_ROUNDNESS	C	D	expa1,10,14-2	13	13	0.0110618	*
15	RGB2_ROUNDNESS	C	D	OE 8-4 -Dex	13	12	0.0005992	***
15	RGB2_ROUNDNESS	C	D	OE 8-4 +Dex	12	12	0.157111	ns
15	RGB2_ROUNDNESS	C	D	WT -Dex	11	10	0.001386	**
15	RGB2_ROUNDNESS	C	D	WT +Dex	13	8	0.00958054	**
16	RGB2_ROUNDNESS	C	D	expa1,10,14-1	13	11	0.0011536	**
16	RGB2_ROUNDNESS	C	D	expa1,10,14-2	13	13	0.00589254	**
16	RGB2_ROUNDNESS	C	D	OE 8-4 -Dex	13	12	0.020076	*
16	RGB2_ROUNDNESS	C	D	OE 8-4 +Dex	12	12	0.0151625	*
16	RGB2_ROUNDNESS	C	D	WT -Dex	11	10	0.0007	***
16	RGB2_ROUNDNESS	C	D	WT +Dex	13	8	0.091728	ns
17	RGB2_ROUNDNESS	C	D	expa1,10,14-1	13	11	0.0039659	**
17	RGB2_ROUNDNESS	C	D	expa1,10,14-2	13	13	0.000914667	***
17	RGB2_ROUNDNESS	C	D	OE 8-4 -Dex	13	12	0.00280676	**
17	RGB2_ROUNDNESS	C	D	OE 8-4 +Dex	12	12	0.0110618	*
17	RGB2_ROUNDNESS	C	D	WT -Dex	11	10	0.000322	***
17	RGB2_ROUNDNESS	C	D	WT +Dex	13	8	0.2856	ns
18	RGB2_ROUNDNESS	C	D	expa1,10,14-1	13	11	0.00181176	**
18	RGB2_ROUNDNESS	C	D	expa1,10,14-2	13	13	0.00084	***
18	RGB2_ROUNDNESS	C	D	OE 8-4 -Dex	13	12	0.00469333	**
18	RGB2_ROUNDNESS	C	D	OE 8-4 +Dex	12	12	0.00173843	**
18	RGB2_ROUNDNESS	C	D	WT -Dex	11	10	0.00524364	**
18	RGB2_ROUNDNESS	C	D	WT +Dex	13	8	0.353613	ns
19	RGB2_ROUNDNESS	C	D	expa1,10,14-1	13	11	0.0308	*
19	RGB2_ROUNDNESS	C	D	expa1,10,14-2	13	13	0.0324141	*
19	RGB2_ROUNDNESS	C	D	OE 8-4 -Dex	13	12	0.0005992	***
19	RGB2_ROUNDNESS	C	D	OE 8-4 +Dex	12	12	0.037269	*
19	RGB2_ROUNDNESS	C	D	WT -Dex	11	10	0.00181176	**
19	RGB2_ROUNDNESS	C	D	WT +Dex	13	8	0.9296	ns
20	RGB2_ROUNDNESS	C	D	expa1,10,14-1	13	11	0.00181176	**
20	RGB2_ROUNDNESS	C	D	expa1,10,14-2	13	13	0.0035	**
20	RGB2_ROUNDNESS	C	D	OE 8-4 -Dex	13	12	0.0007	***
20	RGB2_ROUNDNESS	C	D	OE 8-4 +Dex	12	12	0.0101024	*
20	RGB2_ROUNDNESS	C	D	WT -Dex	11	10	0.001536	**
20	RGB2_ROUNDNESS	C	D	WT +Dex	13	8	0.1785	ns
21	RGB2_ROUNDNESS	C	D	expa1,10,14-1	13	11	0.001386	**
21	RGB2_ROUNDNESS	C	D	expa1,10,14-2	13	13	0.0004438	***
21	RGB2_ROUNDNESS	C	D	OE 8-4 -Dex	13	12	0.0004438	***
21	RGB2_ROUNDNESS	C	D	OE 8-4 +Dex	12	12	0.069166	ns
21	RGB2_ROUNDNESS	C	D	WT -Dex	11	10	0.00083328	***
21	RGB2_ROUNDNESS	C	D	WT +Dex	13	8	0.00524364	**
22	RGB2_ROUNDNESS	C	D	expa1,10,14-1	13	11	0.00280676	**
22	RGB2_ROUNDNESS	C	D	expa1,10,14-2	13	13	0.000322	***
22	RGB2_ROUNDNESS	C	D	OE 8-4 -Dex	13	12	0.000756	***
22	RGB2_ROUNDNESS	C	D	OE 8-4 +Dex	12	12	0.002697	**
22	RGB2_ROUNDNESS	C	D	WT -Dex	11	10	0.000984828	***
22	RGB2_ROUNDNESS	C	D	WT +Dex	13	8	0.024694	*
23	RGB2_ROUNDNESS	C	D	expa1,10,14-1	13	11	0.000718863	***
23	RGB2_ROUNDNESS	C	D	expa1,10,14-2	13	13	0.001536	**
23	RGB2_ROUNDNESS	C	D	OE 8-4 -Dex	13	12	0.001722	**
23	RGB2_ROUNDNESS	C	D	OE 8-4 +Dex	12	12	0.0211556	*
23	RGB2_ROUNDNESS	C	D	WT -Dex	11	10	0.000322	***
23	RGB2_ROUNDNESS	C	D	WT +Dex	13	8	0.427163	ns
24	RGB2_ROUNDNESS	C	D	expa1,10,14-1	13	11	0.000756	***
24	RGB2_ROUNDNESS	C	D	expa1,10,14-2	13	13	0.00176221	**
24	RGB2_ROUNDNESS	C	D	OE 8-4 -Dex	13	12	0.001536	**
24	RGB2_ROUNDNESS	C	D	OE 8-4 +Dex	12	12	0.00173843	**
24	RGB2_ROUNDNESS	C	D	WT -Dex	11	10	0.00181176	**
24	RGB2_ROUNDNESS	C	D	WT +Dex	13	8	0.90615	ns
25	RGB2_ROUNDNESS	C	D	expa1,10,14-1	13	11	0.0004438	***
25	RGB2_ROUNDNESS	C	D	expa1,10,14-2	13	13	0.001386	**
25	RGB2_ROUNDNESS	C	D	OE 8-4 -Dex	13	12	0.00189646	**
25	RGB2_ROUNDNESS	C	D	OE 8-4 +Dex	12	12	0.0026208	**
25	RGB2_ROUNDNESS	C	D	WT -Dex	11	10	0.001536	**
25	RGB2_ROUNDNESS	C	D	WT +Dex	13	8	0.427163	ns
26	RGB2_ROUNDNESS	C	D	expa1,10,14-1	13	11	0.000501415	***
26	RGB2_ROUNDNESS	C	D	expa1,10,14-2	13	13	0.000756	***
26	RGB2_ROUNDNESS	C	D	OE 8-4 -Dex	13	12	0.000322	***
26	RGB2_ROUNDNESS	C	D	OE 8-4 +Dex	12	12	0.477474	ns
26	RGB2_ROUNDNESS	C	D	WT -Dex	11	10	0.000322	***
26	RGB2_ROUNDNESS	C	D	WT +Dex	13	8	0.468092	ns
27	RGB2_ROUNDNESS	C	D	expa1,10,14-1	13	11	0.00637412	**
27	RGB2_ROUNDNESS	C	D	expa1,10,14-2	13	13	0.0015706	**
27	RGB2_ROUNDNESS	C	D	OE 8-4 -Dex	13	12	0.0007	***
27	RGB2_ROUNDNESS	C	D	OE 8-4 +Dex	12	12	0.336	ns
27	RGB2_ROUNDNESS	C	D	WT -Dex	11	10	0.000984828	***
27	RGB2_ROUNDNESS	C	D	WT +Dex	13	8	1	ns
28	RGB2_ROUNDNESS	C	D	expa1,10,14-1	13	11	0.195757	ns
28	RGB2_ROUNDNESS	C	D	expa1,10,14-2	13	13	0.00818704	**
28	RGB2_ROUNDNESS	C	D	OE 8-4 -Dex	13	12	0.00255111	**
28	RGB2_ROUNDNESS	C	D	OE 8-4 +Dex	12	12	0.388	ns
28	RGB2_ROUNDNESS	C	D	WT -Dex	11	10	0.000322	***
28	RGB2_ROUNDNESS	C	D	WT +Dex	13	8	0.9296	ns
29	RGB2_ROUNDNESS	C	D	expa1,10,14-1	13	11	0.344195	ns
29	RGB2_ROUNDNESS	C	D	expa1,10,14-2	13	13	0.0959762	ns
29	RGB2_ROUNDNESS	C	D	OE 8-4 -Dex	13	12	0.063	ns
29	RGB2_ROUNDNESS	C	D	OE 8-4 +Dex	12	12	0.904615	ns
29	RGB2_ROUNDNESS	C	D	WT -Dex	11	10	0.001536	**
29	RGB2_ROUNDNESS	C	D	WT +Dex	13	8	0.158752	ns
30	RGB2_ROUNDNESS	C	D	expa1,10,14-1	13	11	0.1785	ns
30	RGB2_ROUNDNESS	C	D	expa1,10,14-2	13	13	0.00958054	**
30	RGB2_ROUNDNESS	C	D	OE 8-4 -Dex	13	12	0.063	ns
30	RGB2_ROUNDNESS	C	D	OE 8-4 +Dex	12	12	0.0983294	ns
30	RGB2_ROUNDNESS	C	D	WT -Dex	11	10	0.000756	***
30	RGB2_ROUNDNESS	C	D	WT +Dex	13	8	0.07945	ns
31	RGB2_ROUNDNESS	C	D	expa1,10,14-1	13	11	0.0668387	ns
31	RGB2_ROUNDNESS	C	D	expa1,10,14-2	13	13	0.918261	ns
31	RGB2_ROUNDNESS	C	D	OE 8-4 -Dex	13	12	0.595099	ns
31	RGB2_ROUNDNESS	C	D	OE 8-4 +Dex	12	12	0.037269	*
31	RGB2_ROUNDNESS	C	D	WT -Dex	11	10	0.00524364	**
31	RGB2_ROUNDNESS	C	D	WT +Dex	13	8	0.9296	ns
32	RGB2_ROUNDNESS	C	D	expa1,10,14-1	13	11	0.116308	ns
32	RGB2_ROUNDNESS	C	D	expa1,10,14-2	13	13	0.185684	ns
32	RGB2_ROUNDNESS	C	D	OE 8-4 -Dex	13	12	0.500239	ns
32	RGB2_ROUNDNESS	C	D	OE 8-4 +Dex	12	12	0.185684	ns
32	RGB2_ROUNDNESS	C	D	WT -Dex	11	10	0.0879429	ns
32	RGB2_ROUNDNESS	C	D	WT +Dex	13	8	0.00118109	**
33	RGB2_ROUNDNESS	C	D	expa1,10,14-1	13	11	0.007488	**
33	RGB2_ROUNDNESS	C	D	expa1,10,14-2	13	13	0.00118109	**
33	RGB2_ROUNDNESS	C	D	OE 8-4 -Dex	13	12	0.218256	ns
33	RGB2_ROUNDNESS	C	D	OE 8-4 +Dex	12	12	0.123623	ns
33	RGB2_ROUNDNESS	C	D	WT -Dex	11	10	0.90615	ns
33	RGB2_ROUNDNESS	C	D	WT +Dex	13	8	0.00425419	**
34	RGB2_ROUNDNESS	C	D	expa1,10,14-1	13	11	0.00907667	**
34	RGB2_ROUNDNESS	C	D	expa1,10,14-2	13	13	0.000756	***
34	RGB2_ROUNDNESS	C	D	OE 8-4 -Dex	13	12	0.877935	ns
34	RGB2_ROUNDNESS	C	D	OE 8-4 +Dex	12	12	0.123623	ns
34	RGB2_ROUNDNESS	C	D	WT -Dex	11	10	0.40611	ns
34	RGB2_ROUNDNESS	C	D	WT +Dex	13	8	0.877935	ns
35	RGB2_ROUNDNESS	C	D	expa1,10,14-1	13	11	0.001176	**
35	RGB2_ROUNDNESS	C	D	expa1,10,14-2	13	13	0.0004438	***
35	RGB2_ROUNDNESS	C	D	OE 8-4 -Dex	13	12	0.00730435	**
35	RGB2_ROUNDNESS	C	D	OE 8-4 +Dex	12	12	0.0004438	***
35	RGB2_ROUNDNESS	C	D	WT -Dex	11	10	0.001536	**
35	RGB2_ROUNDNESS	C	D	WT +Dex	13	8	0.90615	ns
36	RGB2_ROUNDNESS	C	D	expa1,10,14-1	13	11	0.00224106	**
36	RGB2_ROUNDNESS	C	D	expa1,10,14-2	13	13	0.0004438	***
36	RGB2_ROUNDNESS	C	D	OE 8-4 -Dex	13	12	0.0118031	*
36	RGB2_ROUNDNESS	C	D	OE 8-4 +Dex	12	12	0.0462	*
36	RGB2_ROUNDNESS	C	D	WT -Dex	11	10	0.0031322	**
36	RGB2_ROUNDNESS	C	D	WT +Dex	13	8	0.0801897	ns
14	RGB2_ISOTROPY	C	D	expa1,10,14-1	13	11	0.431432	ns
14	RGB2_ISOTROPY	C	D	expa1,10,14-2	13	13	0.695897	ns
14	RGB2_ISOTROPY	C	D	OE 8-4 -Dex	13	12	0.464913	ns
14	RGB2_ISOTROPY	C	D	OE 8-4 +Dex	12	12	0.562318	ns
14	RGB2_ISOTROPY	C	D	WT -Dex	11	10	0.464913	ns
14	RGB2_ISOTROPY	C	D	WT +Dex	13	8	0.971	ns
15	RGB2_ISOTROPY	C	D	expa1,10,14-1	13	11	0.0135371	*
15	RGB2_ISOTROPY	C	D	expa1,10,14-2	13	13	0.740672	ns
15	RGB2_ISOTROPY	C	D	OE 8-4 -Dex	13	12	0.001817	**
15	RGB2_ISOTROPY	C	D	OE 8-4 +Dex	12	12	0.695897	ns
15	RGB2_ISOTROPY	C	D	WT -Dex	11	10	0.68023	ns
15	RGB2_ISOTROPY	C	D	WT +Dex	13	8	0.370674	ns
16	RGB2_ISOTROPY	C	D	expa1,10,14-1	13	11	0.00246867	**
16	RGB2_ISOTROPY	C	D	expa1,10,14-2	13	13	0.02898	*
16	RGB2_ISOTROPY	C	D	OE 8-4 -Dex	13	12	0.01656	*
16	RGB2_ISOTROPY	C	D	OE 8-4 +Dex	12	12	0.712623	ns
16	RGB2_ISOTROPY	C	D	WT -Dex	11	10	0.926715	ns
16	RGB2_ISOTROPY	C	D	WT +Dex	13	8	0.0583245	ns
17	RGB2_ISOTROPY	C	D	expa1,10,14-1	13	11	0.0264426	*
17	RGB2_ISOTROPY	C	D	expa1,10,14-2	13	13	0.0920793	ns
17	RGB2_ISOTROPY	C	D	OE 8-4 -Dex	13	12	0.11641	ns
17	RGB2_ISOTROPY	C	D	OE 8-4 +Dex	12	12	0.0316773	*
17	RGB2_ISOTROPY	C	D	WT -Dex	11	10	0.0094875	**
17	RGB2_ISOTROPY	C	D	WT +Dex	13	8	0.212149	ns
18	RGB2_ISOTROPY	C	D	expa1,10,14-1	13	11	0.0387	*
18	RGB2_ISOTROPY	C	D	expa1,10,14-2	13	13	0.926715	ns
18	RGB2_ISOTROPY	C	D	OE 8-4 -Dex	13	12	0.03496	*
18	RGB2_ISOTROPY	C	D	OE 8-4 +Dex	12	12	0.0135371	*
18	RGB2_ISOTROPY	C	D	WT -Dex	11	10	0.727839	ns
18	RGB2_ISOTROPY	C	D	WT +Dex	13	8	0.255486	ns
19	RGB2_ISOTROPY	C	D	expa1,10,14-1	13	11	0.0305325	*
19	RGB2_ISOTROPY	C	D	expa1,10,14-2	13	13	0.04025	*
19	RGB2_ISOTROPY	C	D	OE 8-4 -Dex	13	12	0.0396383	*
19	RGB2_ISOTROPY	C	D	OE 8-4 +Dex	12	12	0.464913	ns
19	RGB2_ISOTROPY	C	D	WT -Dex	11	10	0.00246867	**
19	RGB2_ISOTROPY	C	D	WT +Dex	13	8	0.0025254	**
20	RGB2_ISOTROPY	C	D	expa1,10,14-1	13	11	0.001817	**
20	RGB2_ISOTROPY	C	D	expa1,10,14-2	13	13	0.244457	ns
20	RGB2_ISOTROPY	C	D	OE 8-4 -Dex	13	12	0.01548	*
20	RGB2_ISOTROPY	C	D	OE 8-4 +Dex	12	12	0.734905	ns
20	RGB2_ISOTROPY	C	D	WT -Dex	11	10	0.02898	*
20	RGB2_ISOTROPY	C	D	WT +Dex	13	8	0.0515388	ns
21	RGB2_ISOTROPY	C	D	expa1,10,14-1	13	11	0.215118	ns
21	RGB2_ISOTROPY	C	D	expa1,10,14-2	13	13	0.0001863	***
21	RGB2_ISOTROPY	C	D	OE 8-4 -Dex	13	12	0.02898	*
21	RGB2_ISOTROPY	C	D	OE 8-4 +Dex	12	12	0.492288	ns
21	RGB2_ISOTROPY	C	D	WT -Dex	11	10	0.176473	ns
21	RGB2_ISOTROPY	C	D	WT +Dex	13	8	0.370674	ns
22	RGB2_ISOTROPY	C	D	expa1,10,14-1	13	11	0.0264426	*
22	RGB2_ISOTROPY	C	D	expa1,10,14-2	13	13	0.0304308	*
22	RGB2_ISOTROPY	C	D	OE 8-4 -Dex	13	12	0.106892	ns
22	RGB2_ISOTROPY	C	D	OE 8-4 +Dex	12	12	0.533774	ns
22	RGB2_ISOTROPY	C	D	WT -Dex	11	10	0.0094875	**
22	RGB2_ISOTROPY	C	D	WT +Dex	13	8	0.0316773	*
23	RGB2_ISOTROPY	C	D	expa1,10,14-1	13	11	0.0264426	*
23	RGB2_ISOTROPY	C	D	expa1,10,14-2	13	13	0.0185238	*
23	RGB2_ISOTROPY	C	D	OE 8-4 -Dex	13	12	0.0644836	ns
23	RGB2_ISOTROPY	C	D	OE 8-4 +Dex	12	12	0.68023	ns
23	RGB2_ISOTROPY	C	D	WT -Dex	11	10	0.0029325	**
23	RGB2_ISOTROPY	C	D	WT +Dex	13	8	0.409295	ns
24	RGB2_ISOTROPY	C	D	expa1,10,14-1	13	11	0.0094875	**
24	RGB2_ISOTROPY	C	D	expa1,10,14-2	13	13	0.140629	ns
24	RGB2_ISOTROPY	C	D	OE 8-4 -Dex	13	12	0.0118518	*
24	RGB2_ISOTROPY	C	D	OE 8-4 +Dex	12	12	0.359786	ns
24	RGB2_ISOTROPY	C	D	WT -Dex	11	10	0.01587	*
24	RGB2_ISOTROPY	C	D	WT +Dex	13	8	0.695897	ns
25	RGB2_ISOTROPY	C	D	expa1,10,14-1	13	11	0.0644836	ns
25	RGB2_ISOTROPY	C	D	expa1,10,14-2	13	13	0.0012282	**
25	RGB2_ISOTROPY	C	D	OE 8-4 -Dex	13	12	0.00128685	**
25	RGB2_ISOTROPY	C	D	OE 8-4 +Dex	12	12	0.0276406	*
25	RGB2_ISOTROPY	C	D	WT -Dex	11	10	0.0186556	*
25	RGB2_ISOTROPY	C	D	WT +Dex	13	8	0.0094875	**
26	RGB2_ISOTROPY	C	D	expa1,10,14-1	13	11	0.0286646	*
26	RGB2_ISOTROPY	C	D	expa1,10,14-2	13	13	0.00246867	**
26	RGB2_ISOTROPY	C	D	OE 8-4 -Dex	13	12	0.051888	ns
26	RGB2_ISOTROPY	C	D	OE 8-4 +Dex	12	12	0.11641	ns
26	RGB2_ISOTROPY	C	D	WT -Dex	11	10	0.0135371	*
26	RGB2_ISOTROPY	C	D	WT +Dex	13	8	0.0206014	*
27	RGB2_ISOTROPY	C	D	expa1,10,14-1	13	11	0.01548	*
27	RGB2_ISOTROPY	C	D	expa1,10,14-2	13	13	0.0011247	**
27	RGB2_ISOTROPY	C	D	OE 8-4 -Dex	13	12	0.0276406	*
27	RGB2_ISOTROPY	C	D	OE 8-4 +Dex	12	12	0.1656	ns
27	RGB2_ISOTROPY	C	D	WT -Dex	11	10	0.276	ns
27	RGB2_ISOTROPY	C	D	WT +Dex	13	8	0.0276406	*
28	RGB2_ISOTROPY	C	D	expa1,10,14-1	13	11	0.399724	ns
28	RGB2_ISOTROPY	C	D	expa1,10,14-2	13	13	0.4215	ns
28	RGB2_ISOTROPY	C	D	OE 8-4 -Dex	13	12	0.255486	ns
28	RGB2_ISOTROPY	C	D	OE 8-4 +Dex	12	12	0.68023	ns
28	RGB2_ISOTROPY	C	D	WT -Dex	11	10	0.68023	ns
28	RGB2_ISOTROPY	C	D	WT +Dex	13	8	0.0135371	*
29	RGB2_ISOTROPY	C	D	expa1,10,14-1	13	11	0.6992	ns
29	RGB2_ISOTROPY	C	D	expa1,10,14-2	13	13	0.926715	ns
29	RGB2_ISOTROPY	C	D	OE 8-4 -Dex	13	12	0.5336	ns
29	RGB2_ISOTROPY	C	D	OE 8-4 +Dex	12	12	0.427213	ns
29	RGB2_ISOTROPY	C	D	WT -Dex	11	10	0.11641	ns
29	RGB2_ISOTROPY	C	D	WT +Dex	13	8	0.427213	ns
30	RGB2_ISOTROPY	C	D	expa1,10,14-1	13	11	0.772168	ns
30	RGB2_ISOTROPY	C	D	expa1,10,14-2	13	13	0.255486	ns
30	RGB2_ISOTROPY	C	D	OE 8-4 -Dex	13	12	0.414	ns
30	RGB2_ISOTROPY	C	D	OE 8-4 +Dex	12	12	0.286753	ns
30	RGB2_ISOTROPY	C	D	WT -Dex	11	10	0.0316773	*
30	RGB2_ISOTROPY	C	D	WT +Dex	13	8	0.627389	ns
31	RGB2_ISOTROPY	C	D	expa1,10,14-1	13	11	0.293468	ns
31	RGB2_ISOTROPY	C	D	expa1,10,14-2	13	13	0.464913	ns
31	RGB2_ISOTROPY	C	D	OE 8-4 -Dex	13	12	0.877433	ns
31	RGB2_ISOTROPY	C	D	OE 8-4 +Dex	12	12	0.26312	ns
31	RGB2_ISOTROPY	C	D	WT -Dex	11	10	0.845773	ns
31	RGB2_ISOTROPY	C	D	WT +Dex	13	8	0.0583245	ns
32	RGB2_ISOTROPY	C	D	expa1,10,14-1	13	11	0.420066	ns
32	RGB2_ISOTROPY	C	D	expa1,10,14-2	13	13	0.0920793	ns
32	RGB2_ISOTROPY	C	D	OE 8-4 -Dex	13	12	0.636826	ns
32	RGB2_ISOTROPY	C	D	OE 8-4 +Dex	12	12	0.712623	ns
32	RGB2_ISOTROPY	C	D	WT -Dex	11	10	0.339825	ns
32	RGB2_ISOTROPY	C	D	WT +Dex	13	8	0.163013	ns
33	RGB2_ISOTROPY	C	D	expa1,10,14-1	13	11	0.727839	ns
33	RGB2_ISOTROPY	C	D	expa1,10,14-2	13	13	0.255486	ns
33	RGB2_ISOTROPY	C	D	OE 8-4 -Dex	13	12	0.342444	ns
33	RGB2_ISOTROPY	C	D	OE 8-4 +Dex	12	12	0.756877	ns
33	RGB2_ISOTROPY	C	D	WT -Dex	11	10	0.0726964	ns
33	RGB2_ISOTROPY	C	D	WT +Dex	13	8	0.461878	ns
34	RGB2_ISOTROPY	C	D	expa1,10,14-1	13	11	0.6992	ns
34	RGB2_ISOTROPY	C	D	expa1,10,14-2	13	13	0.740672	ns
34	RGB2_ISOTROPY	C	D	OE 8-4 -Dex	13	12	0.293468	ns
34	RGB2_ISOTROPY	C	D	OE 8-4 +Dex	12	12	0.734905	ns
34	RGB2_ISOTROPY	C	D	WT -Dex	11	10	0.464913	ns
34	RGB2_ISOTROPY	C	D	WT +Dex	13	8	0.00291055	**
35	RGB2_ISOTROPY	C	D	expa1,10,14-1	13	11	0.435563	ns
35	RGB2_ISOTROPY	C	D	expa1,10,14-2	13	13	0.442454	ns
35	RGB2_ISOTROPY	C	D	OE 8-4 -Dex	13	12	0.0583245	ns
35	RGB2_ISOTROPY	C	D	OE 8-4 +Dex	12	12	0.874692	ns
35	RGB2_ISOTROPY	C	D	WT -Dex	11	10	0.754186	ns
35	RGB2_ISOTROPY	C	D	WT +Dex	13	8	0.349157	ns
36	RGB2_ISOTROPY	C	D	expa1,10,14-1	13	11	0.348366	ns
36	RGB2_ISOTROPY	C	D	expa1,10,14-2	13	13	0.409348	ns
36	RGB2_ISOTROPY	C	D	OE 8-4 -Dex	13	12	0.242	ns
36	RGB2_ISOTROPY	C	D	OE 8-4 +Dex	12	12	0.695897	ns
36	RGB2_ISOTROPY	C	D	WT -Dex	11	10	0.6992	ns
36	RGB2_ISOTROPY	C	D	WT +Dex	13	8	0.0316773	*
9	RGB2_COMPACTNESS	C	D	expa1,10,14-1	13	11	0.62832	ns
9	RGB2_COMPACTNESS	C	D	expa1,10,14-2	13	13	0.0336	*
9	RGB2_COMPACTNESS	C	D	OE 8-4 -Dex	13	12	0.7	ns
9	RGB2_COMPACTNESS	C	D	OE 8-4 +Dex	12	12	0.711592	ns
9	RGB2_COMPACTNESS	C	D	WT -Dex	11	10	0.581189	ns
9	RGB2_COMPACTNESS	C	D	WT +Dex	13	8	0.561143	ns
10	RGB2_COMPACTNESS	C	D	expa1,10,14-1	13	11	0.0329538	*
10	RGB2_COMPACTNESS	C	D	expa1,10,14-2	13	13	0.0023968	**
10	RGB2_COMPACTNESS	C	D	OE 8-4 -Dex	13	12	0.0538195	ns
10	RGB2_COMPACTNESS	C	D	OE 8-4 +Dex	12	12	0.652105	ns
10	RGB2_COMPACTNESS	C	D	WT -Dex	11	10	0.628027	ns
10	RGB2_COMPACTNESS	C	D	WT +Dex	13	8	0.733671	ns
11	RGB2_COMPACTNESS	C	D	expa1,10,14-1	13	11	0.424112	ns
11	RGB2_COMPACTNESS	C	D	expa1,10,14-2	13	13	0.904933	ns
11	RGB2_COMPACTNESS	C	D	OE 8-4 -Dex	13	12	0.989783	ns
11	RGB2_COMPACTNESS	C	D	OE 8-4 +Dex	12	12	1	ns
11	RGB2_COMPACTNESS	C	D	WT -Dex	11	10	0.170585	ns
11	RGB2_COMPACTNESS	C	D	WT +Dex	13	8	1	ns
12	RGB2_COMPACTNESS	C	D	expa1,10,14-1	13	11	0.518959	ns
12	RGB2_COMPACTNESS	C	D	expa1,10,14-2	13	13	0.828593	ns
12	RGB2_COMPACTNESS	C	D	OE 8-4 -Dex	13	12	0.106631	ns
12	RGB2_COMPACTNESS	C	D	OE 8-4 +Dex	12	12	0.687273	ns
12	RGB2_COMPACTNESS	C	D	WT -Dex	11	10	0.0749426	ns
12	RGB2_COMPACTNESS	C	D	WT +Dex	13	8	0.9296	ns
13	RGB2_COMPACTNESS	C	D	expa1,10,14-1	13	11	0.0294	*
13	RGB2_COMPACTNESS	C	D	expa1,10,14-2	13	13	0.193649	ns
13	RGB2_COMPACTNESS	C	D	OE 8-4 -Dex	13	12	0.0230351	*
13	RGB2_COMPACTNESS	C	D	OE 8-4 +Dex	12	12	0.828593	ns
13	RGB2_COMPACTNESS	C	D	WT -Dex	11	10	0.170585	ns
13	RGB2_COMPACTNESS	C	D	WT +Dex	13	8	0.021525	*
14	RGB2_COMPACTNESS	C	D	expa1,10,14-1	13	11	0.66102	ns
14	RGB2_COMPACTNESS	C	D	expa1,10,14-2	13	13	0.51211	ns
14	RGB2_COMPACTNESS	C	D	OE 8-4 -Dex	13	12	0.0372991	*
14	RGB2_COMPACTNESS	C	D	OE 8-4 +Dex	12	12	0.149333	ns
14	RGB2_COMPACTNESS	C	D	WT -Dex	11	10	0.27346	ns
14	RGB2_COMPACTNESS	C	D	WT +Dex	13	8	0.11881	ns
15	RGB2_COMPACTNESS	C	D	expa1,10,14-1	13	11	0.233194	ns
15	RGB2_COMPACTNESS	C	D	expa1,10,14-2	13	13	0.00908923	**
15	RGB2_COMPACTNESS	C	D	OE 8-4 -Dex	13	12	0.00170028	**
15	RGB2_COMPACTNESS	C	D	OE 8-4 +Dex	12	12	0.0372991	*
15	RGB2_COMPACTNESS	C	D	WT -Dex	11	10	0.032132	*
15	RGB2_COMPACTNESS	C	D	WT +Dex	13	8	0.021525	*
16	RGB2_COMPACTNESS	C	D	expa1,10,14-1	13	11	0.102793	ns
16	RGB2_COMPACTNESS	C	D	expa1,10,14-2	13	13	0.0126676	*
16	RGB2_COMPACTNESS	C	D	OE 8-4 -Dex	13	12	0.00589183	**
16	RGB2_COMPACTNESS	C	D	OE 8-4 +Dex	12	12	0.221053	ns
16	RGB2_COMPACTNESS	C	D	WT -Dex	11	10	0.00296	**
16	RGB2_COMPACTNESS	C	D	WT +Dex	13	8	0.11881	ns
17	RGB2_COMPACTNESS	C	D	expa1,10,14-1	13	11	0.00977639	**
17	RGB2_COMPACTNESS	C	D	expa1,10,14-2	13	13	0.000781714	***
17	RGB2_COMPACTNESS	C	D	OE 8-4 -Dex	13	12	0.00322875	**
17	RGB2_COMPACTNESS	C	D	OE 8-4 +Dex	12	12	0.294609	ns
17	RGB2_COMPACTNESS	C	D	WT -Dex	11	10	0.0022438	**
17	RGB2_COMPACTNESS	C	D	WT +Dex	13	8	0.00908923	**
18	RGB2_COMPACTNESS	C	D	expa1,10,14-1	13	11	0.00124625	**
18	RGB2_COMPACTNESS	C	D	expa1,10,14-2	13	13	0.00486182	**
18	RGB2_COMPACTNESS	C	D	OE 8-4 -Dex	13	12	0.00400615	**
18	RGB2_COMPACTNESS	C	D	OE 8-4 +Dex	12	12	0.0751655	ns
18	RGB2_COMPACTNESS	C	D	WT -Dex	11	10	0.00296	**
18	RGB2_COMPACTNESS	C	D	WT +Dex	13	8	0.0306059	*
19	RGB2_COMPACTNESS	C	D	expa1,10,14-1	13	11	0.00831158	**
19	RGB2_COMPACTNESS	C	D	expa1,10,14-2	13	13	0.00119467	**
19	RGB2_COMPACTNESS	C	D	OE 8-4 -Dex	13	12	0.001353	**
19	RGB2_COMPACTNESS	C	D	OE 8-4 +Dex	12	12	0.380085	ns
19	RGB2_COMPACTNESS	C	D	WT -Dex	11	10	0.000477474	***
19	RGB2_COMPACTNESS	C	D	WT +Dex	13	8	0.0571789	ns
20	RGB2_COMPACTNESS	C	D	expa1,10,14-1	13	11	0.009492	**
20	RGB2_COMPACTNESS	C	D	expa1,10,14-2	13	13	0.000532683	***
20	RGB2_COMPACTNESS	C	D	OE 8-4 -Dex	13	12	0.00590333	**
20	RGB2_COMPACTNESS	C	D	OE 8-4 +Dex	12	12	0.0372991	*
20	RGB2_COMPACTNESS	C	D	WT -Dex	11	10	0.000614727	***
20	RGB2_COMPACTNESS	C	D	WT +Dex	13	8	0.424667	ns
21	RGB2_COMPACTNESS	C	D	expa1,10,14-1	13	11	0.000975059	***
21	RGB2_COMPACTNESS	C	D	expa1,10,14-2	13	13	0.000215148	***
21	RGB2_COMPACTNESS	C	D	OE 8-4 -Dex	13	12	0.0001288	***
21	RGB2_COMPACTNESS	C	D	OE 8-4 +Dex	12	12	0.203636	ns
21	RGB2_COMPACTNESS	C	D	WT -Dex	11	10	0.000634667	***
21	RGB2_COMPACTNESS	C	D	WT +Dex	13	8	0.10612	ns
22	RGB2_COMPACTNESS	C	D	expa1,10,14-1	13	11	0.00589183	**
22	RGB2_COMPACTNESS	C	D	expa1,10,14-2	13	13	1.2936e-05	***
22	RGB2_COMPACTNESS	C	D	OE 8-4 -Dex	13	12	0.000477474	***
22	RGB2_COMPACTNESS	C	D	OE 8-4 +Dex	12	12	0.0128548	*
22	RGB2_COMPACTNESS	C	D	WT -Dex	11	10	0.0001288	***
22	RGB2_COMPACTNESS	C	D	WT +Dex	13	8	0.0103567	*
23	RGB2_COMPACTNESS	C	D	expa1,10,14-1	13	11	0.000215148	***
23	RGB2_COMPACTNESS	C	D	expa1,10,14-2	13	13	1.2936e-05	***
23	RGB2_COMPACTNESS	C	D	OE 8-4 -Dex	13	12	0.00010234	***
23	RGB2_COMPACTNESS	C	D	OE 8-4 +Dex	12	12	0.00140295	**
23	RGB2_COMPACTNESS	C	D	WT -Dex	11	10	8.65964e-05	***
23	RGB2_COMPACTNESS	C	D	WT +Dex	13	8	0.0122288	*
24	RGB2_COMPACTNESS	C	D	expa1,10,14-1	13	11	0.000215148	***
24	RGB2_COMPACTNESS	C	D	expa1,10,14-2	13	13	1.2936e-05	***
24	RGB2_COMPACTNESS	C	D	OE 8-4 -Dex	13	12	0.000208	***
24	RGB2_COMPACTNESS	C	D	OE 8-4 +Dex	12	12	0.00660649	**
24	RGB2_COMPACTNESS	C	D	WT -Dex	11	10	8.65964e-05	***
24	RGB2_COMPACTNESS	C	D	WT +Dex	13	8	0.00600658	**
25	RGB2_COMPACTNESS	C	D	expa1,10,14-1	13	11	0.000215148	***
25	RGB2_COMPACTNESS	C	D	expa1,10,14-2	13	13	1.2936e-05	***
25	RGB2_COMPACTNESS	C	D	OE 8-4 -Dex	13	12	1.2936e-05	***
25	RGB2_COMPACTNESS	C	D	OE 8-4 +Dex	12	12	0.00296	**
25	RGB2_COMPACTNESS	C	D	WT -Dex	11	10	0.000781714	***
25	RGB2_COMPACTNESS	C	D	WT +Dex	13	8	0.0103567	*
26	RGB2_COMPACTNESS	C	D	expa1,10,14-1	13	11	0.000215148	***
26	RGB2_COMPACTNESS	C	D	expa1,10,14-2	13	13	0.000208	***
26	RGB2_COMPACTNESS	C	D	OE 8-4 -Dex	13	12	7.532e-05	***
26	RGB2_COMPACTNESS	C	D	OE 8-4 +Dex	12	12	0.001176	**
26	RGB2_COMPACTNESS	C	D	WT -Dex	11	10	0.000525538	***
26	RGB2_COMPACTNESS	C	D	WT +Dex	13	8	0.00508941	**
27	RGB2_COMPACTNESS	C	D	expa1,10,14-1	13	11	0.000215148	***
27	RGB2_COMPACTNESS	C	D	expa1,10,14-2	13	13	8.65964e-05	***
27	RGB2_COMPACTNESS	C	D	OE 8-4 -Dex	13	12	8.65964e-05	***
27	RGB2_COMPACTNESS	C	D	OE 8-4 +Dex	12	12	0.000576	***
27	RGB2_COMPACTNESS	C	D	WT -Dex	11	10	0.000200716	***
27	RGB2_COMPACTNESS	C	D	WT +Dex	13	8	0.0256242	*
28	RGB2_COMPACTNESS	C	D	expa1,10,14-1	13	11	0.000609488	***
28	RGB2_COMPACTNESS	C	D	expa1,10,14-2	13	13	0.000162071	***
28	RGB2_COMPACTNESS	C	D	OE 8-4 -Dex	13	12	0.000215148	***
28	RGB2_COMPACTNESS	C	D	OE 8-4 +Dex	12	12	0.0317882	*
28	RGB2_COMPACTNESS	C	D	WT -Dex	11	10	0.000215148	***
28	RGB2_COMPACTNESS	C	D	WT +Dex	13	8	0.11881	ns
29	RGB2_COMPACTNESS	C	D	expa1,10,14-1	13	11	0.3636	ns
29	RGB2_COMPACTNESS	C	D	expa1,10,14-2	13	13	0.000781714	***
29	RGB2_COMPACTNESS	C	D	OE 8-4 -Dex	13	12	0.0231429	*
29	RGB2_COMPACTNESS	C	D	OE 8-4 +Dex	12	12	0.828593	ns
29	RGB2_COMPACTNESS	C	D	WT -Dex	11	10	0.00977639	**
29	RGB2_COMPACTNESS	C	D	WT +Dex	13	8	0.0355019	*
30	RGB2_COMPACTNESS	C	D	expa1,10,14-1	13	11	0.9296	ns
30	RGB2_COMPACTNESS	C	D	expa1,10,14-2	13	13	0.0411	*
30	RGB2_COMPACTNESS	C	D	OE 8-4 -Dex	13	12	0.0392509	*
30	RGB2_COMPACTNESS	C	D	OE 8-4 +Dex	12	12	0.351712	ns
30	RGB2_COMPACTNESS	C	D	WT -Dex	11	10	0.000477474	***
30	RGB2_COMPACTNESS	C	D	WT +Dex	13	8	0.11881	ns
31	RGB2_COMPACTNESS	C	D	expa1,10,14-1	13	11	0.156188	ns
31	RGB2_COMPACTNESS	C	D	expa1,10,14-2	13	13	0.805132	ns
31	RGB2_COMPACTNESS	C	D	OE 8-4 -Dex	13	12	0.7	ns
31	RGB2_COMPACTNESS	C	D	OE 8-4 +Dex	12	12	0.0182452	*
31	RGB2_COMPACTNESS	C	D	WT -Dex	11	10	0.0008568	***
31	RGB2_COMPACTNESS	C	D	WT +Dex	13	8	0.014896	*
32	RGB2_COMPACTNESS	C	D	expa1,10,14-1	13	11	0.0163385	*
32	RGB2_COMPACTNESS	C	D	expa1,10,14-2	13	13	0.252	ns
32	RGB2_COMPACTNESS	C	D	OE 8-4 -Dex	13	12	0.638623	ns
32	RGB2_COMPACTNESS	C	D	OE 8-4 +Dex	12	12	0.0128548	*
32	RGB2_COMPACTNESS	C	D	WT -Dex	11	10	0.150803	ns
32	RGB2_COMPACTNESS	C	D	WT +Dex	13	8	0.000781714	***
33	RGB2_COMPACTNESS	C	D	expa1,10,14-1	13	11	0.00589183	**
33	RGB2_COMPACTNESS	C	D	expa1,10,14-2	13	13	0.0212681	*
33	RGB2_COMPACTNESS	C	D	OE 8-4 -Dex	13	12	0.009492	**
33	RGB2_COMPACTNESS	C	D	OE 8-4 +Dex	12	12	0.000252509	***
33	RGB2_COMPACTNESS	C	D	WT -Dex	11	10	0.102793	ns
33	RGB2_COMPACTNESS	C	D	WT +Dex	13	8	0.10612	ns
34	RGB2_COMPACTNESS	C	D	expa1,10,14-1	13	11	0.000265341	***
34	RGB2_COMPACTNESS	C	D	expa1,10,14-2	13	13	0.000532683	***
34	RGB2_COMPACTNESS	C	D	OE 8-4 -Dex	13	12	0.00486448	**
34	RGB2_COMPACTNESS	C	D	OE 8-4 +Dex	12	12	0.000215148	***
34	RGB2_COMPACTNESS	C	D	WT -Dex	11	10	0.245156	ns
34	RGB2_COMPACTNESS	C	D	WT +Dex	13	8	0.0182452	*
35	RGB2_COMPACTNESS	C	D	expa1,10,14-1	13	11	0.000215148	***
35	RGB2_COMPACTNESS	C	D	expa1,10,14-2	13	13	0.000191333	***
35	RGB2_COMPACTNESS	C	D	OE 8-4 -Dex	13	12	0.00672	**
35	RGB2_COMPACTNESS	C	D	OE 8-4 +Dex	12	12	0.00024465	***
35	RGB2_COMPACTNESS	C	D	WT -Dex	11	10	0.412901	ns
35	RGB2_COMPACTNESS	C	D	WT +Dex	13	8	0.0410162	*
36	RGB2_COMPACTNESS	C	D	expa1,10,14-1	13	11	8.65964e-05	***
36	RGB2_COMPACTNESS	C	D	expa1,10,14-2	13	13	0.000162071	***
36	RGB2_COMPACTNESS	C	D	OE 8-4 -Dex	13	12	0.000477474	***
36	RGB2_COMPACTNESS	C	D	OE 8-4 +Dex	12	12	0.000114757	***
36	RGB2_COMPACTNESS	C	D	WT -Dex	11	10	0.00977639	**
36	RGB2_COMPACTNESS	C	D	WT +Dex	13	8	0.00108554	**
9	RGB2_ECCENTRICITY	C	D	expa1,10,14-1	13	11	1	ns
9	RGB2_ECCENTRICITY	C	D	expa1,10,14-2	13	13	0.859168	ns
9	RGB2_ECCENTRICITY	C	D	OE 8-4 -Dex	13	12	0.10983	ns
9	RGB2_ECCENTRICITY	C	D	OE 8-4 +Dex	12	12	0.750638	ns
9	RGB2_ECCENTRICITY	C	D	WT -Dex	11	10	0.462737	ns
9	RGB2_ECCENTRICITY	C	D	WT +Dex	13	8	0.645069	ns
10	RGB2_ECCENTRICITY	C	D	expa1,10,14-1	13	11	0.128868	ns
10	RGB2_ECCENTRICITY	C	D	expa1,10,14-2	13	13	0.972075	ns
10	RGB2_ECCENTRICITY	C	D	OE 8-4 -Dex	13	12	0.0868364	ns
10	RGB2_ECCENTRICITY	C	D	OE 8-4 +Dex	12	12	0.205935	ns
10	RGB2_ECCENTRICITY	C	D	WT -Dex	11	10	0.0926154	ns
10	RGB2_ECCENTRICITY	C	D	WT +Dex	13	8	0.564968	ns
11	RGB2_ECCENTRICITY	C	D	expa1,10,14-1	13	11	0.863364	ns
11	RGB2_ECCENTRICITY	C	D	expa1,10,14-2	13	13	0.859168	ns
11	RGB2_ECCENTRICITY	C	D	OE 8-4 -Dex	13	12	0.672	ns
11	RGB2_ECCENTRICITY	C	D	OE 8-4 +Dex	12	12	0.97755	ns
11	RGB2_ECCENTRICITY	C	D	WT -Dex	11	10	0.32132	ns
11	RGB2_ECCENTRICITY	C	D	WT +Dex	13	8	0.413064	ns
12	RGB2_ECCENTRICITY	C	D	expa1,10,14-1	13	11	0.694235	ns
12	RGB2_ECCENTRICITY	C	D	expa1,10,14-2	13	13	0.633638	ns
12	RGB2_ECCENTRICITY	C	D	OE 8-4 -Dex	13	12	0.0487475	*
12	RGB2_ECCENTRICITY	C	D	OE 8-4 +Dex	12	12	0.177249	ns
12	RGB2_ECCENTRICITY	C	D	WT -Dex	11	10	0.228619	ns
12	RGB2_ECCENTRICITY	C	D	WT +Dex	13	8	0.26544	ns
13	RGB2_ECCENTRICITY	C	D	expa1,10,14-1	13	11	0.935381	ns
13	RGB2_ECCENTRICITY	C	D	expa1,10,14-2	13	13	0.378	ns
13	RGB2_ECCENTRICITY	C	D	OE 8-4 -Dex	13	12	0.324692	ns
13	RGB2_ECCENTRICITY	C	D	OE 8-4 +Dex	12	12	1	ns
13	RGB2_ECCENTRICITY	C	D	WT -Dex	11	10	0.7296	ns
13	RGB2_ECCENTRICITY	C	D	WT +Dex	13	8	0.364262	ns
14	RGB2_ECCENTRICITY	C	D	expa1,10,14-1	13	11	0.564968	ns
14	RGB2_ECCENTRICITY	C	D	expa1,10,14-2	13	13	1	ns
14	RGB2_ECCENTRICITY	C	D	OE 8-4 -Dex	13	12	0.502552	ns
14	RGB2_ECCENTRICITY	C	D	OE 8-4 +Dex	12	12	0.000904145	***
14	RGB2_ECCENTRICITY	C	D	WT -Dex	11	10	0.228619	ns
14	RGB2_ECCENTRICITY	C	D	WT +Dex	13	8	0.435611	ns
15	RGB2_ECCENTRICITY	C	D	expa1,10,14-1	13	11	0.0121898	*
15	RGB2_ECCENTRICITY	C	D	expa1,10,14-2	13	13	0.756587	ns
15	RGB2_ECCENTRICITY	C	D	OE 8-4 -Dex	13	12	0.255429	ns
15	RGB2_ECCENTRICITY	C	D	OE 8-4 +Dex	12	12	0.56459	ns
15	RGB2_ECCENTRICITY	C	D	WT -Dex	11	10	0.228619	ns
15	RGB2_ECCENTRICITY	C	D	WT +Dex	13	8	0.879529	ns
16	RGB2_ECCENTRICITY	C	D	expa1,10,14-1	13	11	0.00177726	**
16	RGB2_ECCENTRICITY	C	D	expa1,10,14-2	13	13	0.0233908	*
16	RGB2_ECCENTRICITY	C	D	OE 8-4 -Dex	13	12	0.04935	*
16	RGB2_ECCENTRICITY	C	D	OE 8-4 +Dex	12	12	0.466017	ns
16	RGB2_ECCENTRICITY	C	D	WT -Dex	11	10	0.935381	ns
16	RGB2_ECCENTRICITY	C	D	WT +Dex	13	8	0.0980354	ns
17	RGB2_ECCENTRICITY	C	D	expa1,10,14-1	13	11	0.0018228	**
17	RGB2_ECCENTRICITY	C	D	expa1,10,14-2	13	13	0.00067872	***
17	RGB2_ECCENTRICITY	C	D	OE 8-4 -Dex	13	12	0.00572108	**
17	RGB2_ECCENTRICITY	C	D	OE 8-4 +Dex	12	12	0.00177726	**
17	RGB2_ECCENTRICITY	C	D	WT -Dex	11	10	0.184053	ns
17	RGB2_ECCENTRICITY	C	D	WT +Dex	13	8	0.26544	ns
18	RGB2_ECCENTRICITY	C	D	expa1,10,14-1	13	11	0.0001344	***
18	RGB2_ECCENTRICITY	C	D	expa1,10,14-2	13	13	0.205935	ns
18	RGB2_ECCENTRICITY	C	D	OE 8-4 -Dex	13	12	0.0391034	*
18	RGB2_ECCENTRICITY	C	D	OE 8-4 +Dex	12	12	0.00408178	**
18	RGB2_ECCENTRICITY	C	D	WT -Dex	11	10	0.42	ns
18	RGB2_ECCENTRICITY	C	D	WT +Dex	13	8	0.0745644	ns
19	RGB2_ECCENTRICITY	C	D	expa1,10,14-1	13	11	0.00358848	**
19	RGB2_ECCENTRICITY	C	D	expa1,10,14-2	13	13	0.129947	ns
19	RGB2_ECCENTRICITY	C	D	OE 8-4 -Dex	13	12	0.002072	**
19	RGB2_ECCENTRICITY	C	D	OE 8-4 +Dex	12	12	0.5194	ns
19	RGB2_ECCENTRICITY	C	D	WT -Dex	11	10	0.32132	ns
19	RGB2_ECCENTRICITY	C	D	WT +Dex	13	8	0.00572108	**
20	RGB2_ECCENTRICITY	C	D	expa1,10,14-1	13	11	0.01764	*
20	RGB2_ECCENTRICITY	C	D	expa1,10,14-2	13	13	0.075712	ns
20	RGB2_ECCENTRICITY	C	D	OE 8-4 -Dex	13	12	0.0252933	*
20	RGB2_ECCENTRICITY	C	D	OE 8-4 +Dex	12	12	0.5194	ns
20	RGB2_ECCENTRICITY	C	D	WT -Dex	11	10	0.205935	ns
20	RGB2_ECCENTRICITY	C	D	WT +Dex	13	8	0.299406	ns
21	RGB2_ECCENTRICITY	C	D	expa1,10,14-1	13	11	0.113659	ns
21	RGB2_ECCENTRICITY	C	D	expa1,10,14-2	13	13	0.00067872	***
21	RGB2_ECCENTRICITY	C	D	OE 8-4 -Dex	13	12	0.0448	*
21	RGB2_ECCENTRICITY	C	D	OE 8-4 +Dex	12	12	1	ns
21	RGB2_ECCENTRICITY	C	D	WT -Dex	11	10	0.972075	ns
21	RGB2_ECCENTRICITY	C	D	WT +Dex	13	8	0.5194	ns
22	RGB2_ECCENTRICITY	C	D	expa1,10,14-1	13	11	0.00409572	**
22	RGB2_ECCENTRICITY	C	D	expa1,10,14-2	13	13	0.00177726	**
22	RGB2_ECCENTRICITY	C	D	OE 8-4 -Dex	13	12	0.645069	ns
22	RGB2_ECCENTRICITY	C	D	OE 8-4 +Dex	12	12	0.171283	ns
22	RGB2_ECCENTRICITY	C	D	WT -Dex	11	10	0.693156	ns
22	RGB2_ECCENTRICITY	C	D	WT +Dex	13	8	0.972075	ns
23	RGB2_ECCENTRICITY	C	D	expa1,10,14-1	13	11	0.00292904	**
23	RGB2_ECCENTRICITY	C	D	expa1,10,14-2	13	13	0.00572108	**
23	RGB2_ECCENTRICITY	C	D	OE 8-4 -Dex	13	12	1	ns
23	RGB2_ECCENTRICITY	C	D	OE 8-4 +Dex	12	12	0.4275	ns
23	RGB2_ECCENTRICITY	C	D	WT -Dex	11	10	0.01764	*
23	RGB2_ECCENTRICITY	C	D	WT +Dex	13	8	0.0562545	ns
24	RGB2_ECCENTRICITY	C	D	expa1,10,14-1	13	11	0.0625739	ns
24	RGB2_ECCENTRICITY	C	D	expa1,10,14-2	13	13	0.00572108	**
24	RGB2_ECCENTRICITY	C	D	OE 8-4 -Dex	13	12	0.672	ns
24	RGB2_ECCENTRICITY	C	D	OE 8-4 +Dex	12	12	0.154165	ns
24	RGB2_ECCENTRICITY	C	D	WT -Dex	11	10	0.0695333	ns
24	RGB2_ECCENTRICITY	C	D	WT +Dex	13	8	0.002975	**
25	RGB2_ECCENTRICITY	C	D	expa1,10,14-1	13	11	0.643349	ns
25	RGB2_ECCENTRICITY	C	D	expa1,10,14-2	13	13	0.972075	ns
25	RGB2_ECCENTRICITY	C	D	OE 8-4 -Dex	13	12	0.04935	*
25	RGB2_ECCENTRICITY	C	D	OE 8-4 +Dex	12	12	0.00616	**
25	RGB2_ECCENTRICITY	C	D	WT -Dex	11	10	0.0789158	ns
25	RGB2_ECCENTRICITY	C	D	WT +Dex	13	8	0.04935	*
26	RGB2_ECCENTRICITY	C	D	expa1,10,14-1	13	11	0.7296	ns
26	RGB2_ECCENTRICITY	C	D	expa1,10,14-2	13	13	0.833096	ns
26	RGB2_ECCENTRICITY	C	D	OE 8-4 -Dex	13	12	0.02184	*
26	RGB2_ECCENTRICITY	C	D	OE 8-4 +Dex	12	12	0.075373	ns
26	RGB2_ECCENTRICITY	C	D	WT -Dex	11	10	0.0303	*
26	RGB2_ECCENTRICITY	C	D	WT +Dex	13	8	0.0252933	*
27	RGB2_ECCENTRICITY	C	D	expa1,10,14-1	13	11	0.996522	ns
27	RGB2_ECCENTRICITY	C	D	expa1,10,14-2	13	13	0.710015	ns
27	RGB2_ECCENTRICITY	C	D	OE 8-4 -Dex	13	12	0.0181583	*
27	RGB2_ECCENTRICITY	C	D	OE 8-4 +Dex	12	12	0.0597882	ns
27	RGB2_ECCENTRICITY	C	D	WT -Dex	11	10	0.00844098	**
27	RGB2_ECCENTRICITY	C	D	WT +Dex	13	8	0.3264	ns
28	RGB2_ECCENTRICITY	C	D	expa1,10,14-1	13	11	0.176018	ns
28	RGB2_ECCENTRICITY	C	D	expa1,10,14-2	13	13	0.879529	ns
28	RGB2_ECCENTRICITY	C	D	OE 8-4 -Dex	13	12	0.0597882	ns
28	RGB2_ECCENTRICITY	C	D	OE 8-4 +Dex	12	12	0.859168	ns
28	RGB2_ECCENTRICITY	C	D	WT -Dex	11	10	0.0448	*
28	RGB2_ECCENTRICITY	C	D	WT +Dex	13	8	0.594667	ns
29	RGB2_ECCENTRICITY	C	D	expa1,10,14-1	13	11	0.799167	ns
29	RGB2_ECCENTRICITY	C	D	expa1,10,14-2	13	13	1	ns
29	RGB2_ECCENTRICITY	C	D	OE 8-4 -Dex	13	12	0.5194	ns
29	RGB2_ECCENTRICITY	C	D	OE 8-4 +Dex	12	12	0.06816	ns
29	RGB2_ECCENTRICITY	C	D	WT -Dex	11	10	0.726783	ns
29	RGB2_ECCENTRICITY	C	D	WT +Dex	13	8	1	ns
30	RGB2_ECCENTRICITY	C	D	expa1,10,14-1	13	11	0.863364	ns
30	RGB2_ECCENTRICITY	C	D	expa1,10,14-2	13	13	0.683284	ns
30	RGB2_ECCENTRICITY	C	D	OE 8-4 -Dex	13	12	0.216255	ns
30	RGB2_ECCENTRICITY	C	D	OE 8-4 +Dex	12	12	0.00177726	**
30	RGB2_ECCENTRICITY	C	D	WT -Dex	11	10	0.816828	ns
30	RGB2_ECCENTRICITY	C	D	WT +Dex	13	8	0.753634	ns
31	RGB2_ECCENTRICITY	C	D	expa1,10,14-1	13	11	0.643349	ns
31	RGB2_ECCENTRICITY	C	D	expa1,10,14-2	13	13	0.158428	ns
31	RGB2_ECCENTRICITY	C	D	OE 8-4 -Dex	13	12	0.0695333	ns
31	RGB2_ECCENTRICITY	C	D	OE 8-4 +Dex	12	12	0.0186816	*
31	RGB2_ECCENTRICITY	C	D	WT -Dex	11	10	0.572544	ns
31	RGB2_ECCENTRICITY	C	D	WT +Dex	13	8	0.0562545	ns
32	RGB2_ECCENTRICITY	C	D	expa1,10,14-1	13	11	0.328075	ns
32	RGB2_ECCENTRICITY	C	D	expa1,10,14-2	13	13	0.0001344	***
32	RGB2_ECCENTRICITY	C	D	OE 8-4 -Dex	13	12	0.00067872	***
32	RGB2_ECCENTRICITY	C	D	OE 8-4 +Dex	12	12	0.01722	*
32	RGB2_ECCENTRICITY	C	D	WT -Dex	11	10	0.426811	ns
32	RGB2_ECCENTRICITY	C	D	WT +Dex	13	8	0.0303	*
33	RGB2_ECCENTRICITY	C	D	expa1,10,14-1	13	11	0.144	ns
33	RGB2_ECCENTRICITY	C	D	expa1,10,14-2	13	13	0.00177726	**
33	RGB2_ECCENTRICITY	C	D	OE 8-4 -Dex	13	12	0.0001344	***
33	RGB2_ECCENTRICITY	C	D	OE 8-4 +Dex	12	12	0.0186816	*
33	RGB2_ECCENTRICITY	C	D	WT -Dex	11	10	0.537322	ns
33	RGB2_ECCENTRICITY	C	D	WT +Dex	13	8	0.00572108	**
34	RGB2_ECCENTRICITY	C	D	expa1,10,14-1	13	11	0.0043456	**
34	RGB2_ECCENTRICITY	C	D	expa1,10,14-2	13	13	0.0005236	***
34	RGB2_ECCENTRICITY	C	D	OE 8-4 -Dex	13	12	0.0005236	***
34	RGB2_ECCENTRICITY	C	D	OE 8-4 +Dex	12	12	0.00408178	**
34	RGB2_ECCENTRICITY	C	D	WT -Dex	11	10	0.00177726	**
34	RGB2_ECCENTRICITY	C	D	WT +Dex	13	8	0.00531097	**
35	RGB2_ECCENTRICITY	C	D	expa1,10,14-1	13	11	0.0121898	*
35	RGB2_ECCENTRICITY	C	D	expa1,10,14-2	13	13	0.002268	**
35	RGB2_ECCENTRICITY	C	D	OE 8-4 -Dex	13	12	0.000129192	***
35	RGB2_ECCENTRICITY	C	D	OE 8-4 +Dex	12	12	0.0186816	*
35	RGB2_ECCENTRICITY	C	D	WT -Dex	11	10	0.00572108	**
35	RGB2_ECCENTRICITY	C	D	WT +Dex	13	8	0.00177726	**
36	RGB2_ECCENTRICITY	C	D	expa1,10,14-1	13	11	0.00409572	**
36	RGB2_ECCENTRICITY	C	D	expa1,10,14-2	13	13	0.0010038	**
36	RGB2_ECCENTRICITY	C	D	OE 8-4 -Dex	13	12	0.0336	*
36	RGB2_ECCENTRICITY	C	D	OE 8-4 +Dex	12	12	0.00616	**
36	RGB2_ECCENTRICITY	C	D	WT -Dex	11	10	0.00844098	**
36	RGB2_ECCENTRICITY	C	D	WT +Dex	13	8	0.00067872	***
9	RGB2_RMS	C	D	expa1,10,14-1	13	11	0.698667	ns
9	RGB2_RMS	C	D	expa1,10,14-2	13	13	0.408	ns
9	RGB2_RMS	C	D	OE 8-4 -Dex	13	12	0.16231	ns
9	RGB2_RMS	C	D	OE 8-4 +Dex	12	12	0.410667	ns
9	RGB2_RMS	C	D	WT -Dex	11	10	0.565357	ns
9	RGB2_RMS	C	D	WT +Dex	13	8	0.288296	ns
10	RGB2_RMS	C	D	expa1,10,14-1	13	11	1	ns
10	RGB2_RMS	C	D	expa1,10,14-2	13	13	0.565357	ns
10	RGB2_RMS	C	D	OE 8-4 -Dex	13	12	0.796765	ns
10	RGB2_RMS	C	D	OE 8-4 +Dex	12	12	0.588718	ns
10	RGB2_RMS	C	D	WT -Dex	11	10	0.768	ns
10	RGB2_RMS	C	D	WT +Dex	13	8	0.875	ns
11	RGB2_RMS	C	D	expa1,10,14-1	13	11	0.978826	ns
11	RGB2_RMS	C	D	expa1,10,14-2	13	13	0.883636	ns
11	RGB2_RMS	C	D	OE 8-4 -Dex	13	12	0.16231	ns
11	RGB2_RMS	C	D	OE 8-4 +Dex	12	12	0.690816	ns
11	RGB2_RMS	C	D	WT -Dex	11	10	0.0351474	*
11	RGB2_RMS	C	D	WT +Dex	13	8	0.796765	ns
12	RGB2_RMS	C	D	expa1,10,14-1	13	11	0.883636	ns
12	RGB2_RMS	C	D	expa1,10,14-2	13	13	0.947692	ns
12	RGB2_RMS	C	D	OE 8-4 -Dex	13	12	0.01872	*
12	RGB2_RMS	C	D	OE 8-4 +Dex	12	12	0.0765333	ns
12	RGB2_RMS	C	D	WT -Dex	11	10	0.9639	ns
12	RGB2_RMS	C	D	WT +Dex	13	8	0.0800681	ns
13	RGB2_RMS	C	D	expa1,10,14-1	13	11	0.934297	ns
13	RGB2_RMS	C	D	expa1,10,14-2	13	13	0.883636	ns
13	RGB2_RMS	C	D	OE 8-4 -Dex	13	12	0.328186	ns
13	RGB2_RMS	C	D	OE 8-4 +Dex	12	12	0.565357	ns
13	RGB2_RMS	C	D	WT -Dex	11	10	0.768	ns
13	RGB2_RMS	C	D	WT +Dex	13	8	0.0508098	ns
14	RGB2_RMS	C	D	expa1,10,14-1	13	11	0.119538	ns
14	RGB2_RMS	C	D	expa1,10,14-2	13	13	0.883636	ns
14	RGB2_RMS	C	D	OE 8-4 -Dex	13	12	0.96963	ns
14	RGB2_RMS	C	D	OE 8-4 +Dex	12	12	0.81687	ns
14	RGB2_RMS	C	D	WT -Dex	11	10	0.690816	ns
14	RGB2_RMS	C	D	WT +Dex	13	8	0.401814	ns
15	RGB2_RMS	C	D	expa1,10,14-1	13	11	0.003144	**
15	RGB2_RMS	C	D	expa1,10,14-2	13	13	0.125067	ns
15	RGB2_RMS	C	D	OE 8-4 -Dex	13	12	0.3472	ns
15	RGB2_RMS	C	D	OE 8-4 +Dex	12	12	0.883636	ns
15	RGB2_RMS	C	D	WT -Dex	11	10	0.565357	ns
15	RGB2_RMS	C	D	WT +Dex	13	8	0.796765	ns
16	RGB2_RMS	C	D	expa1,10,14-1	13	11	0.00080724	***
16	RGB2_RMS	C	D	expa1,10,14-2	13	13	0.0157309	*
16	RGB2_RMS	C	D	OE 8-4 -Dex	13	12	0.256541	ns
16	RGB2_RMS	C	D	OE 8-4 +Dex	12	12	0.115294	ns
16	RGB2_RMS	C	D	WT -Dex	11	10	0.883636	ns
16	RGB2_RMS	C	D	WT +Dex	13	8	0.565357	ns
17	RGB2_RMS	C	D	expa1,10,14-1	13	11	0.003108	**
17	RGB2_RMS	C	D	expa1,10,14-2	13	13	0.00462	**
17	RGB2_RMS	C	D	OE 8-4 -Dex	13	12	0.01743	*
17	RGB2_RMS	C	D	OE 8-4 +Dex	12	12	0.00462	**
17	RGB2_RMS	C	D	WT -Dex	11	10	0.0234658	*
17	RGB2_RMS	C	D	WT +Dex	13	8	0.0149333	*
18	RGB2_RMS	C	D	expa1,10,14-1	13	11	0.000134568	***
18	RGB2_RMS	C	D	expa1,10,14-2	13	13	0.0157309	*
18	RGB2_RMS	C	D	OE 8-4 -Dex	13	12	0.304	ns
18	RGB2_RMS	C	D	OE 8-4 +Dex	12	12	0.0016296	**
18	RGB2_RMS	C	D	WT -Dex	11	10	0.029712	*
18	RGB2_RMS	C	D	WT +Dex	13	8	0.00462	**
19	RGB2_RMS	C	D	expa1,10,14-1	13	11	0.0016296	**
19	RGB2_RMS	C	D	expa1,10,14-2	13	13	0.256541	ns
19	RGB2_RMS	C	D	OE 8-4 -Dex	13	12	0.16231	ns
19	RGB2_RMS	C	D	OE 8-4 +Dex	12	12	0.113568	ns
19	RGB2_RMS	C	D	WT -Dex	11	10	0.205739	ns
19	RGB2_RMS	C	D	WT +Dex	13	8	0.0123529	*
20	RGB2_RMS	C	D	expa1,10,14-1	13	11	0.0245891	*
20	RGB2_RMS	C	D	expa1,10,14-2	13	13	0.477386	ns
20	RGB2_RMS	C	D	OE 8-4 -Dex	13	12	0.711685	ns
20	RGB2_RMS	C	D	OE 8-4 +Dex	12	12	0.565357	ns
20	RGB2_RMS	C	D	WT -Dex	11	10	0.768	ns
20	RGB2_RMS	C	D	WT +Dex	13	8	0.978826	ns
21	RGB2_RMS	C	D	expa1,10,14-1	13	11	0.01872	*
21	RGB2_RMS	C	D	expa1,10,14-2	13	13	0.622588	ns
21	RGB2_RMS	C	D	OE 8-4 -Dex	13	12	0.855273	ns
21	RGB2_RMS	C	D	OE 8-4 +Dex	12	12	0.288878	ns
21	RGB2_RMS	C	D	WT -Dex	11	10	0.606508	ns
21	RGB2_RMS	C	D	WT +Dex	13	8	0.978826	ns
22	RGB2_RMS	C	D	expa1,10,14-1	13	11	0.0079184	**
22	RGB2_RMS	C	D	expa1,10,14-2	13	13	0.6272	ns
22	RGB2_RMS	C	D	OE 8-4 -Dex	13	12	0.642843	ns
22	RGB2_RMS	C	D	OE 8-4 +Dex	12	12	0.058	ns
22	RGB2_RMS	C	D	WT -Dex	11	10	0.205739	ns
22	RGB2_RMS	C	D	WT +Dex	13	8	0.978826	ns
23	RGB2_RMS	C	D	expa1,10,14-1	13	11	0.01743	*
23	RGB2_RMS	C	D	expa1,10,14-2	13	13	0.3472	ns
23	RGB2_RMS	C	D	OE 8-4 -Dex	13	12	0.288296	ns
23	RGB2_RMS	C	D	OE 8-4 +Dex	12	12	0.0274729	*
23	RGB2_RMS	C	D	WT -Dex	11	10	0.9639	ns
23	RGB2_RMS	C	D	WT +Dex	13	8	0.883636	ns
24	RGB2_RMS	C	D	expa1,10,14-1	13	11	0.205739	ns
24	RGB2_RMS	C	D	expa1,10,14-2	13	13	0.362526	ns
24	RGB2_RMS	C	D	OE 8-4 -Dex	13	12	0.003276	**
24	RGB2_RMS	C	D	OE 8-4 +Dex	12	12	0.00365867	**
24	RGB2_RMS	C	D	WT -Dex	11	10	0.547963	ns
24	RGB2_RMS	C	D	WT +Dex	13	8	0.161221	ns
25	RGB2_RMS	C	D	expa1,10,14-1	13	11	0.250817	ns
25	RGB2_RMS	C	D	expa1,10,14-2	13	13	0.3472	ns
25	RGB2_RMS	C	D	OE 8-4 -Dex	13	12	0.362526	ns
25	RGB2_RMS	C	D	OE 8-4 +Dex	12	12	0.16231	ns
25	RGB2_RMS	C	D	WT -Dex	11	10	0.42168	ns
25	RGB2_RMS	C	D	WT +Dex	13	8	0.006948	**
26	RGB2_RMS	C	D	expa1,10,14-1	13	11	0.524604	ns
26	RGB2_RMS	C	D	expa1,10,14-2	13	13	0.855273	ns
26	RGB2_RMS	C	D	OE 8-4 -Dex	13	12	0.739721	ns
26	RGB2_RMS	C	D	OE 8-4 +Dex	12	12	0.289446	ns
26	RGB2_RMS	C	D	WT -Dex	11	10	0.801985	ns
26	RGB2_RMS	C	D	WT +Dex	13	8	0.9639	ns
27	RGB2_RMS	C	D	expa1,10,14-1	13	11	0.489462	ns
27	RGB2_RMS	C	D	expa1,10,14-2	13	13	0.288296	ns
27	RGB2_RMS	C	D	OE 8-4 -Dex	13	12	0.883636	ns
27	RGB2_RMS	C	D	OE 8-4 +Dex	12	12	0.96963	ns
27	RGB2_RMS	C	D	WT -Dex	11	10	0.690816	ns
27	RGB2_RMS	C	D	WT +Dex	13	8	0.828	ns
28	RGB2_RMS	C	D	expa1,10,14-1	13	11	0.288296	ns
28	RGB2_RMS	C	D	expa1,10,14-2	13	13	0.0800681	ns
28	RGB2_RMS	C	D	OE 8-4 -Dex	13	12	0.883636	ns
28	RGB2_RMS	C	D	OE 8-4 +Dex	12	12	0.949146	ns
28	RGB2_RMS	C	D	WT -Dex	11	10	0.256541	ns
28	RGB2_RMS	C	D	WT +Dex	13	8	0.482588	ns
29	RGB2_RMS	C	D	expa1,10,14-1	13	11	0.01872	*
29	RGB2_RMS	C	D	expa1,10,14-2	13	13	0.274105	ns
29	RGB2_RMS	C	D	OE 8-4 -Dex	13	12	0.565357	ns
29	RGB2_RMS	C	D	OE 8-4 +Dex	12	12	0.122672	ns
29	RGB2_RMS	C	D	WT -Dex	11	10	0.978826	ns
29	RGB2_RMS	C	D	WT +Dex	13	8	0.306353	ns
30	RGB2_RMS	C	D	expa1,10,14-1	13	11	0.04494	*
30	RGB2_RMS	C	D	expa1,10,14-2	13	13	0.565357	ns
30	RGB2_RMS	C	D	OE 8-4 -Dex	13	12	0.855273	ns
30	RGB2_RMS	C	D	OE 8-4 +Dex	12	12	0.714	ns
30	RGB2_RMS	C	D	WT -Dex	11	10	0.205739	ns
30	RGB2_RMS	C	D	WT +Dex	13	8	0.585103	ns
31	RGB2_RMS	C	D	expa1,10,14-1	13	11	0.768	ns
31	RGB2_RMS	C	D	expa1,10,14-2	13	13	0.4976	ns
31	RGB2_RMS	C	D	OE 8-4 -Dex	13	12	0.274105	ns
31	RGB2_RMS	C	D	OE 8-4 +Dex	12	12	0.2016	ns
31	RGB2_RMS	C	D	WT -Dex	11	10	0.0157309	*
31	RGB2_RMS	C	D	WT +Dex	13	8	0.0123529	*
32	RGB2_RMS	C	D	expa1,10,14-1	13	11	0.288296	ns
32	RGB2_RMS	C	D	expa1,10,14-2	13	13	0.1092	ns
32	RGB2_RMS	C	D	OE 8-4 -Dex	13	12	0.03094	*
32	RGB2_RMS	C	D	OE 8-4 +Dex	12	12	0.343724	ns
32	RGB2_RMS	C	D	WT -Dex	11	10	0.162667	ns
32	RGB2_RMS	C	D	WT +Dex	13	8	0.0192331	*
33	RGB2_RMS	C	D	expa1,10,14-1	13	11	0.484427	ns
33	RGB2_RMS	C	D	expa1,10,14-2	13	13	0.113568	ns
33	RGB2_RMS	C	D	OE 8-4 -Dex	13	12	0.0155621	*
33	RGB2_RMS	C	D	OE 8-4 +Dex	12	12	0.361565	ns
33	RGB2_RMS	C	D	WT -Dex	11	10	0.1539	ns
33	RGB2_RMS	C	D	WT +Dex	13	8	0.0234658	*
34	RGB2_RMS	C	D	expa1,10,14-1	13	11	0.01872	*
34	RGB2_RMS	C	D	expa1,10,14-2	13	13	0.0328735	*
34	RGB2_RMS	C	D	OE 8-4 -Dex	13	12	0.0625116	ns
34	RGB2_RMS	C	D	OE 8-4 +Dex	12	12	0.16231	ns
34	RGB2_RMS	C	D	WT -Dex	11	10	0.875917	ns
34	RGB2_RMS	C	D	WT +Dex	13	8	0.0435077	*
35	RGB2_RMS	C	D	expa1,10,14-1	13	11	0.003108	**
35	RGB2_RMS	C	D	expa1,10,14-2	13	13	0.21792	ns
35	RGB2_RMS	C	D	OE 8-4 -Dex	13	12	0.362526	ns
35	RGB2_RMS	C	D	OE 8-4 +Dex	12	12	0.137149	ns
35	RGB2_RMS	C	D	WT -Dex	11	10	0.39025	ns
35	RGB2_RMS	C	D	WT +Dex	13	8	0.023835	*
36	RGB2_RMS	C	D	expa1,10,14-1	13	11	0.189	ns
36	RGB2_RMS	C	D	expa1,10,14-2	13	13	0.659607	ns
36	RGB2_RMS	C	D	OE 8-4 -Dex	13	12	0.828	ns
36	RGB2_RMS	C	D	OE 8-4 +Dex	12	12	0.0660545	ns
36	RGB2_RMS	C	D	WT -Dex	11	10	0.361565	ns
36	RGB2_RMS	C	D	WT +Dex	13	8	0.006948	**
9	RGB2_SOL	C	D	expa1,10,14-1	13	11	0.84	ns
9	RGB2_SOL	C	D	expa1,10,14-2	13	13	0.573333	ns
9	RGB2_SOL	C	D	OE 8-4 -Dex	13	12	0.573333	ns
9	RGB2_SOL	C	D	OE 8-4 +Dex	12	12	0.108929	ns
9	RGB2_SOL	C	D	WT -Dex	11	10	0.32103	ns
9	RGB2_SOL	C	D	WT +Dex	13	8	0.0960842	ns
10	RGB2_SOL	C	D	expa1,10,14-1	13	11	0.655941	ns
10	RGB2_SOL	C	D	expa1,10,14-2	13	13	0.0261755	*
10	RGB2_SOL	C	D	OE 8-4 -Dex	13	12	0.516293	ns
10	RGB2_SOL	C	D	OE 8-4 +Dex	12	12	0.958829	ns
10	RGB2_SOL	C	D	WT -Dex	11	10	0.150267	ns
10	RGB2_SOL	C	D	WT +Dex	13	8	0.872308	ns
11	RGB2_SOL	C	D	expa1,10,14-1	13	11	0.242065	ns
11	RGB2_SOL	C	D	expa1,10,14-2	13	13	0.721343	ns
11	RGB2_SOL	C	D	OE 8-4 -Dex	13	12	0.18186	ns
11	RGB2_SOL	C	D	OE 8-4 +Dex	12	12	0.893165	ns
11	RGB2_SOL	C	D	WT -Dex	11	10	0.872308	ns
11	RGB2_SOL	C	D	WT +Dex	13	8	1	ns
12	RGB2_SOL	C	D	expa1,10,14-1	13	11	0.361846	ns
12	RGB2_SOL	C	D	expa1,10,14-2	13	13	0.893165	ns
12	RGB2_SOL	C	D	OE 8-4 -Dex	13	12	0.9387	ns
12	RGB2_SOL	C	D	OE 8-4 +Dex	12	12	0.2352	ns
12	RGB2_SOL	C	D	WT -Dex	11	10	0.324471	ns
12	RGB2_SOL	C	D	WT +Dex	13	8	0.224629	ns
13	RGB2_SOL	C	D	expa1,10,14-1	13	11	0.4065	ns
13	RGB2_SOL	C	D	expa1,10,14-2	13	13	0.596211	ns
13	RGB2_SOL	C	D	OE 8-4 -Dex	13	12	0.693755	ns
13	RGB2_SOL	C	D	OE 8-4 +Dex	12	12	0.574534	ns
13	RGB2_SOL	C	D	WT -Dex	11	10	0.164368	ns
13	RGB2_SOL	C	D	WT +Dex	13	8	0.201209	ns
14	RGB2_SOL	C	D	expa1,10,14-1	13	11	0.853263	ns
14	RGB2_SOL	C	D	expa1,10,14-2	13	13	0.395564	ns
14	RGB2_SOL	C	D	OE 8-4 -Dex	13	12	0.784378	ns
14	RGB2_SOL	C	D	OE 8-4 +Dex	12	12	0.199624	ns
14	RGB2_SOL	C	D	WT -Dex	11	10	0.595636	ns
14	RGB2_SOL	C	D	WT +Dex	13	8	0.946815	ns
15	RGB2_SOL	C	D	expa1,10,14-1	13	11	0.784378	ns
15	RGB2_SOL	C	D	expa1,10,14-2	13	13	0.494281	ns
15	RGB2_SOL	C	D	OE 8-4 -Dex	13	12	0.326214	ns
15	RGB2_SOL	C	D	OE 8-4 +Dex	12	12	0.702979	ns
15	RGB2_SOL	C	D	WT -Dex	11	10	0.386862	ns
15	RGB2_SOL	C	D	WT +Dex	13	8	0.463059	ns
16	RGB2_SOL	C	D	expa1,10,14-1	13	11	0.176831	ns
16	RGB2_SOL	C	D	expa1,10,14-2	13	13	0.02442	*
16	RGB2_SOL	C	D	OE 8-4 -Dex	13	12	0.169768	ns
16	RGB2_SOL	C	D	OE 8-4 +Dex	12	12	0.402595	ns
16	RGB2_SOL	C	D	WT -Dex	11	10	0.179696	ns
16	RGB2_SOL	C	D	WT +Dex	13	8	0.0644	ns
17	RGB2_SOL	C	D	expa1,10,14-1	13	11	0.310545	ns
17	RGB2_SOL	C	D	expa1,10,14-2	13	13	0.009456	**
17	RGB2_SOL	C	D	OE 8-4 -Dex	13	12	0.0799556	ns
17	RGB2_SOL	C	D	OE 8-4 +Dex	12	12	0.782833	ns
17	RGB2_SOL	C	D	WT -Dex	11	10	0.715775	ns
17	RGB2_SOL	C	D	WT +Dex	13	8	0.01344	*
18	RGB2_SOL	C	D	expa1,10,14-1	13	11	0.0799556	ns
18	RGB2_SOL	C	D	expa1,10,14-2	13	13	0.04494	*
18	RGB2_SOL	C	D	OE 8-4 -Dex	13	12	0.009456	**
18	RGB2_SOL	C	D	OE 8-4 +Dex	12	12	0.3	ns
18	RGB2_SOL	C	D	WT -Dex	11	10	0.386862	ns
18	RGB2_SOL	C	D	WT +Dex	13	8	0.039024	*
19	RGB2_SOL	C	D	expa1,10,14-1	13	11	0.494281	ns
19	RGB2_SOL	C	D	expa1,10,14-2	13	13	0.150267	ns
19	RGB2_SOL	C	D	OE 8-4 -Dex	13	12	0.0644571	ns
19	RGB2_SOL	C	D	OE 8-4 +Dex	12	12	0.424345	ns
19	RGB2_SOL	C	D	WT -Dex	11	10	0.199624	ns
19	RGB2_SOL	C	D	WT +Dex	13	8	0.119668	ns
20	RGB2_SOL	C	D	expa1,10,14-1	13	11	0.2625	ns
20	RGB2_SOL	C	D	expa1,10,14-2	13	13	0.01528	*
20	RGB2_SOL	C	D	OE 8-4 -Dex	13	12	0.0194492	*
20	RGB2_SOL	C	D	OE 8-4 +Dex	12	12	0.0618383	ns
20	RGB2_SOL	C	D	WT -Dex	11	10	0.150267	ns
20	RGB2_SOL	C	D	WT +Dex	13	8	0.982699	ns
21	RGB2_SOL	C	D	expa1,10,14-1	13	11	0.242065	ns
21	RGB2_SOL	C	D	expa1,10,14-2	13	13	0.0085176	**
21	RGB2_SOL	C	D	OE 8-4 -Dex	13	12	0.099931	ns
21	RGB2_SOL	C	D	OE 8-4 +Dex	12	12	0.199624	ns
21	RGB2_SOL	C	D	WT -Dex	11	10	0.114667	ns
21	RGB2_SOL	C	D	WT +Dex	13	8	0.946815	ns
22	RGB2_SOL	C	D	expa1,10,14-1	13	11	0.20469	ns
22	RGB2_SOL	C	D	expa1,10,14-2	13	13	0.0171652	*
22	RGB2_SOL	C	D	OE 8-4 -Dex	13	12	0.244851	ns
22	RGB2_SOL	C	D	OE 8-4 +Dex	12	12	0.108929	ns
22	RGB2_SOL	C	D	WT -Dex	11	10	0.0261755	*
22	RGB2_SOL	C	D	WT +Dex	13	8	0.367698	ns
23	RGB2_SOL	C	D	expa1,10,14-1	13	11	0.224629	ns
23	RGB2_SOL	C	D	expa1,10,14-2	13	13	0.0468837	*
23	RGB2_SOL	C	D	OE 8-4 -Dex	13	12	0.0194492	*
23	RGB2_SOL	C	D	OE 8-4 +Dex	12	12	0.599284	ns
23	RGB2_SOL	C	D	WT -Dex	11	10	0.014028	*
23	RGB2_SOL	C	D	WT +Dex	13	8	0.872308	ns
24	RGB2_SOL	C	D	expa1,10,14-1	13	11	0.0085176	**
24	RGB2_SOL	C	D	expa1,10,14-2	13	13	0.0799556	ns
24	RGB2_SOL	C	D	OE 8-4 -Dex	13	12	0.0194492	*
24	RGB2_SOL	C	D	OE 8-4 +Dex	12	12	0.670783	ns
24	RGB2_SOL	C	D	WT -Dex	11	10	0.01344	*
24	RGB2_SOL	C	D	WT +Dex	13	8	0.04494	*
25	RGB2_SOL	C	D	expa1,10,14-1	13	11	0.03024	*
25	RGB2_SOL	C	D	expa1,10,14-2	13	13	0.199624	ns
25	RGB2_SOL	C	D	OE 8-4 -Dex	13	12	0.550065	ns
25	RGB2_SOL	C	D	OE 8-4 +Dex	12	12	0.119668	ns
25	RGB2_SOL	C	D	WT -Dex	11	10	0.32103	ns
25	RGB2_SOL	C	D	WT +Dex	13	8	0.271918	ns
26	RGB2_SOL	C	D	expa1,10,14-1	13	11	0.242065	ns
26	RGB2_SOL	C	D	expa1,10,14-2	13	13	0.0324141	*
26	RGB2_SOL	C	D	OE 8-4 -Dex	13	12	0.386862	ns
26	RGB2_SOL	C	D	OE 8-4 +Dex	12	12	0.574534	ns
26	RGB2_SOL	C	D	WT -Dex	11	10	0.0227111	*
26	RGB2_SOL	C	D	WT +Dex	13	8	0.658511	ns
27	RGB2_SOL	C	D	expa1,10,14-1	13	11	0.04494	*
27	RGB2_SOL	C	D	expa1,10,14-2	13	13	0.004248	**
27	RGB2_SOL	C	D	OE 8-4 -Dex	13	12	0.0467122	*
27	RGB2_SOL	C	D	OE 8-4 +Dex	12	12	0.639644	ns
27	RGB2_SOL	C	D	WT -Dex	11	10	0.0108706	*
27	RGB2_SOL	C	D	WT +Dex	13	8	0.0473455	*
28	RGB2_SOL	C	D	expa1,10,14-1	13	11	0.0919418	ns
28	RGB2_SOL	C	D	expa1,10,14-2	13	13	0.004248	**
28	RGB2_SOL	C	D	OE 8-4 -Dex	13	12	0.108929	ns
28	RGB2_SOL	C	D	OE 8-4 +Dex	12	12	0.516293	ns
28	RGB2_SOL	C	D	WT -Dex	11	10	0.004248	**
28	RGB2_SOL	C	D	WT +Dex	13	8	0.574534	ns
29	RGB2_SOL	C	D	expa1,10,14-1	13	11	0.04494	*
29	RGB2_SOL	C	D	expa1,10,14-2	13	13	0.125624	ns
29	RGB2_SOL	C	D	OE 8-4 -Dex	13	12	0.958829	ns
29	RGB2_SOL	C	D	OE 8-4 +Dex	12	12	0.84	ns
29	RGB2_SOL	C	D	WT -Dex	11	10	0.009456	**
29	RGB2_SOL	C	D	WT +Dex	13	8	0.424345	ns
30	RGB2_SOL	C	D	expa1,10,14-1	13	11	0.04494	*
30	RGB2_SOL	C	D	expa1,10,14-2	13	13	0.0691765	ns
30	RGB2_SOL	C	D	OE 8-4 -Dex	13	12	0.984862	ns
30	RGB2_SOL	C	D	OE 8-4 +Dex	12	12	0.702979	ns
30	RGB2_SOL	C	D	WT -Dex	11	10	0.0474133	*
30	RGB2_SOL	C	D	WT +Dex	13	8	0.424345	ns
31	RGB2_SOL	C	D	expa1,10,14-1	13	11	0.3648	ns
31	RGB2_SOL	C	D	expa1,10,14-2	13	13	0.0468837	*
31	RGB2_SOL	C	D	OE 8-4 -Dex	13	12	0.784378	ns
31	RGB2_SOL	C	D	OE 8-4 +Dex	12	12	0.424345	ns
31	RGB2_SOL	C	D	WT -Dex	11	10	0.0951	ns
31	RGB2_SOL	C	D	WT +Dex	13	8	0.784378	ns
32	RGB2_SOL	C	D	expa1,10,14-1	13	11	0.0261755	*
32	RGB2_SOL	C	D	expa1,10,14-2	13	13	0.150267	ns
32	RGB2_SOL	C	D	OE 8-4 -Dex	13	12	0.872308	ns
32	RGB2_SOL	C	D	OE 8-4 +Dex	12	12	0.574534	ns
32	RGB2_SOL	C	D	WT -Dex	11	10	0.004248	**
32	RGB2_SOL	C	D	WT +Dex	13	8	0.838872	ns
33	RGB2_SOL	C	D	expa1,10,14-1	13	11	0.164368	ns
33	RGB2_SOL	C	D	expa1,10,14-2	13	13	0.188326	ns
33	RGB2_SOL	C	D	OE 8-4 -Dex	13	12	0.455593	ns
33	RGB2_SOL	C	D	OE 8-4 +Dex	12	12	0.064848	ns
33	RGB2_SOL	C	D	WT -Dex	11	10	0.0085176	**
33	RGB2_SOL	C	D	WT +Dex	13	8	0.982699	ns
34	RGB2_SOL	C	D	expa1,10,14-1	13	11	0.176831	ns
34	RGB2_SOL	C	D	expa1,10,14-2	13	13	0.574534	ns
34	RGB2_SOL	C	D	OE 8-4 -Dex	13	12	0.169768	ns
34	RGB2_SOL	C	D	OE 8-4 +Dex	12	12	0.0096096	**
34	RGB2_SOL	C	D	WT -Dex	11	10	0.0108706	*
34	RGB2_SOL	C	D	WT +Dex	13	8	0.904453	ns
35	RGB2_SOL	C	D	expa1,10,14-1	13	11	0.435077	ns
35	RGB2_SOL	C	D	expa1,10,14-2	13	13	0.0294	*
35	RGB2_SOL	C	D	OE 8-4 -Dex	13	12	0.108929	ns
35	RGB2_SOL	C	D	OE 8-4 +Dex	12	12	0.004248	**
35	RGB2_SOL	C	D	WT -Dex	11	10	0.0157309	*
35	RGB2_SOL	C	D	WT +Dex	13	8	0.150267	ns
36	RGB2_SOL	C	D	expa1,10,14-1	13	11	0.120655	ns
36	RGB2_SOL	C	D	expa1,10,14-2	13	13	0.0511304	ns
36	RGB2_SOL	C	D	OE 8-4 -Dex	13	12	0.009456	**
36	RGB2_SOL	C	D	OE 8-4 +Dex	12	12	0.004248	**
36	RGB2_SOL	C	D	WT -Dex	11	10	0.004248	**
36	RGB2_SOL	C	D	WT +Dex	13	8	0.247579	ns
9	Fc_QY_max	C	D	expa1,10,14-1	13	11	0.919747	ns
9	Fc_QY_max	C	D	expa1,10,14-2	13	13	0.121418	ns
9	Fc_QY_max	C	D	OE 8-4 -Dex	13	12	0.9072	ns
9	Fc_QY_max	C	D	OE 8-4 +Dex	12	12	0.433391	ns
9	Fc_QY_max	C	D	WT -Dex	11	10	0.544552	ns
9	Fc_QY_max	C	D	WT +Dex	13	8	0.893617	ns
10	Fc_QY_max	C	D	expa1,10,14-1	13	11	0.686824	ns
10	Fc_QY_max	C	D	expa1,10,14-2	13	13	0.37968	ns
10	Fc_QY_max	C	D	OE 8-4 -Dex	13	12	0.931084	ns
10	Fc_QY_max	C	D	OE 8-4 +Dex	12	12	0.54	ns
10	Fc_QY_max	C	D	WT -Dex	11	10	0.705	ns
10	Fc_QY_max	C	D	WT +Dex	13	8	0.392	ns
11	Fc_QY_max	C	D	expa1,10,14-1	13	11	0.919747	ns
11	Fc_QY_max	C	D	expa1,10,14-2	13	13	0.769412	ns
11	Fc_QY_max	C	D	OE 8-4 -Dex	13	12	0.418473	ns
11	Fc_QY_max	C	D	OE 8-4 +Dex	12	12	0.32844	ns
11	Fc_QY_max	C	D	WT -Dex	11	10	0.14	ns
11	Fc_QY_max	C	D	WT +Dex	13	8	0.931084	ns
12	Fc_QY_max	C	D	expa1,10,14-1	13	11	0.705	ns
12	Fc_QY_max	C	D	expa1,10,14-2	13	13	0.9072	ns
12	Fc_QY_max	C	D	OE 8-4 -Dex	13	12	0.6992	ns
12	Fc_QY_max	C	D	OE 8-4 +Dex	12	12	0.14	ns
12	Fc_QY_max	C	D	WT -Dex	11	10	0.418473	ns
12	Fc_QY_max	C	D	WT +Dex	13	8	0.14	ns
13	Fc_QY_max	C	D	expa1,10,14-1	13	11	0.802667	ns
13	Fc_QY_max	C	D	expa1,10,14-2	13	13	0.769412	ns
13	Fc_QY_max	C	D	OE 8-4 -Dex	13	12	0.54	ns
13	Fc_QY_max	C	D	OE 8-4 +Dex	12	12	0.705	ns
13	Fc_QY_max	C	D	WT -Dex	11	10	0.773355	ns
13	Fc_QY_max	C	D	WT +Dex	13	8	0.020034	*
14	Fc_QY_max	C	D	expa1,10,14-1	13	11	0.587097	ns
14	Fc_QY_max	C	D	expa1,10,14-2	13	13	0.929811	ns
14	Fc_QY_max	C	D	OE 8-4 -Dex	13	12	0.54	ns
14	Fc_QY_max	C	D	OE 8-4 +Dex	12	12	0.9072	ns
14	Fc_QY_max	C	D	WT -Dex	11	10	0.977	ns
14	Fc_QY_max	C	D	WT +Dex	13	8	0.478333	ns
15	Fc_QY_max	C	D	expa1,10,14-1	13	11	0.9072	ns
15	Fc_QY_max	C	D	expa1,10,14-2	13	13	0.269267	ns
15	Fc_QY_max	C	D	OE 8-4 -Dex	13	12	0.919747	ns
15	Fc_QY_max	C	D	OE 8-4 +Dex	12	12	0.432353	ns
15	Fc_QY_max	C	D	WT -Dex	11	10	0.37968	ns
15	Fc_QY_max	C	D	WT +Dex	13	8	0.0933333	ns
16	Fc_QY_max	C	D	expa1,10,14-1	13	11	0.544552	ns
16	Fc_QY_max	C	D	expa1,10,14-2	13	13	0.269267	ns
16	Fc_QY_max	C	D	OE 8-4 -Dex	13	12	0.68198	ns
16	Fc_QY_max	C	D	OE 8-4 +Dex	12	12	0.799355	ns
16	Fc_QY_max	C	D	WT -Dex	11	10	0.074368	ns
16	Fc_QY_max	C	D	WT +Dex	13	8	0.18144	ns
17	Fc_QY_max	C	D	expa1,10,14-1	13	11	0.1848	ns
17	Fc_QY_max	C	D	expa1,10,14-2	13	13	0.532	ns
17	Fc_QY_max	C	D	OE 8-4 -Dex	13	12	0.838718	ns
17	Fc_QY_max	C	D	OE 8-4 +Dex	12	12	0.0933333	ns
17	Fc_QY_max	C	D	WT -Dex	11	10	0.672	ns
17	Fc_QY_max	C	D	WT +Dex	13	8	0.418667	ns
18	Fc_QY_max	C	D	expa1,10,14-1	13	11	0.1848	ns
18	Fc_QY_max	C	D	expa1,10,14-2	13	13	0.672	ns
18	Fc_QY_max	C	D	OE 8-4 -Dex	13	12	0.418667	ns
18	Fc_QY_max	C	D	OE 8-4 +Dex	12	12	0.1704	ns
18	Fc_QY_max	C	D	WT -Dex	11	10	0.121418	ns
18	Fc_QY_max	C	D	WT +Dex	13	8	0.017424	*
19	Fc_QY_max	C	D	expa1,10,14-1	13	11	0.431631	ns
19	Fc_QY_max	C	D	expa1,10,14-2	13	13	0.81222	ns
19	Fc_QY_max	C	D	OE 8-4 -Dex	13	12	0.18144	ns
19	Fc_QY_max	C	D	OE 8-4 +Dex	12	12	0.532	ns
19	Fc_QY_max	C	D	WT -Dex	11	10	0.253482	ns
19	Fc_QY_max	C	D	WT +Dex	13	8	0.0244364	*
20	Fc_QY_max	C	D	expa1,10,14-1	13	11	0.092925	ns
20	Fc_QY_max	C	D	expa1,10,14-2	13	13	0.37968	ns
20	Fc_QY_max	C	D	OE 8-4 -Dex	13	12	0.510811	ns
20	Fc_QY_max	C	D	OE 8-4 +Dex	12	12	0.418667	ns
20	Fc_QY_max	C	D	WT -Dex	11	10	0.37968	ns
20	Fc_QY_max	C	D	WT +Dex	13	8	0.0099792	**
21	Fc_QY_max	C	D	expa1,10,14-1	13	11	0.560629	ns
21	Fc_QY_max	C	D	expa1,10,14-2	13	13	0.0006132	***
21	Fc_QY_max	C	D	OE 8-4 -Dex	13	12	0.478333	ns
21	Fc_QY_max	C	D	OE 8-4 +Dex	12	12	0.977	ns
21	Fc_QY_max	C	D	WT -Dex	11	10	0.544552	ns
21	Fc_QY_max	C	D	WT +Dex	13	8	0.0099792	**
22	Fc_QY_max	C	D	expa1,10,14-1	13	11	0.03486	*
22	Fc_QY_max	C	D	expa1,10,14-2	13	13	0.0233333	*
22	Fc_QY_max	C	D	OE 8-4 -Dex	13	12	0.27107	ns
22	Fc_QY_max	C	D	OE 8-4 +Dex	12	12	0.757474	ns
22	Fc_QY_max	C	D	WT -Dex	11	10	0.432353	ns
22	Fc_QY_max	C	D	WT +Dex	13	8	0.919747	ns
23	Fc_QY_max	C	D	expa1,10,14-1	13	11	0.0485908	*
23	Fc_QY_max	C	D	expa1,10,14-2	13	13	0.0099792	**
23	Fc_QY_max	C	D	OE 8-4 -Dex	13	12	0.14	ns
23	Fc_QY_max	C	D	OE 8-4 +Dex	12	12	0.42	ns
23	Fc_QY_max	C	D	WT -Dex	11	10	0.121418	ns
23	Fc_QY_max	C	D	WT +Dex	13	8	0.841217	ns
24	Fc_QY_max	C	D	expa1,10,14-1	13	11	0.017424	*
24	Fc_QY_max	C	D	expa1,10,14-2	13	13	0.37968	ns
24	Fc_QY_max	C	D	OE 8-4 -Dex	13	12	0.418667	ns
24	Fc_QY_max	C	D	OE 8-4 +Dex	12	12	0.62017	ns
24	Fc_QY_max	C	D	WT -Dex	11	10	0.0099792	**
24	Fc_QY_max	C	D	WT +Dex	13	8	0.799355	ns
25	Fc_QY_max	C	D	expa1,10,14-1	13	11	0.672	ns
25	Fc_QY_max	C	D	expa1,10,14-2	13	13	0.37968	ns
25	Fc_QY_max	C	D	OE 8-4 -Dex	13	12	0.418473	ns
25	Fc_QY_max	C	D	OE 8-4 +Dex	12	12	0.931084	ns
25	Fc_QY_max	C	D	WT -Dex	11	10	0.705	ns
25	Fc_QY_max	C	D	WT +Dex	13	8	0.841217	ns
26	Fc_QY_max	C	D	expa1,10,14-1	13	11	0.931084	ns
26	Fc_QY_max	C	D	expa1,10,14-2	13	13	0.841217	ns
26	Fc_QY_max	C	D	OE 8-4 -Dex	13	12	0.747823	ns
26	Fc_QY_max	C	D	OE 8-4 +Dex	12	12	0.0244364	*
26	Fc_QY_max	C	D	WT -Dex	11	10	0.688154	ns
26	Fc_QY_max	C	D	WT +Dex	13	8	0.919747	ns
27	Fc_QY_max	C	D	expa1,10,14-1	13	11	0.688154	ns
27	Fc_QY_max	C	D	expa1,10,14-2	13	13	0.919747	ns
27	Fc_QY_max	C	D	OE 8-4 -Dex	13	12	0.652547	ns
27	Fc_QY_max	C	D	OE 8-4 +Dex	12	12	0.826875	ns
27	Fc_QY_max	C	D	WT -Dex	11	10	0.838718	ns
27	Fc_QY_max	C	D	WT +Dex	13	8	0.769412	ns
28	Fc_QY_max	C	D	expa1,10,14-1	13	11	0.919747	ns
28	Fc_QY_max	C	D	expa1,10,14-2	13	13	0.567913	ns
28	Fc_QY_max	C	D	OE 8-4 -Dex	13	12	0.478333	ns
28	Fc_QY_max	C	D	OE 8-4 +Dex	12	12	0.54	ns
28	Fc_QY_max	C	D	WT -Dex	11	10	0.843626	ns
28	Fc_QY_max	C	D	WT +Dex	13	8	0.418667	ns
29	Fc_QY_max	C	D	expa1,10,14-1	13	11	0.37968	ns
29	Fc_QY_max	C	D	expa1,10,14-2	13	13	0.567913	ns
29	Fc_QY_max	C	D	OE 8-4 -Dex	13	12	0.790426	ns
29	Fc_QY_max	C	D	OE 8-4 +Dex	12	12	0.919747	ns
29	Fc_QY_max	C	D	WT -Dex	11	10	0.705	ns
29	Fc_QY_max	C	D	WT +Dex	13	8	0.68198	ns
30	Fc_QY_max	C	D	expa1,10,14-1	13	11	0.5656	ns
30	Fc_QY_max	C	D	expa1,10,14-2	13	13	0.276554	ns
30	Fc_QY_max	C	D	OE 8-4 -Dex	13	12	0.54	ns
30	Fc_QY_max	C	D	OE 8-4 +Dex	12	12	0.841217	ns
30	Fc_QY_max	C	D	WT -Dex	11	10	0.773355	ns
30	Fc_QY_max	C	D	WT +Dex	13	8	0.769412	ns
31	Fc_QY_max	C	D	expa1,10,14-1	13	11	0.931084	ns
31	Fc_QY_max	C	D	expa1,10,14-2	13	13	0.54	ns
31	Fc_QY_max	C	D	OE 8-4 -Dex	13	12	0.8736	ns
31	Fc_QY_max	C	D	OE 8-4 +Dex	12	12	0.769412	ns
31	Fc_QY_max	C	D	WT -Dex	11	10	0.432353	ns
31	Fc_QY_max	C	D	WT +Dex	13	8	0.557455	ns
32	Fc_QY_max	C	D	expa1,10,14-1	13	11	0.418473	ns
32	Fc_QY_max	C	D	expa1,10,14-2	13	13	0.418667	ns
32	Fc_QY_max	C	D	OE 8-4 -Dex	13	12	0.07212	ns
32	Fc_QY_max	C	D	OE 8-4 +Dex	12	12	0.68198	ns
32	Fc_QY_max	C	D	WT -Dex	11	10	0.227564	ns
32	Fc_QY_max	C	D	WT +Dex	13	8	0.9072	ns
33	Fc_QY_max	C	D	expa1,10,14-1	13	11	0.841217	ns
33	Fc_QY_max	C	D	expa1,10,14-2	13	13	0.418667	ns
33	Fc_QY_max	C	D	OE 8-4 -Dex	13	12	0.9072	ns
33	Fc_QY_max	C	D	OE 8-4 +Dex	12	12	0.841217	ns
33	Fc_QY_max	C	D	WT -Dex	11	10	0.532	ns
33	Fc_QY_max	C	D	WT +Dex	13	8	0.931084	ns
34	Fc_QY_max	C	D	expa1,10,14-1	13	11	0.37968	ns
34	Fc_QY_max	C	D	expa1,10,14-2	13	13	0.931084	ns
34	Fc_QY_max	C	D	OE 8-4 -Dex	13	12	0.705	ns
34	Fc_QY_max	C	D	OE 8-4 +Dex	12	12	0.504	ns
34	Fc_QY_max	C	D	WT -Dex	11	10	0.418667	ns
34	Fc_QY_max	C	D	WT +Dex	13	8	0.105221	ns
35	Fc_QY_max	C	D	expa1,10,14-1	13	11	0.37968	ns
35	Fc_QY_max	C	D	expa1,10,14-2	13	13	0.9072	ns
35	Fc_QY_max	C	D	OE 8-4 -Dex	13	12	0.841217	ns
35	Fc_QY_max	C	D	OE 8-4 +Dex	12	12	0.37968	ns
35	Fc_QY_max	C	D	WT -Dex	11	10	0.838718	ns
35	Fc_QY_max	C	D	WT +Dex	13	8	0.1344	ns
36	Fc_QY_max	C	D	expa1,10,14-1	13	11	0.802667	ns
36	Fc_QY_max	C	D	expa1,10,14-2	13	13	0.9072	ns
36	Fc_QY_max	C	D	OE 8-4 -Dex	13	12	0.532	ns
36	Fc_QY_max	C	D	OE 8-4 +Dex	12	12	0.705	ns
36	Fc_QY_max	C	D	WT -Dex	11	10	0.9072	ns
36	Fc_QY_max	C	D	WT +Dex	13	8	0.276554	ns
9	Fc_QY_Lss1	C	D	expa1,10,14-1	13	11	0.866415	ns
9	Fc_QY_Lss1	C	D	expa1,10,14-2	13	13	0.245811	ns
9	Fc_QY_Lss1	C	D	OE 8-4 -Dex	13	12	0.0286684	*
9	Fc_QY_Lss1	C	D	OE 8-4 +Dex	12	12	0.137158	ns
9	Fc_QY_Lss1	C	D	WT -Dex	11	10	0.266	ns
9	Fc_QY_Lss1	C	D	WT +Dex	13	8	0.321869	ns
10	Fc_QY_Lss1	C	D	expa1,10,14-1	13	11	0.371368	ns
10	Fc_QY_Lss1	C	D	expa1,10,14-2	13	13	0.161952	ns
10	Fc_QY_Lss1	C	D	OE 8-4 -Dex	13	12	0.065561	ns
10	Fc_QY_Lss1	C	D	OE 8-4 +Dex	12	12	0.313811	ns
10	Fc_QY_Lss1	C	D	WT -Dex	11	10	0.640932	ns
10	Fc_QY_Lss1	C	D	WT +Dex	13	8	0.891852	ns
11	Fc_QY_Lss1	C	D	expa1,10,14-1	13	11	0.342	ns
11	Fc_QY_Lss1	C	D	expa1,10,14-2	13	13	0.726121	ns
11	Fc_QY_Lss1	C	D	OE 8-4 -Dex	13	12	0.891852	ns
11	Fc_QY_Lss1	C	D	OE 8-4 +Dex	12	12	0.004116	**
11	Fc_QY_Lss1	C	D	WT -Dex	11	10	0.148522	ns
11	Fc_QY_Lss1	C	D	WT +Dex	13	8	0.595099	ns
12	Fc_QY_Lss1	C	D	expa1,10,14-1	13	11	0.464625	ns
12	Fc_QY_Lss1	C	D	expa1,10,14-2	13	13	0.303379	ns
12	Fc_QY_Lss1	C	D	OE 8-4 -Dex	13	12	0.387692	ns
12	Fc_QY_Lss1	C	D	OE 8-4 +Dex	12	12	0.004032	**
12	Fc_QY_Lss1	C	D	WT -Dex	11	10	0.02296	*
12	Fc_QY_Lss1	C	D	WT +Dex	13	8	0.273212	ns
13	Fc_QY_Lss1	C	D	expa1,10,14-1	13	11	0.339027	ns
13	Fc_QY_Lss1	C	D	expa1,10,14-2	13	13	0.0453091	*
13	Fc_QY_Lss1	C	D	OE 8-4 -Dex	13	12	0.244851	ns
13	Fc_QY_Lss1	C	D	OE 8-4 +Dex	12	12	0.004032	**
13	Fc_QY_Lss1	C	D	WT -Dex	11	10	0.0865021	ns
13	Fc_QY_Lss1	C	D	WT +Dex	13	8	0.18627	ns
14	Fc_QY_Lss1	C	D	expa1,10,14-1	13	11	0.129	ns
14	Fc_QY_Lss1	C	D	expa1,10,14-2	13	13	0.129275	ns
14	Fc_QY_Lss1	C	D	OE 8-4 -Dex	13	12	0.244851	ns
14	Fc_QY_Lss1	C	D	OE 8-4 +Dex	12	12	0.0162	*
14	Fc_QY_Lss1	C	D	WT -Dex	11	10	0.0788	ns
14	Fc_QY_Lss1	C	D	WT +Dex	13	8	0.0286684	*
15	Fc_QY_Lss1	C	D	expa1,10,14-1	13	11	0.830369	ns
15	Fc_QY_Lss1	C	D	expa1,10,14-2	13	13	0.0286684	*
15	Fc_QY_Lss1	C	D	OE 8-4 -Dex	13	12	0.533867	ns
15	Fc_QY_Lss1	C	D	OE 8-4 +Dex	12	12	0.01848	*
15	Fc_QY_Lss1	C	D	WT -Dex	11	10	0.243692	ns
15	Fc_QY_Lss1	C	D	WT +Dex	13	8	0.02296	*
16	Fc_QY_Lss1	C	D	expa1,10,14-1	13	11	0.683351	ns
16	Fc_QY_Lss1	C	D	expa1,10,14-2	13	13	0.122672	ns
16	Fc_QY_Lss1	C	D	OE 8-4 -Dex	13	12	0.03108	*
16	Fc_QY_Lss1	C	D	OE 8-4 +Dex	12	12	0.004032	**
16	Fc_QY_Lss1	C	D	WT -Dex	11	10	0.161952	ns
16	Fc_QY_Lss1	C	D	WT +Dex	13	8	0.0558486	ns
17	Fc_QY_Lss1	C	D	expa1,10,14-1	13	11	0.444864	ns
17	Fc_QY_Lss1	C	D	expa1,10,14-2	13	13	0.115886	ns
17	Fc_QY_Lss1	C	D	OE 8-4 -Dex	13	12	0.148522	ns
17	Fc_QY_Lss1	C	D	OE 8-4 +Dex	12	12	0.00901091	**
17	Fc_QY_Lss1	C	D	WT -Dex	11	10	0.437073	ns
17	Fc_QY_Lss1	C	D	WT +Dex	13	8	0.02296	*
18	Fc_QY_Lss1	C	D	expa1,10,14-1	13	11	0.438968	ns
18	Fc_QY_Lss1	C	D	expa1,10,14-2	13	13	0.238636	ns
18	Fc_QY_Lss1	C	D	OE 8-4 -Dex	13	12	0.947277	ns
18	Fc_QY_Lss1	C	D	OE 8-4 +Dex	12	12	0.00714933	**
18	Fc_QY_Lss1	C	D	WT -Dex	11	10	0.595099	ns
18	Fc_QY_Lss1	C	D	WT +Dex	13	8	0.541468	ns
19	Fc_QY_Lss1	C	D	expa1,10,14-1	13	11	0.49374	ns
19	Fc_QY_Lss1	C	D	expa1,10,14-2	13	13	0.02856	*
19	Fc_QY_Lss1	C	D	OE 8-4 -Dex	13	12	0.387692	ns
19	Fc_QY_Lss1	C	D	OE 8-4 +Dex	12	12	0.172863	ns
19	Fc_QY_Lss1	C	D	WT -Dex	11	10	0.401492	ns
19	Fc_QY_Lss1	C	D	WT +Dex	13	8	0.122672	ns
20	Fc_QY_Lss1	C	D	expa1,10,14-1	13	11	0.498909	ns
20	Fc_QY_Lss1	C	D	expa1,10,14-2	13	13	0.176831	ns
20	Fc_QY_Lss1	C	D	OE 8-4 -Dex	13	12	0.197552	ns
20	Fc_QY_Lss1	C	D	OE 8-4 +Dex	12	12	0.129275	ns
20	Fc_QY_Lss1	C	D	WT -Dex	11	10	0.860203	ns
20	Fc_QY_Lss1	C	D	WT +Dex	13	8	0.137158	ns
21	Fc_QY_Lss1	C	D	expa1,10,14-1	13	11	0.683351	ns
21	Fc_QY_Lss1	C	D	expa1,10,14-2	13	13	0.238636	ns
21	Fc_QY_Lss1	C	D	OE 8-4 -Dex	13	12	0.197552	ns
21	Fc_QY_Lss1	C	D	OE 8-4 +Dex	12	12	0.437073	ns
21	Fc_QY_Lss1	C	D	WT -Dex	11	10	0.774118	ns
21	Fc_QY_Lss1	C	D	WT +Dex	13	8	0.271918	ns
22	Fc_QY_Lss1	C	D	expa1,10,14-1	13	11	0.129	ns
22	Fc_QY_Lss1	C	D	expa1,10,14-2	13	13	0.161952	ns
22	Fc_QY_Lss1	C	D	OE 8-4 -Dex	13	12	1	ns
22	Fc_QY_Lss1	C	D	OE 8-4 +Dex	12	12	0.329835	ns
22	Fc_QY_Lss1	C	D	WT -Dex	11	10	0.774118	ns
22	Fc_QY_Lss1	C	D	WT +Dex	13	8	0.0847636	ns
23	Fc_QY_Lss1	C	D	expa1,10,14-1	13	11	0.371368	ns
23	Fc_QY_Lss1	C	D	expa1,10,14-2	13	13	0.0558486	ns
23	Fc_QY_Lss1	C	D	OE 8-4 -Dex	13	12	0.627667	ns
23	Fc_QY_Lss1	C	D	OE 8-4 +Dex	12	12	0.12964	ns
23	Fc_QY_Lss1	C	D	WT -Dex	11	10	0.533867	ns
23	Fc_QY_Lss1	C	D	WT +Dex	13	8	0.129275	ns
24	Fc_QY_Lss1	C	D	expa1,10,14-1	13	11	0.47014	ns
24	Fc_QY_Lss1	C	D	expa1,10,14-2	13	13	0.135755	ns
24	Fc_QY_Lss1	C	D	OE 8-4 -Dex	13	12	0.947277	ns
24	Fc_QY_Lss1	C	D	OE 8-4 +Dex	12	12	0.387692	ns
24	Fc_QY_Lss1	C	D	WT -Dex	11	10	0.60151	ns
24	Fc_QY_Lss1	C	D	WT +Dex	13	8	0.299406	ns
25	Fc_QY_Lss1	C	D	expa1,10,14-1	13	11	0.322	ns
25	Fc_QY_Lss1	C	D	expa1,10,14-2	13	13	0.541468	ns
25	Fc_QY_Lss1	C	D	OE 8-4 -Dex	13	12	0.184587	ns
25	Fc_QY_Lss1	C	D	OE 8-4 +Dex	12	12	0.273212	ns
25	Fc_QY_Lss1	C	D	WT -Dex	11	10	0.313811	ns
25	Fc_QY_Lss1	C	D	WT +Dex	13	8	0.976814	ns
26	Fc_QY_Lss1	C	D	expa1,10,14-1	13	11	0.417882	ns
26	Fc_QY_Lss1	C	D	expa1,10,14-2	13	13	0.02296	*
26	Fc_QY_Lss1	C	D	OE 8-4 -Dex	13	12	0.459024	ns
26	Fc_QY_Lss1	C	D	OE 8-4 +Dex	12	12	0.225318	ns
26	Fc_QY_Lss1	C	D	WT -Dex	11	10	0.004032	**
26	Fc_QY_Lss1	C	D	WT +Dex	13	8	0.137158	ns
27	Fc_QY_Lss1	C	D	expa1,10,14-1	13	11	0.10535	ns
27	Fc_QY_Lss1	C	D	expa1,10,14-2	13	13	0.0265878	*
27	Fc_QY_Lss1	C	D	OE 8-4 -Dex	13	12	0.137158	ns
27	Fc_QY_Lss1	C	D	OE 8-4 +Dex	12	12	0.122672	ns
27	Fc_QY_Lss1	C	D	WT -Dex	11	10	0.00408	**
27	Fc_QY_Lss1	C	D	WT +Dex	13	8	0.244851	ns
28	Fc_QY_Lss1	C	D	expa1,10,14-1	13	11	0.0286684	*
28	Fc_QY_Lss1	C	D	expa1,10,14-2	13	13	0.0865021	ns
28	Fc_QY_Lss1	C	D	OE 8-4 -Dex	13	12	0.437073	ns
28	Fc_QY_Lss1	C	D	OE 8-4 +Dex	12	12	0.334473	ns
28	Fc_QY_Lss1	C	D	WT -Dex	11	10	0.02296	*
28	Fc_QY_Lss1	C	D	WT +Dex	13	8	0.541468	ns
29	Fc_QY_Lss1	C	D	expa1,10,14-1	13	11	0.118272	ns
29	Fc_QY_Lss1	C	D	expa1,10,14-2	13	13	0.188326	ns
29	Fc_QY_Lss1	C	D	OE 8-4 -Dex	13	12	0.0472376	*
29	Fc_QY_Lss1	C	D	OE 8-4 +Dex	12	12	0.437073	ns
29	Fc_QY_Lss1	C	D	WT -Dex	11	10	0.29064	ns
29	Fc_QY_Lss1	C	D	WT +Dex	13	8	0.941006	ns
30	Fc_QY_Lss1	C	D	expa1,10,14-1	13	11	0.080093	ns
30	Fc_QY_Lss1	C	D	expa1,10,14-2	13	13	0.785455	ns
30	Fc_QY_Lss1	C	D	OE 8-4 -Dex	13	12	0.1596	ns
30	Fc_QY_Lss1	C	D	OE 8-4 +Dex	12	12	0.6384	ns
30	Fc_QY_Lss1	C	D	WT -Dex	11	10	0.774118	ns
30	Fc_QY_Lss1	C	D	WT +Dex	13	8	0.891852	ns
31	Fc_QY_Lss1	C	D	expa1,10,14-1	13	11	0.212	ns
31	Fc_QY_Lss1	C	D	expa1,10,14-2	13	13	0.0286684	*
31	Fc_QY_Lss1	C	D	OE 8-4 -Dex	13	12	0.828154	ns
31	Fc_QY_Lss1	C	D	OE 8-4 +Dex	12	12	0.818323	ns
31	Fc_QY_Lss1	C	D	WT -Dex	11	10	0.774118	ns
31	Fc_QY_Lss1	C	D	WT +Dex	13	8	0.541468	ns
32	Fc_QY_Lss1	C	D	expa1,10,14-1	13	11	0.004032	**
32	Fc_QY_Lss1	C	D	expa1,10,14-2	13	13	0.00096936	***
32	Fc_QY_Lss1	C	D	OE 8-4 -Dex	13	12	0.595099	ns
32	Fc_QY_Lss1	C	D	OE 8-4 +Dex	12	12	0.313811	ns
32	Fc_QY_Lss1	C	D	WT -Dex	11	10	0.243692	ns
32	Fc_QY_Lss1	C	D	WT +Dex	13	8	0.137158	ns
33	Fc_QY_Lss1	C	D	expa1,10,14-1	13	11	0.49374	ns
33	Fc_QY_Lss1	C	D	expa1,10,14-2	13	13	0.011914	*
33	Fc_QY_Lss1	C	D	OE 8-4 -Dex	13	12	0.1596	ns
33	Fc_QY_Lss1	C	D	OE 8-4 +Dex	12	12	0.0865021	ns
33	Fc_QY_Lss1	C	D	WT -Dex	11	10	0.243692	ns
33	Fc_QY_Lss1	C	D	WT +Dex	13	8	0.0654769	ns
34	Fc_QY_Lss1	C	D	expa1,10,14-1	13	11	0.130544	ns
34	Fc_QY_Lss1	C	D	expa1,10,14-2	13	13	0.0129102	*
34	Fc_QY_Lss1	C	D	OE 8-4 -Dex	13	12	0.301412	ns
34	Fc_QY_Lss1	C	D	OE 8-4 +Dex	12	12	0.0265878	*
34	Fc_QY_Lss1	C	D	WT -Dex	11	10	0.129	ns
34	Fc_QY_Lss1	C	D	WT +Dex	13	8	0.0286684	*
35	Fc_QY_Lss1	C	D	expa1,10,14-1	13	11	0.176831	ns
35	Fc_QY_Lss1	C	D	expa1,10,14-2	13	13	0.0082824	**
35	Fc_QY_Lss1	C	D	OE 8-4 -Dex	13	12	0.454667	ns
35	Fc_QY_Lss1	C	D	OE 8-4 +Dex	12	12	0.1596	ns
35	Fc_QY_Lss1	C	D	WT -Dex	11	10	0.04848	*
35	Fc_QY_Lss1	C	D	WT +Dex	13	8	0.0286684	*
36	Fc_QY_Lss1	C	D	expa1,10,14-1	13	11	0.232465	ns
36	Fc_QY_Lss1	C	D	expa1,10,14-2	13	13	0.02296	*
36	Fc_QY_Lss1	C	D	OE 8-4 -Dex	13	12	0.947277	ns
36	Fc_QY_Lss1	C	D	OE 8-4 +Dex	12	12	0.517895	ns
36	Fc_QY_Lss1	C	D	WT -Dex	11	10	0.065561	ns
36	Fc_QY_Lss1	C	D	WT +Dex	13	8	0.0654769	ns
9	Fc_QY_Lss2	C	D	expa1,10,14-1	13	11	0.299843	ns
9	Fc_QY_Lss2	C	D	expa1,10,14-2	13	13	0.913703	ns
9	Fc_QY_Lss2	C	D	OE 8-4 -Dex	13	12	0.096	ns
9	Fc_QY_Lss2	C	D	OE 8-4 +Dex	12	12	0.297818	ns
9	Fc_QY_Lss2	C	D	WT -Dex	11	10	0.643317	ns
9	Fc_QY_Lss2	C	D	WT +Dex	13	8	0.990691	ns
10	Fc_QY_Lss2	C	D	expa1,10,14-1	13	11	0.75768	ns
10	Fc_QY_Lss2	C	D	expa1,10,14-2	13	13	0.7455	ns
10	Fc_QY_Lss2	C	D	OE 8-4 -Dex	13	12	0.396226	ns
10	Fc_QY_Lss2	C	D	OE 8-4 +Dex	12	12	0.104594	ns
10	Fc_QY_Lss2	C	D	WT -Dex	11	10	0.456	ns
10	Fc_QY_Lss2	C	D	WT +Dex	13	8	0.865134	ns
11	Fc_QY_Lss2	C	D	expa1,10,14-1	13	11	0.775626	ns
11	Fc_QY_Lss2	C	D	expa1,10,14-2	13	13	1	ns
11	Fc_QY_Lss2	C	D	OE 8-4 -Dex	13	12	0.900667	ns
11	Fc_QY_Lss2	C	D	OE 8-4 +Dex	12	12	0.0110208	*
11	Fc_QY_Lss2	C	D	WT -Dex	11	10	0.561672	ns
11	Fc_QY_Lss2	C	D	WT +Dex	13	8	0.990691	ns
12	Fc_QY_Lss2	C	D	expa1,10,14-1	13	11	0.2192	ns
12	Fc_QY_Lss2	C	D	expa1,10,14-2	13	13	0.618835	ns
12	Fc_QY_Lss2	C	D	OE 8-4 -Dex	13	12	0.766602	ns
12	Fc_QY_Lss2	C	D	OE 8-4 +Dex	12	12	0.0137302	*
12	Fc_QY_Lss2	C	D	WT -Dex	11	10	0.7455	ns
12	Fc_QY_Lss2	C	D	WT +Dex	13	8	0.912318	ns
13	Fc_QY_Lss2	C	D	expa1,10,14-1	13	11	0.775626	ns
13	Fc_QY_Lss2	C	D	expa1,10,14-2	13	13	0.648828	ns
13	Fc_QY_Lss2	C	D	OE 8-4 -Dex	13	12	0.912318	ns
13	Fc_QY_Lss2	C	D	OE 8-4 +Dex	12	12	0.00868	**
13	Fc_QY_Lss2	C	D	WT -Dex	11	10	0.352443	ns
13	Fc_QY_Lss2	C	D	WT +Dex	13	8	0.573176	ns
14	Fc_QY_Lss2	C	D	expa1,10,14-1	13	11	0.912318	ns
14	Fc_QY_Lss2	C	D	expa1,10,14-2	13	13	0.59584	ns
14	Fc_QY_Lss2	C	D	OE 8-4 -Dex	13	12	0.812509	ns
14	Fc_QY_Lss2	C	D	OE 8-4 +Dex	12	12	0.553108	ns
14	Fc_QY_Lss2	C	D	WT -Dex	11	10	0.858353	ns
14	Fc_QY_Lss2	C	D	WT +Dex	13	8	0.59584	ns
15	Fc_QY_Lss2	C	D	expa1,10,14-1	13	11	0.964679	ns
15	Fc_QY_Lss2	C	D	expa1,10,14-2	13	13	0.4732	ns
15	Fc_QY_Lss2	C	D	OE 8-4 -Dex	13	12	0.6195	ns
15	Fc_QY_Lss2	C	D	OE 8-4 +Dex	12	12	0.035532	*
15	Fc_QY_Lss2	C	D	WT -Dex	11	10	0.990691	ns
15	Fc_QY_Lss2	C	D	WT +Dex	13	8	0.076608	ns
16	Fc_QY_Lss2	C	D	expa1,10,14-1	13	11	0.928308	ns
16	Fc_QY_Lss2	C	D	expa1,10,14-2	13	13	0.538125	ns
16	Fc_QY_Lss2	C	D	OE 8-4 -Dex	13	12	0.884885	ns
16	Fc_QY_Lss2	C	D	OE 8-4 +Dex	12	12	0.0265263	*
16	Fc_QY_Lss2	C	D	WT -Dex	11	10	0.828106	ns
16	Fc_QY_Lss2	C	D	WT +Dex	13	8	0.75768	ns
17	Fc_QY_Lss2	C	D	expa1,10,14-1	13	11	0.561672	ns
17	Fc_QY_Lss2	C	D	expa1,10,14-2	13	13	0.744258	ns
17	Fc_QY_Lss2	C	D	OE 8-4 -Dex	13	12	0.884885	ns
17	Fc_QY_Lss2	C	D	OE 8-4 +Dex	12	12	0.0961655	ns
17	Fc_QY_Lss2	C	D	WT -Dex	11	10	0.828106	ns
17	Fc_QY_Lss2	C	D	WT +Dex	13	8	0.353143	ns
18	Fc_QY_Lss2	C	D	expa1,10,14-1	13	11	0.964679	ns
18	Fc_QY_Lss2	C	D	expa1,10,14-2	13	13	0.75768	ns
18	Fc_QY_Lss2	C	D	OE 8-4 -Dex	13	12	0.81427	ns
18	Fc_QY_Lss2	C	D	OE 8-4 +Dex	12	12	0.976696	ns
18	Fc_QY_Lss2	C	D	WT -Dex	11	10	0.7455	ns
18	Fc_QY_Lss2	C	D	WT +Dex	13	8	0.744258	ns
19	Fc_QY_Lss2	C	D	expa1,10,14-1	13	11	0.582085	ns
19	Fc_QY_Lss2	C	D	expa1,10,14-2	13	13	0.4732	ns
19	Fc_QY_Lss2	C	D	OE 8-4 -Dex	13	12	0.618835	ns
19	Fc_QY_Lss2	C	D	OE 8-4 +Dex	12	12	0.912318	ns
19	Fc_QY_Lss2	C	D	WT -Dex	11	10	0.766602	ns
19	Fc_QY_Lss2	C	D	WT +Dex	13	8	0.10304	ns
20	Fc_QY_Lss2	C	D	expa1,10,14-1	13	11	0.900667	ns
20	Fc_QY_Lss2	C	D	expa1,10,14-2	13	13	0.396226	ns
20	Fc_QY_Lss2	C	D	OE 8-4 -Dex	13	12	0.538125	ns
20	Fc_QY_Lss2	C	D	OE 8-4 +Dex	12	12	0.471579	ns
20	Fc_QY_Lss2	C	D	WT -Dex	11	10	0.865134	ns
20	Fc_QY_Lss2	C	D	WT +Dex	13	8	0.0110208	*
21	Fc_QY_Lss2	C	D	expa1,10,14-1	13	11	0.912318	ns
21	Fc_QY_Lss2	C	D	expa1,10,14-2	13	13	0.353143	ns
21	Fc_QY_Lss2	C	D	OE 8-4 -Dex	13	12	0.83131	ns
21	Fc_QY_Lss2	C	D	OE 8-4 +Dex	12	12	0.865134	ns
21	Fc_QY_Lss2	C	D	WT -Dex	11	10	0.618835	ns
21	Fc_QY_Lss2	C	D	WT +Dex	13	8	0.884885	ns
22	Fc_QY_Lss2	C	D	expa1,10,14-1	13	11	0.900667	ns
22	Fc_QY_Lss2	C	D	expa1,10,14-2	13	13	0.794889	ns
22	Fc_QY_Lss2	C	D	OE 8-4 -Dex	13	12	0.6888	ns
22	Fc_QY_Lss2	C	D	OE 8-4 +Dex	12	12	0.913703	ns
22	Fc_QY_Lss2	C	D	WT -Dex	11	10	0.900667	ns
22	Fc_QY_Lss2	C	D	WT +Dex	13	8	0.912318	ns
23	Fc_QY_Lss2	C	D	expa1,10,14-1	13	11	0.648828	ns
23	Fc_QY_Lss2	C	D	expa1,10,14-2	13	13	0.643317	ns
23	Fc_QY_Lss2	C	D	OE 8-4 -Dex	13	12	0.83131	ns
23	Fc_QY_Lss2	C	D	OE 8-4 +Dex	12	12	1	ns
23	Fc_QY_Lss2	C	D	WT -Dex	11	10	0.912318	ns
23	Fc_QY_Lss2	C	D	WT +Dex	13	8	0.775626	ns
24	Fc_QY_Lss2	C	D	expa1,10,14-1	13	11	0.900667	ns
24	Fc_QY_Lss2	C	D	expa1,10,14-2	13	13	0.648828	ns
24	Fc_QY_Lss2	C	D	OE 8-4 -Dex	13	12	0.900667	ns
24	Fc_QY_Lss2	C	D	OE 8-4 +Dex	12	12	0.865134	ns
24	Fc_QY_Lss2	C	D	WT -Dex	11	10	0.658787	ns
24	Fc_QY_Lss2	C	D	WT +Dex	13	8	0.487742	ns
25	Fc_QY_Lss2	C	D	expa1,10,14-1	13	11	0.648828	ns
25	Fc_QY_Lss2	C	D	expa1,10,14-2	13	13	0.865134	ns
25	Fc_QY_Lss2	C	D	OE 8-4 -Dex	13	12	0.4732	ns
25	Fc_QY_Lss2	C	D	OE 8-4 +Dex	12	12	0.658787	ns
25	Fc_QY_Lss2	C	D	WT -Dex	11	10	0.476459	ns
25	Fc_QY_Lss2	C	D	WT +Dex	13	8	0.0499418	*
26	Fc_QY_Lss2	C	D	expa1,10,14-1	13	11	0.164267	ns
26	Fc_QY_Lss2	C	D	expa1,10,14-2	13	13	0.017248	*
26	Fc_QY_Lss2	C	D	OE 8-4 -Dex	13	12	0.396226	ns
26	Fc_QY_Lss2	C	D	OE 8-4 +Dex	12	12	0.171537	ns
26	Fc_QY_Lss2	C	D	WT -Dex	11	10	0.0110208	*
26	Fc_QY_Lss2	C	D	WT +Dex	13	8	0.841436	ns
27	Fc_QY_Lss2	C	D	expa1,10,14-1	13	11	0.017248	*
27	Fc_QY_Lss2	C	D	expa1,10,14-2	13	13	0.009324	**
27	Fc_QY_Lss2	C	D	OE 8-4 -Dex	13	12	0.0239153	*
27	Fc_QY_Lss2	C	D	OE 8-4 +Dex	12	12	0.212663	ns
27	Fc_QY_Lss2	C	D	WT -Dex	11	10	0.0110208	*
27	Fc_QY_Lss2	C	D	WT +Dex	13	8	0.900667	ns
28	Fc_QY_Lss2	C	D	expa1,10,14-1	13	11	0.01638	*
28	Fc_QY_Lss2	C	D	expa1,10,14-2	13	13	0.0110208	*
28	Fc_QY_Lss2	C	D	OE 8-4 -Dex	13	12	0.19194	ns
28	Fc_QY_Lss2	C	D	OE 8-4 +Dex	12	12	0.582085	ns
28	Fc_QY_Lss2	C	D	WT -Dex	11	10	0.04952	*
28	Fc_QY_Lss2	C	D	WT +Dex	13	8	0.884885	ns
29	Fc_QY_Lss2	C	D	expa1,10,14-1	13	11	0.017248	*
29	Fc_QY_Lss2	C	D	expa1,10,14-2	13	13	0.424582	ns
29	Fc_QY_Lss2	C	D	OE 8-4 -Dex	13	12	0.00868	**
29	Fc_QY_Lss2	C	D	OE 8-4 +Dex	12	12	0.913703	ns
29	Fc_QY_Lss2	C	D	WT -Dex	11	10	0.0939556	ns
29	Fc_QY_Lss2	C	D	WT +Dex	13	8	0.964679	ns
30	Fc_QY_Lss2	C	D	expa1,10,14-1	13	11	0.0110208	*
30	Fc_QY_Lss2	C	D	expa1,10,14-2	13	13	0.900667	ns
30	Fc_QY_Lss2	C	D	OE 8-4 -Dex	13	12	0.164267	ns
30	Fc_QY_Lss2	C	D	OE 8-4 +Dex	12	12	0.913703	ns
30	Fc_QY_Lss2	C	D	WT -Dex	11	10	0.185231	ns
30	Fc_QY_Lss2	C	D	WT +Dex	13	8	0.900667	ns
31	Fc_QY_Lss2	C	D	expa1,10,14-1	13	11	0.416889	ns
31	Fc_QY_Lss2	C	D	expa1,10,14-2	13	13	0.112509	ns
31	Fc_QY_Lss2	C	D	OE 8-4 -Dex	13	12	0.900667	ns
31	Fc_QY_Lss2	C	D	OE 8-4 +Dex	12	12	0.900632	ns
31	Fc_QY_Lss2	C	D	WT -Dex	11	10	0.897273	ns
31	Fc_QY_Lss2	C	D	WT +Dex	13	8	0.865134	ns
32	Fc_QY_Lss2	C	D	expa1,10,14-1	13	11	0.807633	ns
32	Fc_QY_Lss2	C	D	expa1,10,14-2	13	13	0.00868	**
32	Fc_QY_Lss2	C	D	OE 8-4 -Dex	13	12	0.83131	ns
32	Fc_QY_Lss2	C	D	OE 8-4 +Dex	12	12	0.38304	ns
32	Fc_QY_Lss2	C	D	WT -Dex	11	10	0.900667	ns
32	Fc_QY_Lss2	C	D	WT +Dex	13	8	0.775626	ns
33	Fc_QY_Lss2	C	D	expa1,10,14-1	13	11	0.858353	ns
33	Fc_QY_Lss2	C	D	expa1,10,14-2	13	13	0.0768923	ns
33	Fc_QY_Lss2	C	D	OE 8-4 -Dex	13	12	0.865134	ns
33	Fc_QY_Lss2	C	D	OE 8-4 +Dex	12	12	0.59584	ns
33	Fc_QY_Lss2	C	D	WT -Dex	11	10	0.766602	ns
33	Fc_QY_Lss2	C	D	WT +Dex	13	8	0.171537	ns
34	Fc_QY_Lss2	C	D	expa1,10,14-1	13	11	1	ns
34	Fc_QY_Lss2	C	D	expa1,10,14-2	13	13	0.299843	ns
34	Fc_QY_Lss2	C	D	OE 8-4 -Dex	13	12	0.976696	ns
34	Fc_QY_Lss2	C	D	OE 8-4 +Dex	12	12	0.744258	ns
34	Fc_QY_Lss2	C	D	WT -Dex	11	10	0.585667	ns
34	Fc_QY_Lss2	C	D	WT +Dex	13	8	0.75768	ns
35	Fc_QY_Lss2	C	D	expa1,10,14-1	13	11	0.648828	ns
35	Fc_QY_Lss2	C	D	expa1,10,14-2	13	13	0.582085	ns
35	Fc_QY_Lss2	C	D	OE 8-4 -Dex	13	12	0.164267	ns
35	Fc_QY_Lss2	C	D	OE 8-4 +Dex	12	12	0.618835	ns
35	Fc_QY_Lss2	C	D	WT -Dex	11	10	0.990691	ns
35	Fc_QY_Lss2	C	D	WT +Dex	13	8	0.865134	ns
36	Fc_QY_Lss2	C	D	expa1,10,14-1	13	11	0.0531026	ns
36	Fc_QY_Lss2	C	D	expa1,10,14-2	13	13	0.0239153	*
36	Fc_QY_Lss2	C	D	OE 8-4 -Dex	13	12	0.0265263	*
36	Fc_QY_Lss2	C	D	OE 8-4 +Dex	12	12	0.05803	ns
36	Fc_QY_Lss2	C	D	WT -Dex	11	10	0.112509	ns
36	Fc_QY_Lss2	C	D	WT +Dex	13	8	0.295367	ns
9	Fc_QY_Lss3	C	D	expa1,10,14-1	13	11	0.13136	ns
9	Fc_QY_Lss3	C	D	expa1,10,14-2	13	13	1	ns
9	Fc_QY_Lss3	C	D	OE 8-4 -Dex	13	12	0.102343	ns
9	Fc_QY_Lss3	C	D	OE 8-4 +Dex	12	12	0.247059	ns
9	Fc_QY_Lss3	C	D	WT -Dex	11	10	0.819406	ns
9	Fc_QY_Lss3	C	D	WT +Dex	13	8	0.941006	ns
10	Fc_QY_Lss3	C	D	expa1,10,14-1	13	11	0.33075	ns
10	Fc_QY_Lss3	C	D	expa1,10,14-2	13	13	0.300197	ns
10	Fc_QY_Lss3	C	D	OE 8-4 -Dex	13	12	0.165	ns
10	Fc_QY_Lss3	C	D	OE 8-4 +Dex	12	12	0.656424	ns
10	Fc_QY_Lss3	C	D	WT -Dex	11	10	0.500476	ns
10	Fc_QY_Lss3	C	D	WT +Dex	13	8	0.493277	ns
11	Fc_QY_Lss3	C	D	expa1,10,14-1	13	11	0.972364	ns
11	Fc_QY_Lss3	C	D	expa1,10,14-2	13	13	0.851696	ns
11	Fc_QY_Lss3	C	D	OE 8-4 -Dex	13	12	0.540822	ns
11	Fc_QY_Lss3	C	D	OE 8-4 +Dex	12	12	0.02625	*
11	Fc_QY_Lss3	C	D	WT -Dex	11	10	0.90615	ns
11	Fc_QY_Lss3	C	D	WT +Dex	13	8	0.983711	ns
12	Fc_QY_Lss3	C	D	expa1,10,14-1	13	11	0.0776087	ns
12	Fc_QY_Lss3	C	D	expa1,10,14-2	13	13	0.918261	ns
12	Fc_QY_Lss3	C	D	OE 8-4 -Dex	13	12	0.428647	ns
12	Fc_QY_Lss3	C	D	OE 8-4 +Dex	12	12	0.207103	ns
12	Fc_QY_Lss3	C	D	WT -Dex	11	10	0.47113	ns
12	Fc_QY_Lss3	C	D	WT +Dex	13	8	0.760364	ns
13	Fc_QY_Lss3	C	D	expa1,10,14-1	13	11	0.0347667	*
13	Fc_QY_Lss3	C	D	expa1,10,14-2	13	13	0.0983753	ns
13	Fc_QY_Lss3	C	D	OE 8-4 -Dex	13	12	0.0254933	*
13	Fc_QY_Lss3	C	D	OE 8-4 +Dex	12	12	0.583459	ns
13	Fc_QY_Lss3	C	D	WT -Dex	11	10	0.06664	ns
13	Fc_QY_Lss3	C	D	WT +Dex	13	8	0.757647	ns
14	Fc_QY_Lss3	C	D	expa1,10,14-1	13	11	0.0170489	*
14	Fc_QY_Lss3	C	D	expa1,10,14-2	13	13	0.6104	ns
14	Fc_QY_Lss3	C	D	OE 8-4 -Dex	13	12	0.002192	**
14	Fc_QY_Lss3	C	D	OE 8-4 +Dex	12	12	0.579429	ns
14	Fc_QY_Lss3	C	D	WT -Dex	11	10	0.0489831	*
14	Fc_QY_Lss3	C	D	WT +Dex	13	8	0.374182	ns
15	Fc_QY_Lss3	C	D	expa1,10,14-1	13	11	0.003276	**
15	Fc_QY_Lss3	C	D	expa1,10,14-2	13	13	0.0236852	*
15	Fc_QY_Lss3	C	D	OE 8-4 -Dex	13	12	6.468e-05	***
15	Fc_QY_Lss3	C	D	OE 8-4 +Dex	12	12	0.0366947	*
15	Fc_QY_Lss3	C	D	WT -Dex	11	10	0.151667	ns
15	Fc_QY_Lss3	C	D	WT +Dex	13	8	0.223525	ns
16	Fc_QY_Lss3	C	D	expa1,10,14-1	13	11	0.00231	**
16	Fc_QY_Lss3	C	D	expa1,10,14-2	13	13	0.0241161	*
16	Fc_QY_Lss3	C	D	OE 8-4 -Dex	13	12	0.00341214	**
16	Fc_QY_Lss3	C	D	OE 8-4 +Dex	12	12	0.1288	ns
16	Fc_QY_Lss3	C	D	WT -Dex	11	10	0.0107833	*
16	Fc_QY_Lss3	C	D	WT +Dex	13	8	0.063293	ns
17	Fc_QY_Lss3	C	D	expa1,10,14-1	13	11	0.021504	*
17	Fc_QY_Lss3	C	D	expa1,10,14-2	13	13	0.0390545	*
17	Fc_QY_Lss3	C	D	OE 8-4 -Dex	13	12	0.002268	**
17	Fc_QY_Lss3	C	D	OE 8-4 +Dex	12	12	0.06664	ns
17	Fc_QY_Lss3	C	D	WT -Dex	11	10	0.0107833	*
17	Fc_QY_Lss3	C	D	WT +Dex	13	8	0.0965558	ns
18	Fc_QY_Lss3	C	D	expa1,10,14-1	13	11	0.0452148	*
18	Fc_QY_Lss3	C	D	expa1,10,14-2	13	13	0.00217412	**
18	Fc_QY_Lss3	C	D	OE 8-4 -Dex	13	12	0.01575	*
18	Fc_QY_Lss3	C	D	OE 8-4 +Dex	12	12	0.0152272	*
18	Fc_QY_Lss3	C	D	WT -Dex	11	10	0.003556	**
18	Fc_QY_Lss3	C	D	WT +Dex	13	8	0.0306353	*
19	Fc_QY_Lss3	C	D	expa1,10,14-1	13	11	0.00753846	**
19	Fc_QY_Lss3	C	D	expa1,10,14-2	13	13	0.0406177	*
19	Fc_QY_Lss3	C	D	OE 8-4 -Dex	13	12	0.0170489	*
19	Fc_QY_Lss3	C	D	OE 8-4 +Dex	12	12	0.0303403	*
19	Fc_QY_Lss3	C	D	WT -Dex	11	10	0.04137	*
19	Fc_QY_Lss3	C	D	WT +Dex	13	8	0.00231	**
20	Fc_QY_Lss3	C	D	expa1,10,14-1	13	11	0.03096	*
20	Fc_QY_Lss3	C	D	expa1,10,14-2	13	13	0.00417375	**
20	Fc_QY_Lss3	C	D	OE 8-4 -Dex	13	12	0.03584	*
20	Fc_QY_Lss3	C	D	OE 8-4 +Dex	12	12	0.00186092	**
20	Fc_QY_Lss3	C	D	WT -Dex	11	10	0.0019376	**
20	Fc_QY_Lss3	C	D	WT +Dex	13	8	0.0019376	**
21	Fc_QY_Lss3	C	D	expa1,10,14-1	13	11	0.13136	ns
21	Fc_QY_Lss3	C	D	expa1,10,14-2	13	13	0.021504	*
21	Fc_QY_Lss3	C	D	OE 8-4 -Dex	13	12	0.0404923	*
21	Fc_QY_Lss3	C	D	OE 8-4 +Dex	12	12	0.00341214	**
21	Fc_QY_Lss3	C	D	WT -Dex	11	10	0.722842	ns
21	Fc_QY_Lss3	C	D	WT +Dex	13	8	0.0458927	*
22	Fc_QY_Lss3	C	D	expa1,10,14-1	13	11	0.03096	*
22	Fc_QY_Lss3	C	D	expa1,10,14-2	13	13	0.017136	*
22	Fc_QY_Lss3	C	D	OE 8-4 -Dex	13	12	0.0170489	*
22	Fc_QY_Lss3	C	D	OE 8-4 +Dex	12	12	0.002192	**
22	Fc_QY_Lss3	C	D	WT -Dex	11	10	0.119762	ns
22	Fc_QY_Lss3	C	D	WT +Dex	13	8	0.00711789	**
23	Fc_QY_Lss3	C	D	expa1,10,14-1	13	11	0.0102029	*
23	Fc_QY_Lss3	C	D	expa1,10,14-2	13	13	0.154255	ns
23	Fc_QY_Lss3	C	D	OE 8-4 -Dex	13	12	0.0192041	*
23	Fc_QY_Lss3	C	D	OE 8-4 +Dex	12	12	0.0343099	*
23	Fc_QY_Lss3	C	D	WT -Dex	11	10	0.151971	ns
23	Fc_QY_Lss3	C	D	WT +Dex	13	8	0.252	ns
24	Fc_QY_Lss3	C	D	expa1,10,14-1	13	11	0.0140373	*
24	Fc_QY_Lss3	C	D	expa1,10,14-2	13	13	0.143909	ns
24	Fc_QY_Lss3	C	D	OE 8-4 -Dex	13	12	0.002192	**
24	Fc_QY_Lss3	C	D	OE 8-4 +Dex	12	12	0.006864	**
24	Fc_QY_Lss3	C	D	WT -Dex	11	10	0.00417455	**
24	Fc_QY_Lss3	C	D	WT +Dex	13	8	0.155892	ns
25	Fc_QY_Lss3	C	D	expa1,10,14-1	13	11	0.0776087	ns
25	Fc_QY_Lss3	C	D	expa1,10,14-2	13	13	0.0170489	*
25	Fc_QY_Lss3	C	D	OE 8-4 -Dex	13	12	0.200139	ns
25	Fc_QY_Lss3	C	D	OE 8-4 +Dex	12	12	0.428647	ns
25	Fc_QY_Lss3	C	D	WT -Dex	11	10	0.119762	ns
25	Fc_QY_Lss3	C	D	WT +Dex	13	8	0.00711789	**
26	Fc_QY_Lss3	C	D	expa1,10,14-1	13	11	0.145862	ns
26	Fc_QY_Lss3	C	D	expa1,10,14-2	13	13	0.00341214	**
26	Fc_QY_Lss3	C	D	OE 8-4 -Dex	13	12	0.307317	ns
26	Fc_QY_Lss3	C	D	OE 8-4 +Dex	12	12	0.463533	ns
26	Fc_QY_Lss3	C	D	WT -Dex	11	10	0.03584	*
26	Fc_QY_Lss3	C	D	WT +Dex	13	8	0.606604	ns
27	Fc_QY_Lss3	C	D	expa1,10,14-1	13	11	0.014207	*
27	Fc_QY_Lss3	C	D	expa1,10,14-2	13	13	0.0170489	*
27	Fc_QY_Lss3	C	D	OE 8-4 -Dex	13	12	0.010164	*
27	Fc_QY_Lss3	C	D	OE 8-4 +Dex	12	12	0.0945447	ns
27	Fc_QY_Lss3	C	D	WT -Dex	11	10	0.00709333	**
27	Fc_QY_Lss3	C	D	WT +Dex	13	8	0.413053	ns
28	Fc_QY_Lss3	C	D	expa1,10,14-1	13	11	0.0119127	*
28	Fc_QY_Lss3	C	D	expa1,10,14-2	13	13	0.0303403	*
28	Fc_QY_Lss3	C	D	OE 8-4 -Dex	13	12	0.0666207	ns
28	Fc_QY_Lss3	C	D	OE 8-4 +Dex	12	12	0.274909	ns
28	Fc_QY_Lss3	C	D	WT -Dex	11	10	0.03584	*
28	Fc_QY_Lss3	C	D	WT +Dex	13	8	1	ns
29	Fc_QY_Lss3	C	D	expa1,10,14-1	13	11	0.00055104	***
29	Fc_QY_Lss3	C	D	expa1,10,14-2	13	13	0.0983753	ns
29	Fc_QY_Lss3	C	D	OE 8-4 -Dex	13	12	0.00409703	**
29	Fc_QY_Lss3	C	D	OE 8-4 +Dex	12	12	0.514428	ns
29	Fc_QY_Lss3	C	D	WT -Dex	11	10	0.0025536	**
29	Fc_QY_Lss3	C	D	WT +Dex	13	8	0.314323	ns
30	Fc_QY_Lss3	C	D	expa1,10,14-1	13	11	0.002192	**
30	Fc_QY_Lss3	C	D	expa1,10,14-2	13	13	0.494535	ns
30	Fc_QY_Lss3	C	D	OE 8-4 -Dex	13	12	0.0192041	*
30	Fc_QY_Lss3	C	D	OE 8-4 +Dex	12	12	0.428647	ns
30	Fc_QY_Lss3	C	D	WT -Dex	11	10	0.01857	*
30	Fc_QY_Lss3	C	D	WT +Dex	13	8	0.4848	ns
31	Fc_QY_Lss3	C	D	expa1,10,14-1	13	11	0.35293	ns
31	Fc_QY_Lss3	C	D	expa1,10,14-2	13	13	0.182737	ns
31	Fc_QY_Lss3	C	D	OE 8-4 -Dex	13	12	0.325248	ns
31	Fc_QY_Lss3	C	D	OE 8-4 +Dex	12	12	0.954732	ns
31	Fc_QY_Lss3	C	D	WT -Dex	11	10	0.06664	ns
31	Fc_QY_Lss3	C	D	WT +Dex	13	8	0.514428	ns
32	Fc_QY_Lss3	C	D	expa1,10,14-1	13	11	0.33075	ns
32	Fc_QY_Lss3	C	D	expa1,10,14-2	13	13	0.168	ns
32	Fc_QY_Lss3	C	D	OE 8-4 -Dex	13	12	0.823846	ns
32	Fc_QY_Lss3	C	D	OE 8-4 +Dex	12	12	0.890717	ns
32	Fc_QY_Lss3	C	D	WT -Dex	11	10	0.364431	ns
32	Fc_QY_Lss3	C	D	WT +Dex	13	8	0.851696	ns
33	Fc_QY_Lss3	C	D	expa1,10,14-1	13	11	0.13136	ns
33	Fc_QY_Lss3	C	D	expa1,10,14-2	13	13	0.219692	ns
33	Fc_QY_Lss3	C	D	OE 8-4 -Dex	13	12	0.115055	ns
33	Fc_QY_Lss3	C	D	OE 8-4 +Dex	12	12	0.373191	ns
33	Fc_QY_Lss3	C	D	WT -Dex	11	10	0.33075	ns
33	Fc_QY_Lss3	C	D	WT +Dex	13	8	0.941006	ns
34	Fc_QY_Lss3	C	D	expa1,10,14-1	13	11	0.0514	ns
34	Fc_QY_Lss3	C	D	expa1,10,14-2	13	13	0.0820129	ns
34	Fc_QY_Lss3	C	D	OE 8-4 -Dex	13	12	0.0170489	*
34	Fc_QY_Lss3	C	D	OE 8-4 +Dex	12	12	0.0303403	*
34	Fc_QY_Lss3	C	D	WT -Dex	11	10	0.00518824	**
34	Fc_QY_Lss3	C	D	WT +Dex	13	8	0.4848	ns
35	Fc_QY_Lss3	C	D	expa1,10,14-1	13	11	0.00118669	**
35	Fc_QY_Lss3	C	D	expa1,10,14-2	13	13	0.00055104	***
35	Fc_QY_Lss3	C	D	OE 8-4 -Dex	13	12	0.00118669	**
35	Fc_QY_Lss3	C	D	OE 8-4 +Dex	12	12	0.00055104	***
35	Fc_QY_Lss3	C	D	WT -Dex	11	10	0.00217412	**
35	Fc_QY_Lss3	C	D	WT +Dex	13	8	0.0535624	ns
36	Fc_QY_Lss3	C	D	expa1,10,14-1	13	11	0.0010024	**
36	Fc_QY_Lss3	C	D	expa1,10,14-2	13	13	0.00055104	***
36	Fc_QY_Lss3	C	D	OE 8-4 -Dex	13	12	0.0006944	***
36	Fc_QY_Lss3	C	D	OE 8-4 +Dex	12	12	0.0008253	***
36	Fc_QY_Lss3	C	D	WT -Dex	11	10	0.001708	**
36	Fc_QY_Lss3	C	D	WT +Dex	13	8	0.0008253	***
9	Fc_QY_Lss4	C	D	expa1,10,14-1	13	11	0.616723	ns
9	Fc_QY_Lss4	C	D	expa1,10,14-2	13	13	0.71505	ns
9	Fc_QY_Lss4	C	D	OE 8-4 -Dex	13	12	0.0332308	*
9	Fc_QY_Lss4	C	D	OE 8-4 +Dex	12	12	0.203636	ns
9	Fc_QY_Lss4	C	D	WT -Dex	11	10	0.0410667	*
9	Fc_QY_Lss4	C	D	WT +Dex	13	8	0.18375	ns
10	Fc_QY_Lss4	C	D	expa1,10,14-1	13	11	0.441987	ns
10	Fc_QY_Lss4	C	D	expa1,10,14-2	13	13	0.828663	ns
10	Fc_QY_Lss4	C	D	OE 8-4 -Dex	13	12	0.910255	ns
10	Fc_QY_Lss4	C	D	OE 8-4 +Dex	12	12	0.0771611	ns
10	Fc_QY_Lss4	C	D	WT -Dex	11	10	0.923497	ns
10	Fc_QY_Lss4	C	D	WT +Dex	13	8	0.586909	ns
[truncated: 3,516 more rows]
