# Supplementary material for: Differential expression and localization of expansins in Arabidopsis shoots: implications for cell wall dynamics and drought tolerance
Source: Front Plant Sci. 2025 Feb 10;16:1546819. doi: 10.3389/fpls.2025.1546819 (PMC11847903; doi:10.3389/fpls.2025.1546819)
Supplement: Supplementary Data Sheet 3 — RNAseq shoots. [file DataSheet3.xlsx]

## Sheet: OE 84vsWT 3h
	baseMean	log2FoldChange	lfcSE	stat	pvalue	padj	gene_name	gene_biotype	S_WT_dex3h_rep1_normCounts	S_WT_dex3h_rep2_normCounts	S_WT_dex3h_rep3_normCounts	S_WT_dex3h_rep4_normCounts	S_Mut_dex3h_rep1_normCounts	S_Mut_dex3h_rep2_normCounts	S_Mut_dex3h_rep3_normCounts	S_Mut_dex3h_rep4_normCounts	S_WT_dex3h_rep1_rawCounts	S_WT_dex3h_rep2_rawCounts	S_WT_dex3h_rep3_rawCounts	S_WT_dex3h_rep4_rawCounts	S_Mut_dex3h_rep1_rawCounts	S_Mut_dex3h_rep2_rawCounts	S_Mut_dex3h_rep3_rawCounts	S_Mut_dex3h_rep4_rawCounts
AT5G07340	7126.74	2.51904	0.0586039	42.9842	0	0	AT5G07340	protein_coding	2235.94	2189.25	1972.24	2079.02	12433.1	12626.7	12023.9	11453.8	1588	1629	1904	2319	13430	12846	14694	14987
AT4G16660	18716.8	3.24434	0.0610683	53.1264	0	0	HSP70-17	protein_coding	3451.07	3878.55	3484.57	3482.07	35612.6	34979.4	33463.1	31383	2451	2886	3364	3884	38468	35587	40894	41064
AT5G07460	2522.32	3.26295	0.0801169	40.7273	0	0	MRSA2	protein_coding	426.631	486.499	446.448	537.91	4343.72	4919.54	4485.86	4531.98	303	362	431	600	4692	5005	5482	5930
AT4G29520	3621.56	3.29957	0.0814926	40.4892	0	0	AT4G29520	protein_coding	637.835	752.596	657.759	626.665	6194.34	7352.28	6565.95	6185.05	453	560	635	699	6691	7480	8024	8093
AT5G61790	47413.2	3.37218	0.0665652	50.6598	0	0	CNX1	protein_coding	8301.71	9199.14	7814.39	8097.33	89656.3	91906.5	84098.8	80231.4	5896	6845	7544	9032	96845	93503	102774	104981
AT1G42990	7326.04	3.41308	0.085164	40.0766	0	0	BZIP60	protein_coding	1174.29	1347.95	1337.27	1170.85	13881	14834.3	13287.4	11575.3	834	1003	1291	1306	14994	15092	16238	15146
AT5G28540	70641.8	3.42819	0.072405	47.3475	0	0	MED37A	protein_coding	11848.5	13502.4	11164.3	11529.2	133220	137906	127919	118044	8415	10047	10778	12860	143902	140302	156325	154458
AT1G29310	9065.36	3.55246	0.0726382	48.9063	0	0	AT1G29310	protein_coding	1375.64	1455.47	1400.46	1462.22	17671.1	17939.4	16603.9	14614.7	977	1083	1352	1631	19088	18251	20291	19123
AT1G65040	5219.47	3.71619	0.0675393	55.0226	0	0	HRD1B	protein_coding	687.145	812.71	725.578	728.416	9412.04	10422.8	9710.95	9256.08	500	610	722	811	10084	10276	11640	12082
AT1G14360	3966.16	3.76268	0.0815897	46.1171	0	0	UTR3	protein_coding	563.21	604.764	534.494	482.326	7510.78	8074.73	7105.2	6853.77	400	450	516	538	8113	8215	8683	8968
AT5G42020	70984.6	3.79371	0.0765155	49.581	0	0	MED37F	protein_coding	9333.12	10820.1	8698.78	9347.62	139306	139561	131111	119700	6635	8059	8406	10397	150314	142072	160129	156778
AT3G51980	6643.58	3.83546	0.0871469	44.0114	0	0	AT3G51980	protein_coding	880.015	924.617	796.562	880.379	13553.3	13602.7	11736.7	10774.4	625	688	769	982	14640	13839	14343	14098
AT1G04980	4868.51	3.856	0.0930672	41.4324	0	0	PDIL2-2	protein_coding	591.37	693.463	663.974	569.288	9382.69	10322.7	8791.7	7932.88	420	516	641	635	10135	10502	10744	10380
AT4G14130	5054.72	4.02718	0.0671856	59.9411	0	0	XTH15	protein_coding	577.29	549.664	604.931	600.666	9278.08	8880.73	10106.7	9839.68	410	409	584	670	10022	9035	12351	12875
AT2G02810	2876.24	4.04795	0.0797176	50.7786	0	0	UTR1	protein_coding	297.093	361.515	362.544	292.264	5552.78	5633.15	5251.78	5258.78	211	269	350	326	5998	5731	6418	6881
AT1G69530	449557	5.58875	0.0717605	77.8805	0	0	EXPA1	protein_coding	17971.3	19231.3	15998.9	20006.4	873747	936170	866188	847145	12584	14137	15274	22035	962882	937478	1078959	1138617
AT3G08970	6290.79	6.0439	0.0953405	63.3928	0	0	ERDJ3A	protein_coding	192.899	220.403	170.914	173.028	12831.2	13384.5	12329.2	11024.3	137	164	165	193	13860	13617	15067	14425
AT3G62600	8530.21	2.71593	0.0735621	36.9203	2.18606e-298	2.78978e-295	ERDJ3B	protein_coding	2093.73	2538.67	2217.74	2166.88	14331.9	16224.2	14711.2	13957.4	1487	1889	2141	2417	15481	16506	17978	18263
AT5G23820	2068.51	-2.39204	0.0652938	-36.635	7.9461e-294	9.60684e-291	AT5G23820	protein_coding	3536.96	3554.67	3394.45	3415.73	623.97	682.15	620.263	719.92	2512	2645	3277	3810	674	694	758	942
AT1G27330	6678.55	3.35406	0.0918183	36.5293	3.80421e-292	4.36933e-289	AT1G27330	protein_coding	1141.91	1299.57	1154.96	1164.57	11850.8	14495.2	11596	10725.4	811	967	1115	1299	12801	14747	14171	14034
AT2G25110	4450.34	2.28408	0.0634953	35.9724	2.25721e-283	2.46906e-280	SDF2	protein_coding	1513.63	1553.57	1519.58	1479.25	7022.9	8162.21	7240.22	7111.32	1075	1156	1467	1650	7586	8304	8848	9305
AT5G56220	641.164	-4.52829	0.128907	-35.1283	2.49224e-270	2.60224e-267	AT5G56220	protein_coding	1247.51	1270	1143.57	1257.81	46.2886	42.2658	51.5522	70.3107	886	945	1104	1403	50	43	63	92
AT4G24190	58829.4	2.45762	0.0700015	35.1082	5.05916e-270	5.05278e-267	SHD	protein_coding	18566.2	19650.8	16834.5	17437.2	101548	108401	97593.2	90604.5	13186	14622	16252	19450	109690	110284	119265	118554
AT1G56010	1158.77	3.84503	0.110519	34.7906	3.37369e-265	3.22905e-262	NAC021	protein_coding	136.702	170.4	153.182	143.428	2288.38	2321.32	2226.6	1830.16	97	127	148	160	2471	2362	2718	2394
AT1G72280	788.077	4.2651	0.125718	33.9259	2.76351e-252	2.53922e-249	AERO1	protein_coding	84.4815	81.9792	76.6523	70.8248	1598.81	1638.54	1431.19	1322.15	60	61	74	79	1727	1667	1749	1730
AT3G54000	889.314	3.46023	0.102349	33.808	1.50374e-250	1.32855e-247	AT3G54000	protein_coding	112.334	147.909	163.755	162.175	1743.59	1600.02	1608.19	1576.53	80	110	158	180	1888	1631	1964	2062
AT1G22710	5253.21	-2.46917	0.0734184	-33.6315	5.81878e-248	4.95049e-245	SUC2	protein_coding	9001.5	8025.89	9140.26	9427.76	1733.97	1579.56	1448.37	1668.35	6393	5972	8824	10516	1873	1607	1770	2183
AT3G16660	2018.1	-2.64248	0.0796483	-33.1769	2.32056e-241	1.90377e-238	AT3G16660	protein_coding	3845.31	3330.24	3362.34	3381.66	526.764	509.155	615.353	573.949	2731	2478	3246	3772	569	518	752	751
AT1G24460	5431.46	1.92093	0.0595524	32.2562	2.88208e-228	2.2829e-225	AT1G24460	protein_coding	2319.33	2321.44	2230.66	2209.83	9231.73	8366.15	8790.27	7982.27	1645	1726	2153	2468	9984	8508	10738	10452
AT5G54860	2025.75	3.41175	0.106025	32.1786	3.51419e-227	2.69082e-224	AT5G54860	protein_coding	349.19	358.827	406.05	280.61	3856.76	3970.04	3750.22	3234.29	248	267	392	313	4166	4039	4583	4232
AT1G18260	5219.67	1.94644	0.0609652	31.9271	1.12303e-223	8.32167e-221	HRD3A	protein_coding	2137.38	2233.6	2152.48	2080.81	8905	8459.06	8153.43	7635.59	1518	1662	2078	2321	9619	8606	9964	9991
AT1G77510	10499.8	3.1299	0.0988263	31.6707	3.93222e-220	2.82272e-217	PDIL1-2	protein_coding	1978.27	2441.9	2111.04	2081.71	20327.2	21580.1	17629.2	15848.9	1405	1817	2038	2322	21957	21955	21544	20738
AT3G15980	12032.6	2.57144	0.0819951	31.3609	6.91159e-216	4.81109e-213	AT3G15980	protein_coding	3394.53	3580.39	3273.83	3612.42	21259.5	23055.2	20660.8	17424	2397	2662	3149	4037	22989	23510	25326	22842
AT5G03160	2959.71	1.98114	0.063948	30.9805	9.86271e-211	6.66342e-208	P58IPK	protein_coding	1157.4	1308.98	1191.22	1132.3	4427.97	4861.55	4838.54	4759.73	822	974	1150	1263	4783	4946	5913	6228
AT2G02130	2369.16	-2.16984	0.0702944	-30.8679	3.22338e-209	2.11555e-206	PDF2.3	protein_coding	3974.85	3983.38	3798.43	3751.02	778.574	941.643	816.652	908.689	2823	2964	3667	4184	841	958	998	1189
AT1G29060	1528.78	4.04877	0.131922	30.6907	7.5851e-207	4.83993e-204	AT1G29060	protein_coding	159.107	167.99	175.057	191.854	2904.15	3614.22	2682.35	2335.54	113	125	169	214	3137	3677	3278	3056
AT1G21750	10076	1.86833	0.0609647	30.6462	2.9726e-206	1.8455e-203	PDIL1-1	protein_coding	4303.51	4719.29	4037.69	4275.59	15484.8	16663.1	16094.6	15029.5	3058	3509	3900	4767	16729	16957	19672	19657
AT5G47420	1651.15	2.36136	0.077305	30.546	6.39448e-205	3.86547e-202	AT5G47420	protein_coding	526.601	577.886	566.605	484.119	2650.48	2984.16	2766.64	2652.7	374	430	547	540	2863	3036	3381	3471
AT2G35780	1537.15	-2.02708	0.066555	-30.4572	9.6242e-204	5.66865e-201	SCPL26	protein_coding	2518.96	2568.23	2460.12	2330.94	601.752	570.097	598.988	648.081	1789	1911	2375	2600	650	580	732	848
AT5G66110	532.528	4.4514	0.147246	30.2311	9.25069e-201	5.31244e-198	HIPP27	protein_coding	45.0568	38.9737	53.8637	46.6188	1036.86	1132.33	909.937	996.578	32	29	52	52	1120	1152	1112	1304
AT1G67960	1529.6	2.32848	0.0793441	29.3466	2.64193e-189	1.48019e-186	POD1	protein_coding	530.825	501.282	500.311	500.256	2706.96	2751.21	2418.04	2327.9	377	373	483	558	2924	2799	2955	3046
AT1G64460	1213.51	2.9693	0.101271	29.3202	5.72705e-189	3.13229e-186	AT1G64460	protein_coding	253.444	279.535	280.713	283.299	2520.88	2066.11	2111.19	1912.91	180	208	271	316	2723	2102	2580	2503
AT2G32920	9857.53	2.57106	0.0877486	29.3003	1.02803e-188	5.49184e-186	PDIL2-3	protein_coding	2885.04	3132.68	2554.38	2790.86	17413.8	19228	16013.1	14842.4	2049	2331	2466	3113	18810	19562	19569	19421
AT2G34250	19722	1.32956	0.0453812	29.2975	1.11552e-188	5.82377e-186	AT2G34250	protein_coding	11320.9	11204	10758.8	11623.6	28125.5	28699.4	28987.1	27057.1	8027	8335	10409	12987	30392	29122	35424	35413
AT2G34010	429.707	4.09837	0.140072	29.259	3.44564e-188	1.75888e-185	AT2G34010	protein_coding	39.4247	51.069	47.6487	50.2049	754.504	827.623	850.202	816.98	28	38	46	56	815	842	1039	1069
AT4G21730	1058.65	6.74907	0.231565	29.1455	9.53381e-187	4.7609e-184	AT4G21730	pseudogene	21.1204	14.7831	23.8244	17.9303	2412.56	2645.05	1728.23	1605.68	15	11	23	20	2606	2691	2112	2101
AT1G64470	897.784	2.97771	0.102389	29.0825	5.97739e-186	2.92142e-183	AT1G64470	protein_coding	194.307	209.652	211.312	193.648	1755.26	1690.63	1533.47	1393.99	138	156	204	216	1896	1720	1874	1824
AT2G03120	4600.05	1.7831	0.0614496	29.0173	3.98259e-185	1.90592e-182	SPP	protein_coding	2034.6	2143.55	1986.74	2119.36	7359.88	7590.15	6989.01	6577.11	1445	1595	1918	2364	7950	7722	8541	8606
AT2G05920	7239.89	-1.47527	0.0508875	-28.9907	8.60944e-185	4.03607e-182	AT2G05920	protein_coding	11079.7	10770.2	10584.2	10165.6	4031.74	3731.19	3858.23	3698.19	7869	8014	10218	11339	4355	3796	4715	4839
AT1G11910	9878.31	-1.4001	0.048384	-28.9372	4.06602e-184	1.86801e-181	APA1	protein_coding	14912.4	14435.1	14037.7	13929.2	5191.73	5585.97	5317.24	5617.21	10591	10741	13552	15537	5608	5683	6498	7350
AT1G54010	4175.63	-2.66512	0.092413	-28.8392	6.91315e-183	3.11377e-180	GLL23	protein_coding	7380.86	7266.58	6148.75	8059.68	1237.76	1079.25	1015.5	1216.68	5242	5407	5936	8990	1337	1098	1241	1592
AT1G52400	4103.01	-2.3377	0.0811843	-28.795	2.47671e-182	1.09409e-179	BGLU18	protein_coding	6853.22	6773.94	6866.68	6913.56	1291.84	1182.83	1352.24	1589.75	4871	5040	6627	7711	1396	1203	1652	2080
AT4G27520	6538.14	-1.80409	0.0627162	-28.7659	5.72596e-182	2.48172e-179	ENODL2	protein_coding	10533.4	9989.36	10585.3	9552.38	2881	3116.86	2670.08	2976.74	7481	7433	10219	10655	3112	3171	3263	3895
AT3G24090	903.35	3.12447	0.108734	28.7349	1.40007e-181	5.95572e-179	AT3G24090	protein_coding	216.836	196.212	150.197	184.682	1600.66	1727	1704.5	1446.72	154	146	145	206	1729	1757	2083	1893
AT2G36300	2421.16	2.73674	0.0952624	28.7285	1.6832e-181	7.02998e-179	AT2G36300	protein_coding	612.491	612.828	611.146	686.731	4591.83	4709.2	3940.88	3604.19	435	456	590	766	4960	4791	4816	4716
AT5G35080	1912.56	2.65567	0.0927097	28.645	1.85056e-180	7.59091e-178	OS9	protein_coding	585.738	518.753	473.379	520.876	3330.93	3751.83	3188.87	2930.12	416	386	457	581	3598	3817	3897	3834
AT3G44340	6801.93	1.61265	0.0568697	28.357	6.86351e-177	2.76599e-174	CEF	protein_coding	3435.54	3355.27	3157.08	3461.26	10940.4	10302.2	10074.1	9689.54	2441	2502	3049	3863	11812	10469	12304	12662
AT3G18080	2564.68	-2.44183	0.0863992	-28.2622	1.00837e-175	3.99367e-173	BGLU44	protein_coding	4390.22	4749.42	4140.26	4052.25	795.238	709.672	761.009	919.389	3118	3534	3997	4520	859	722	930	1203
AT2G45470	3630.2	-2.62562	0.0932294	-28.163	1.66116e-174	6.46754e-172	FLA8	protein_coding	6540.27	5948.19	6457.43	6046.11	1120.18	986.857	819.107	1123.44	4645	4426	6234	6744	1210	1004	1001	1470
AT3G19430	586.652	5.10296	0.181671	28.089	1.33318e-173	5.10409e-171	AT3G19430	protein_coding	39.4247	25.5345	21.7527	44.8258	967.431	1077.29	1277.35	1239.61	28	19	21	50	1045	1096	1561	1622
AT3G48740	5415.64	-2.19009	0.0786795	-27.8356	1.60938e-170	6.06052e-168	SWEET11	protein_coding	8956.44	8028.58	9229.35	9324.67	1905.24	1838.07	1814.97	2227.78	6361	5974	8910	10401	2058	1870	2218	2915
AT1G09210	14725.3	1.84629	0.0664822	27.7712	9.65597e-170	3.52381e-167	CRT2	protein_coding	6513.52	6643	6317.6	6161.76	22616.6	25937.4	22162.5	21450.1	4626	4943	6099	6873	24430	26388	27084	28067
AT3G08770	1541.35	-3.87799	0.139641	-27.7712	9.66437e-170	3.52381e-167	LTP6	protein_coding	3090.66	3103.16	2632.06	2722.5	140.719	186.759	189.028	265.962	2195	2309	2541	3037	152	190	231	348
AT2G20230	1948.17	-1.75745	0.0632939	-27.7666	1.09991e-169	3.9478e-167	TOM2AH2	protein_coding	3007.54	2874.65	3141.71	3005.12	887.815	856.128	850.202	962.187	2136	2139	3033	3352	959	871	1039	1259
AT4G21650	361.842	-3.71102	0.134305	-27.6313	4.68701e-168	1.65639e-165	AT4G21650	protein_coding	692.748	721.685	665.01	611.424	44.437	47.1804	56.4619	55.79	492	537	642	682	48	48	69	73
AT1G18250	1012.14	-1.85754	0.0675773	-27.4876	2.47034e-166	8.59791e-164	ATLP-1	protein_coding	1615.45	1549.97	1572.84	1608.79	447.271	417.919	422.353	462.497	1147	1153	1518	1794	483	426	516	605
AT5G67360	5972.34	-1.49712	0.0545885	-27.4255	1.36211e-165	4.67001e-163	SBT1.7	protein_coding	8743.83	9032.49	8754.93	8749.1	3360.55	3024.46	2930.29	3183.09	6210	6721	8452	9759	3630	3077	3581	4165
AT4G38220	1538.56	-2.05398	0.0750561	-27.3659	6.97803e-165	2.35724e-162	AT4G38220	protein_coding	2498.79	2530.61	2373.17	2520.08	571.187	568.121	565.525	680.979	1775	1883	2291	2811	617	578	691	891
AT2G28790	773.61	-2.59446	0.0951476	-27.2678	1.02334e-163	3.40684e-161	AT2G28790	protein_coding	1416.47	1225.66	1316.55	1350.15	259.216	204.449	206.209	210.168	1006	912	1271	1506	280	208	252	275
AT1G07670	5182.36	1.61623	0.0594077	27.2056	5.56967e-163	1.82773e-160	ECA4	protein_coding	2427.43	2574.95	2521.24	2669.83	7646.87	7429.93	8464.38	7724.24	1724	1916	2434	2978	8260	7559	10344	10107
AT1G21900	2719.04	1.97291	0.0725978	27.1758	1.25362e-162	4.05589e-160	AT1G21900	protein_coding	1108.12	1123.52	1131.14	1054.3	4384.45	4818.3	4168.36	3964.15	787	836	1092	1176	4736	4902	5094	5187
AT3G53670	1132.16	2.24451	0.0827482	27.1245	5.05916e-162	1.61408e-159	AT3G53670	protein_coding	410.159	330.271	398.799	433.845	1869.32	1858.02	1941.48	1815.35	291	246	385	484	2019	1891	2372	2375
AT3G60540	795.406	5.40686	0.200762	26.9316	9.36308e-160	2.94629e-157	AT3G60540	protein_coding	45.9204	34.0814	39.231	29.2509	1460.22	2110.27	1438.61	1205.66	31	26	36	32	1641	2162	1802	1617
AT4G29330	1985.29	2.51432	0.0934322	26.9106	1.64841e-159	5.11698e-157	DER1	protein_coding	536.457	637.018	577.999	612.321	3305	3929.74	3288.7	2995.08	381	474	558	683	3570	3998	4019	3919
AT5G47120	5195.14	2.3774	0.0888717	26.7509	1.20524e-157	3.69141e-155	BI-1	protein_coding	1750.17	1673.18	1615.91	1669.31	9297.52	9953.1	8224.62	7377.27	1243	1245	1560	1862	10043	10126	10051	9653
AT1G09080	12261.6	8.77687	0.328745	26.6981	4.95427e-157	1.49743e-154	MED37B	protein_coding	34.7495	59.2473	87.1796	41.3198	26326.4	29712.5	22220.7	19610.8	25	44	84	46	28386	30174	27109	25615
AT4G34630	3268.15	2.37408	0.0897146	26.4626	2.61133e-154	7.79024e-152	AT4G34630	protein_coding	1140.5	1038.85	1103.17	948.514	5755.52	6200.29	5002.2	4956.14	810	773	1065	1058	6217	6308	6113	6485
AT3G53190	1142.25	-2.42712	0.0919487	-26.3965	1.50441e-153	4.43049e-151	AT3G53190	protein_coding	1926.18	2032.01	1883.16	1863.86	404.562	349.922	296.221	382.123	1368	1512	1818	2079	437	356	362	500
AT3G16670	4185.98	-2.46957	0.0942736	-26.1958	2.97023e-151	8.63661e-149	AT3G16670	protein_coding	8290.45	6528.77	6913.21	6637.81	1230.35	1118.57	1351	1417.68	5888	4858	6674	7404	1329	1138	1651	1855
AT1G12200	1609.54	2.14665	0.08287	25.9038	6.03706e-148	1.73347e-145	AT1G12200	protein_coding	630.795	549.664	650.508	543.289	2532.91	2427.83	2796.91	2744.41	448	409	628	606	2736	2470	3418	3591
AT4G21850	2055.86	2.69299	0.104292	25.8217	5.06046e-147	1.43511e-144	MSRB9	protein_coding	518.586	507.703	510.241	660.567	3087.33	3899.57	3826.56	3436.34	368	378	493	738	3336	3963	4672	4494
AT2G38540	15763	-1.53444	0.0594991	-25.7893	1.16864e-146	3.27375e-144	LTP1	protein_coding	25182.5	23357.3	23049.5	22158.3	7624.65	8031.48	8014.32	8685.66	17885	17380	22252	24716	8236	8171	9794	11365
AT4G29960	1809.77	1.68329	0.0655098	25.6952	1.32106e-145	3.65616e-143	AT4G29960	protein_coding	870.159	895.051	834.888	840.036	2729.17	2985.14	2626.71	2697.03	618	666	806	937	2948	3037	3210	3529
AT1G23090	4132.27	1.5068	0.0587998	25.6259	7.84623e-145	2.14566e-142	SULTR3;3	protein_coding	2092.32	2128.77	2144.19	2236.81	6026.77	5680.33	6523.4	6225.55	1486	1584	2070	2495	6510	5779	7972	8146
AT1G71695	2919.92	-1.45811	0.0569794	-25.5902	1.96168e-144	5.30137e-142	PER12	protein_coding	4355.02	4367.74	4240.73	4163.42	1647.87	1538.28	1446.73	1599.57	3093	3250	4094	4644	1780	1565	1768	2093
AT3G02050	1255.24	-1.74768	0.0685296	-25.5026	1.84389e-143	4.92511e-141	POT4	protein_coding	1937.44	1901.65	2039.57	1860.27	607.306	536.677	561.346	597.641	1376	1415	1969	2075	656	546	686	782
AT3G15950	5238.9	-1.79091	0.0705976	-25.3679	5.70847e-142	1.50723e-139	NAI2	protein_coding	8267.3	8212.21	7716.01	8322.15	2479.63	2100.09	2237.47	2576.3	5852	6109	7447	9242	2684	2141	2740	3378
AT3G49530	3950.95	3.10614	0.122534	25.3493	9.15333e-142	2.38933e-139	NAC062	protein_coding	715.276	905.802	1026.52	641.906	7428.39	7463.35	7118.3	6308.09	508	674	991	716	8024	7593	8699	8254
AT2G36830	7097.66	-1.86354	0.0741957	-25.1165	3.28251e-139	8.4722e-137	TIP1-1	protein_coding	11748.6	11322.5	11106.3	10366.4	3314.26	2840.65	2776.45	3306.13	8344	8425	10722	11563	3580	2890	3393	4326
AT1G78060	831.044	-2.59481	0.104135	-24.9178	4.77737e-137	1.21934e-134	BXL7	protein_coding	1420.7	1491.75	1376.63	1417.39	260.142	189.705	217.665	274.365	1009	1110	1329	1581	281	193	266	359
AT1G72610	21868.4	-1.9626	0.0801294	-24.4929	1.75878e-132	4.43967e-130	GLP1	protein_coding	32518.3	32197.6	38449.4	36060.6	8371.75	9165.78	8206.62	9977.24	23095	23958	37119	40223	9043	9325	10029	13055
AT5G51460	2543.34	1.34534	0.0552867	24.3339	8.58183e-131	2.14275e-128	TPPA	protein_coding	1419.73	1487.36	1452.72	1389.33	3639.42	3529.03	3848.2	3580.9	1008	1100	1428	1548	3915	3599	4664	4683
AT1G62020	9615.38	1.93494	0.0800486	24.172	4.38251e-129	1.08248e-126	AT1G62020	protein_coding	4029.77	4057.3	3570.55	4288.93	17024.9	14807.8	15563.9	13579.9	2862	3019	3447	4784	18390	15065	19020	17769
AT5G23575	3814.77	2.58216	0.107058	24.1192	1.57315e-128	3.84434e-126	AT5G23575	protein_coding	1084.18	1111.42	1112.49	1058.79	7446.91	7506.6	5948.14	5249.61	770	827	1074	1181	8044	7637	7269	6869
AT5G19590	1719.5	-1.57256	0.0652059	-24.1169	1.66331e-128	4.02189e-126	AT5G19590	protein_coding	2573.87	2595.11	2571.99	2551.49	847.081	956.387	800.287	859.778	1828	1931	2483	2846	915	973	978	1125
AT5G64510	5714.27	7.01445	0.291291	24.0805	3.9988e-128	9.56839e-126	TIN1	protein_coding	81.6654	134.392	77.6881	59.1701	12741.4	13341.2	9935.67	9342.92	58	100	75	66	13763	13573	12142	12225
AT5G57350	5580.19	-2.21837	0.0923743	-24.0151	1.93531e-127	4.5831e-125	AHA3	protein_coding	9307.7	8945.69	9798.25	8697.08	2017.36	1688.47	1836.14	2350.82	6610	6653	9460	9696	2178	1719	2245	3077
AT5G07030	1082.82	-2.59079	0.108064	-23.9746	5.12111e-127	1.20038e-124	AT5G07030	protein_coding	1955.75	1886.86	1679.1	1908.68	302.727	311.587	247.942	369.895	1389	1404	1621	2129	327	317	303	484
AT3G53668	939.149	2.23264	0.0931344	23.9723	5.41374e-127	1.25615e-124	CPuORF51	protein_coding	273.157	330.604	333.541	373.847	1529.37	1663.11	1538.38	1471.18	194	246	322	417	1652	1692	1880	1925
AT3G22142	1842.81	-2.21643	0.092667	-23.9182	1.98173e-126	4.55224e-124	AT3G22142	protein_coding	3304.63	2796.7	2979.08	3055.33	599.9	571.08	679.18	756.604	2347	2081	2876	3408	648	581	830	990
AT1G66970	2926.38	-2.20863	0.093234	-23.6891	4.67352e-124	1.06293e-121	GDPDL1	protein_coding	5142.94	5062.83	4489.58	4552.76	1109.14	1039.99	854.341	1159.43	3654	3767	4334	5078	1198	1058	1044	1517
AT1G53210	8551.69	-1.33284	0.0562894	-23.6784	6.02091e-124	1.35418e-121	AT1G53210	protein_coding	12485	11926	12631	11934.4	4776.06	4556.84	4839.36	5264.9	8867	8874	12194	13312	5159	4636	5914	6889
AT3G10410	1081.76	-2.05731	0.0868868	-23.678	6.07203e-124	1.35418e-121	SCPL49	protein_coding	1744.54	1701.4	1709.14	1825.31	374.012	377.443	471.334	450.906	1239	1266	1650	2036	404	384	576	590
AT1G80280	3899.19	2.21459	0.0938464	23.598	4.03903e-123	8.92121e-121	AT1G80280	protein_coding	1415.06	1322.42	1292.73	1497.18	7613.55	6059.74	6381.02	5611.86	1005	984	1248	1670	8224	6165	7798	7343
AT5G60360	7934.29	-1.1393	0.0483207	-23.5779	6.49801e-123	1.42158e-120	ALEU	protein_coding	11171.1	10756.6	11235.6	10496.3	4779.69	4885.07	4957.94	5192.05	7934	8004	10847	11708	5163	4970	6059	6793
AT1G70490	24981.9	2.59139	0.109988	23.5607	9.75952e-123	2.11496e-120	ARF2-A	protein_coding	7142.8	6975.49	7241.44	7081.16	47728.7	51692.4	38116.4	33877	5056	5200	7008	7861	51589	52786	46527	44354
AT1G27350	3131.77	2.13068	0.0909154	23.4359	1.84029e-121	3.95077e-119	AT1G27350	protein_coding	1150.36	1197.43	1146.68	1162.78	4698.29	6155.08	4877.82	4665.73	817	891	1107	1297	5075	6262	5961	6105
AT2G25460	544.5	4.34478	0.185528	23.4185	2.76975e-121	5.8911e-119	AT2G25460	protein_coding	46.4648	51.069	43.5053	61.8596	834.12	1245.37	1229.89	843.728	33	38	42	69	901	1267	1503	1104
AT4G21960	10038.9	-2.10673	0.0901252	-23.3755	7.57888e-121	1.5972e-118	PER42	protein_coding	17179.3	16973.7	15372.9	15653.2	4526.1	3380.28	3422.08	3803.66	12201	12630	14841	17460	4889	3439	4182	4977
AT3G26520	35335.2	-1.94683	0.0834007	-23.343	1.62183e-120	3.38683e-118	TIP1-2	protein_coding	58923	51425.1	61293.8	52819.2	14865.1	13893.7	12979.7	16481.7	41848	38265	59173	58916	16057	14135	15862	21566
AT3G54400	3419.27	-1.82249	0.0782155	-23.3009	4.33712e-120	8.9755e-118	AT3G54400	protein_coding	5494.11	5699.57	4915.07	5219.52	1314.6	1539.26	1522.02	1650.01	3902	4241	4745	5822	1420	1566	1860	2159
AT3G55700	362.155	5.62979	0.24201	23.2627	1.05928e-119	2.17257e-117	UGT76F1	protein_coding	4.22407	14.7831	23.8244	12.5512	634.154	802.067	778.193	627.447	3	11	23	14	685	816	951	821
AT4G21180	2897.75	1.66553	0.0716119	23.2577	1.18784e-119	2.41467e-117	ERDJ2B	protein_coding	1389.72	1438	1353.84	1375.26	4334.46	4896.94	4421.22	3972.55	987	1070	1307	1534	4682	4982	5403	5198
AT1G64780	2085.55	-3.24411	0.140236	-23.1333	2.14133e-118	4.31478e-116	AMT1-2	protein_coding	4480.33	3779.1	3969.34	2864.37	303.653	429.538	390.324	467.719	3182	2812	3832	3195	328	437	477	612
AT3G16370	7936.36	-1.46527	0.0635599	-23.0534	1.35972e-117	2.716e-115	APG	protein_coding	11254.3	12358.7	11789.9	11205.6	4313.17	4509.66	3815.68	4243.86	7993	9196	11382	12499	4659	4588	4663	5553
AT1G28290	4159.57	-1.68914	0.0735794	-22.9567	1.26292e-116	2.5009e-114	AGP31	protein_coding	6954.07	6064.4	5859.66	6524.71	2007.11	1824.5	1902.34	2139.78	4991	4482	5661	7256	2168	1826	2343	2820
AT3G05640	651.824	3.0428	0.1331	22.8611	1.13404e-115	2.22651e-113	AT3G05640	protein_coding	151.726	117.426	148.026	145.794	1342.49	1261.5	1103.69	943.941	107	90	147	162	1437	1253	1339	1227
AT4G24920	5673.7	2.13412	0.09408	22.6841	6.43219e-114	1.25215e-111	SEC61G2	protein_coding	2140.2	2083.08	2123.47	2074.54	8351.39	11370.5	8858.8	8387.61	1520	1550	2050	2314	9021	11568	10826	10975
AT3G23730	3377.13	1.21355	0.0535347	22.6685	9.15733e-114	1.76767e-111	XTH16	protein_coding	1903.65	2049.48	2092.4	2088.88	4513.14	4778	4805.81	4785.71	1352	1525	2020	2330	4875	4861	5873	6262
AT3G19820	10959	-1.58447	0.0699425	-22.6539	1.2771e-113	2.44468e-111	DIM	protein_coding	16786.4	16143.3	15803.4	17018.7	5639.4	4839.44	5376.85	6064.33	11932	11990	15280	19026	6110	4878	6573	7960
AT1G68560	7074.34	-1.18293	0.0522379	-22.645	1.56238e-113	2.96607e-111	XYL1	protein_coding	9682.98	9891.26	9863.28	9850.02	4701.07	4197.09	4189.64	4219.41	6877	7360	9522	10987	5078	4270	5120	5521
AT1G72670	1312.15	1.62911	0.0722602	22.5451	1.50022e-112	2.82472e-110	iqd8	protein_coding	650.507	637.018	636.007	641.009	2179.27	1907.86	1976.17	1869.35	462	474	614	715	2354	1941	2415	2446
AT4G32670	1502.25	2.45258	0.109311	22.4368	1.72318e-111	3.21813e-109	AT4G32670	protein_coding	460.424	502.626	429.874	464.395	3006.91	2648	2415.59	2090.21	327	374	415	518	3248	2694	2952	2735
AT5G20630	3915.92	-2.47995	0.110564	-22.4299	2.01075e-111	3.72491e-109	GER3	protein_coding	6324.85	7469.51	6806.51	5968.11	1108.15	1031.09	1123.51	1495.63	4492	5558	6571	6657	1197	1049	1373	1957
AT1G13710	501.46	-2.49415	0.111332	-22.4029	3.69033e-111	6.78165e-109	CYP78A5	protein_coding	813.838	876.236	746.842	970.031	157.381	140.558	155.475	151.321	578	652	721	1082	170	143	190	198
AT3G06510	2980.07	-1.52572	0.0681197	-22.3976	4.15061e-111	7.56695e-109	SFR2	protein_coding	4259.79	4617.82	4664.11	4154.45	1547.59	1527.98	1412.63	1656.15	3028	3440	4505	4637	1670	1554	1724	2166
AT5G50460	4135.32	2.0492	0.0916959	22.3478	1.26907e-110	2.29542e-108	SEC61G2	protein_coding	1523.48	1681.24	1532.01	1698.9	6543.35	7884.05	6445.66	5773.88	1082	1251	1479	1895	7068	8021	7877	7555
AT3G14067	3758.99	-1.90763	0.0854681	-22.3198	2.37402e-110	4.26043e-108	AT3G14067	protein_coding	6278.38	5506.04	6726.75	5233.86	1629.36	1495.03	1520.38	1682.11	4459	4097	6494	5838	1760	1521	1858	2201
AT4G21810	3361.87	2.07404	0.0932022	22.2531	1.05206e-109	1.8734e-107	DER2.1	protein_coding	1288.34	1210.87	1392.17	1267.67	5866.61	6204.23	4947.38	4717.7	915	901	1344	1414	6337	6312	6046	6173
AT3G24160	4793.99	-1.15556	0.0519347	-22.2503	1.12002e-109	1.97907e-107	PMP	protein_coding	6662.77	6836.52	6552.73	6422.64	2812.49	2937.96	2982.66	3144.11	4732	5087	6326	7164	3038	2989	3645	4114
AT5G24590	2270.36	2.32577	0.105334	22.0799	4.9301e-108	8.64499e-106	ANAC091	protein_coding	643.467	775.442	915.684	683.145	4094.69	3940.55	3751.04	3358.86	457	577	884	762	4423	4009	4584	4395
AT1G78920	7083.99	1.17933	0.0534428	22.0671	6.55051e-108	1.13994e-105	AVPL1	protein_coding	4319.06	4401.9	4116.57	4519.31	10261.7	10029.2	9746.52	9277.67	3064	3263	3974	5068	11087	10201	11904	12142
AT3G54960	1643.17	1.65473	0.0750385	22.0517	9.20356e-108	1.58959e-105	PDIL1-3	protein_coding	761.457	811.269	731.645	861.431	2328.95	2681.64	2527.8	2441.19	542	605	707	963	2512	2724	3081	3188
AT3G57030	1008.33	-1.63462	0.0745967	-21.9128	1.96141e-106	3.36235e-104	SSL10	protein_coding	1627.68	1439.34	1499.9	1533.94	531.393	488.514	459.06	486.825	1156	1071	1448	1711	574	497	561	637
AT5G15780	2783.47	-1.73416	0.079201	-21.8957	2.85255e-106	4.85378e-104	AT5G15780	protein_coding	4318.41	4229.32	4706.86	3869.36	1344.22	1137.24	1314.99	1347.37	3067	3147	4544	4316	1452	1157	1607	1763
AT2G46500	4736.62	1.28718	0.0588506	21.8721	4.79522e-106	8.09933e-104	PI4KG4	protein_coding	2735.02	2816.63	2918.69	2545.99	6665.55	6887.56	6941.67	6381.83	1947	2090	2825	2843	7229	6961	8466	8362
AT5G63770	1413.5	1.38452	0.0635559	21.7843	3.26781e-105	5.47918e-103	DGK2	protein_coding	777.093	741.714	837.848	771.765	2067.81	2101.13	2045.36	1965.3	552	552	809	861	2234	2135	2500	2572
AT2G41490	895.623	1.76001	0.0809486	21.7423	8.1681e-105	1.35963e-102	GPT	protein_coding	425.223	380.33	417.444	408.811	1413.65	1486.18	1361.63	1271.71	302	283	403	456	1527	1512	1664	1664
AT1G70160	2065.33	-1.58642	0.0730625	-21.7132	1.54088e-104	2.54644e-102	AT1G70160	protein_coding	3058.23	3296.64	3266.01	2777.41	990.576	1005.53	1026.95	1101.28	2172	2453	3153	3098	1070	1023	1255	1441
AT5G62670	3439.79	-1.54364	0.0711075	-21.7085	1.70404e-104	2.79596e-102	AHA11	protein_coding	5356.12	5167.37	5138.81	4832.22	1801.55	1552.04	1751.14	1919.02	3804	3845	4961	5390	1946	1579	2140	2511
AT1G07880	497.457	2.39064	0.110459	21.6429	7.08909e-104	1.15492e-101	MPK13	protein_coding	174.473	191.735	140.099	137.443	857.055	850.131	813.262	815.459	121	143	136	153	930	874	994	1070
AT2G35960	598.008	-2.31321	0.106925	-21.6338	8.62956e-104	1.39598e-101	NHL12	protein_coding	1105.3	987.782	950.902	938.653	207.373	217.227	162.84	213.989	785	735	918	1047	224	221	199	280
AT3G62200	1316.06	1.84868	0.0857129	21.5683	3.56466e-103	5.72613e-101	AT3G62200	protein_coding	597.002	533.536	535.53	619.493	2260.73	2123.12	1995.81	1863.23	424	397	517	691	2442	2160	2439	2438
AT1G02305	1167.34	-1.57955	0.0737112	-21.429	7.17714e-102	1.1449e-99	AT1G02305	protein_coding	1750.17	1705.44	1760.93	1782.27	544.354	585.824	554.8	654.959	1243	1269	1700	1988	588	596	678	857
AT1G05570	3800	1.32877	0.0620401	21.4179	9.10812e-102	1.44291e-99	CALS1	protein_coding	2145.36	2156.67	2181.02	2173.8	5345.75	4955.1	5858.9	5583.37	1525	1603	2100	2429	5776	5052	7158	7298
AT4G25570	4418.12	-1.28247	0.0600562	-21.3545	3.54209e-101	5.57297e-99	CYB561A	protein_coding	6534.64	6199.51	6513.37	5803.15	2468.11	2633.26	2485.96	2706.96	4641	4613	6288	6473	2666	2679	3038	3542
AT1G07640	1886.42	1.39988	0.0656208	21.3329	5.61684e-101	8.77717e-99	DOF1.1	protein_coding	1008.48	1026.75	982.454	1126.38	2605.81	2689.46	2800.92	2851.1	715	760	953	1254	2818	2731	3441	3729
AT3G15540	428.738	2.4356	0.114352	21.2992	1.15492e-100	1.79255e-98	IAA19	protein_coding	126.722	133.048	142.946	131.788	660.075	691.98	815.016	728.327	90	99	138	147	713	704	996	953
AT5G51750	2753.03	-1.71221	0.0806669	-21.2257	5.52992e-100	8.52536e-98	ATSBT1.3	protein_coding	4248.01	4367.74	3859.54	4401.89	1356.26	1108.74	1277.35	1404.69	3017	3250	3726	4910	1465	1128	1561	1838
AT4G36180	940.715	-1.56456	0.0744117	-21.0257	3.81346e-98	5.83994e-96	AT4G36180	protein_coding	1347.48	1451.43	1360.06	1463.11	486.956	505.224	435.33	476.126	957	1080	1313	1632	526	514	532	623
AT4G13770	1692.57	-2.78207	0.132532	-20.9916	7.8309e-98	1.19128e-95	CYP83A1	protein_coding	2942.77	3143.43	2854.78	2881.4	496.214	398.085	301.13	522.745	2090	2339	2756	3214	536	405	368	684
AT2G32860	1307.15	-1.9772	0.094326	-20.9613	1.47888e-97	2.23495e-95	BGLU33	protein_coding	2027.56	1960.78	2155.59	2195.57	585.088	471.804	463.97	596.877	1440	1459	2081	2449	632	480	567	781
AT3G05230	1047.34	2.30231	0.110846	20.7704	8.01145e-96	1.20282e-93	AT3G05230	protein_coding	356.904	311.15	348.362	392.37	1868.03	2010.83	1563.81	1527.29	254	232	337	433	2020	2046	1915	2001
AT1G54030	958.756	-1.38802	0.0668292	-20.7697	8.13715e-96	1.21376e-93	MVP1	protein_coding	1358.74	1413.8	1356.95	1418.29	521.209	565.182	513.886	521.981	965	1052	1310	1582	563	575	628	683
AT3G20370	1275.47	-2.21531	0.107115	-20.6817	5.06215e-95	7.50211e-93	AT3G20370	protein_coding	2245.8	2084.42	1982.6	2081.71	525.838	474.753	348.591	460.077	1595	1551	1914	2322	568	483	426	602
AT3G56310	2180.17	-1.50101	0.0729457	-20.5771	4.39913e-94	6.47772e-92	AGAL3	protein_coding	3139.66	3199.55	3392.68	3158.57	1013.19	1111.81	1166.27	1259.59	2231	2382	3277	3525	1095	1127	1426	1649
AT1G64900	2302.3	-1.9763	0.0961473	-20.5549	6.95041e-94	1.01693e-91	CYP89A2	protein_coding	4312.78	3444.47	3642.02	3290.21	844.304	897.411	939.396	1047.78	3063	2563	3516	3670	912	913	1148	1371
AT1G07080	1570.41	-1.46302	0.0715901	-20.436	7.9977e-93	1.16275e-90	AT1G07080	protein_coding	2368.3	2124.74	2382.44	2343.49	774.871	871.855	801.923	895.697	1682	1581	2300	2614	837	887	980	1172
AT5G11950	2133.06	1.64612	0.0805897	20.426	9.82613e-93	1.4196e-90	LOG8	protein_coding	1049.25	1080.92	938.406	1065.11	2886.16	3389.4	3533.29	3121.94	755	800	898	1181	3114	3489	4328	4061
AT3G04420	288.277	3.76486	0.184572	20.3978	1.74778e-92	2.50926e-90	anac048	protein_coding	24.3293	25.2399	46.0751	55.829	491.404	572.264	553.21	537.866	16	19	45	63	537	589	681	712
AT1G75630	1883.08	-1.46279	0.071758	-20.385	2.27222e-92	3.24193e-90	VHA-C4	protein_coding	2720.27	2772.57	2800.89	2762.24	887.339	1027.68	984.162	1109.48	1931	2062	2704	3083	958	1045	1205	1451
AT1G21680	7145.19	-2.60948	0.12822	-20.3516	4.48922e-92	6.36555e-90	AT1G21680	protein_coding	15730.4	11361.5	12154.6	9869.75	1687.68	2002.22	2012.17	2343.18	11172	8454	11734	11009	1823	2037	2459	3066
AT1G03230	1207.56	-1.43131	0.0706976	-20.2455	3.89141e-91	5.48402e-89	AT1G03230	protein_coding	1851.55	1802.2	1776.47	1619.11	652.669	649.714	688.181	620.568	1315	1341	1715	1806	705	661	841	812
AT4G05010	556.319	3.21159	0.158859	20.2167	6.98658e-91	9.78589e-89	AT4G05010	protein_coding	88.7055	122.297	124.301	97.7203	1147.03	1176.56	919.757	774.182	63	91	120	109	1239	1197	1124	1013
AT2G47470	11147.3	1.57445	0.0782772	20.1137	5.59608e-90	7.79076e-88	PDIL2-1	protein_coding	5656.08	6004.61	5327.38	5431.14	16895.2	19087.6	15797.2	14979.5	4017	4468	5143	6058	18250	19419	19305	19601
AT1G78370	4659.41	-1.54646	0.0769015	-20.1096	6.08282e-90	8.41738e-88	GSTU20	protein_coding	6851.45	7968.11	6144.61	6806.35	2303.32	2445.52	2360.76	2395.15	4866	5929	5932	7592	2488	2488	2885	3134
AT1G64950	3022.44	-2.38443	0.118814	-20.0686	1.38895e-89	1.91051e-87	CYP89A5	protein_coding	6192.49	4691.63	5275.54	4134.73	812.827	1060.58	975.401	1036.32	4398	3491	5093	4612	878	1079	1192	1356
AT1G33590	3888.49	-0.975736	0.0487934	-19.9973	5.81561e-89	7.9518e-87	AT1G33590	protein_coding	5223.77	5265.48	5037.3	5098.49	2491.25	2647.02	2723.27	2621.37	3710	3918	4863	5687	2691	2693	3328	3430
AT2G44660	756.584	1.48336	0.0742179	19.9865	7.21703e-89	9.8096e-87	AT2G44660	protein_coding	388.615	420.647	389.476	396.26	1111.85	1152.97	1125.97	1066.89	276	313	376	442	1201	1173	1376	1396
AT5G65760	810.162	-1.65877	0.0836166	-19.8379	1.40301e-87	1.89579e-85	AT5G65760	protein_coding	1175.7	1308.98	1149.78	1287.4	363.828	420.692	369.867	405.051	835	974	1110	1436	393	428	452	530
AT2G20990	7999.42	-0.875091	0.0442159	-19.7913	3.53508e-87	4.74879e-85	SYT1	protein_coding	10445.5	10382.6	10499.7	10091.9	5477.4	5503.32	5717.34	5877.54	7418	7725	10137	11255	5917	5599	6986	7693
AT5G10180	1285.24	-2.43067	0.123832	-19.6288	8.77725e-86	1.17222e-83	SULTR2;1	protein_coding	2168.36	2104.58	2222.92	2180.33	369.383	329.28	369.048	538.03	1540	1566	2146	2432	399	335	451	704
AT2G28470	1704.37	-1.28972	0.0658509	-19.5855	2.05683e-85	2.73107e-83	BGAL8	protein_coding	2437.31	2417.68	2547.39	2275.85	1005.74	977.77	922.711	1050.49	1732	1800	2460	2540	1087	994	1126	1374
AT1G22330	957.916	1.51877	0.0777895	19.5241	6.84897e-85	9.04183e-83	AT1G22330	protein_coding	475.912	450.213	555.211	496.67	1467.35	1376.1	1429.55	1412.33	338	335	536	554	1585	1400	1747	1848
AT3G14210	3247.59	-2.29141	0.117409	-19.5165	7.95419e-85	1.04409e-82	ESM1	protein_coding	5839.08	6421.25	4157.87	5157.66	1182.21	972.113	1085.05	1165.48	4147	4778	4014	5753	1277	989	1326	1525
AT5G42050	10700.5	2.43307	0.12469	19.513	8.51675e-85	1.11158e-82	AT5G42050	protein_coding	3096.25	3418.93	4304.96	2555.07	17522.1	19642.8	18816.6	16247.1	2199	2544	4156	2850	18927	19984	22995	21259
AT3G08030	2874.59	-1.28587	0.0662202	-19.418	5.43294e-84	7.05085e-82	AT3G08030	protein_coding	4010.89	4180.58	4224.85	3895.97	1624.33	1542.64	1676.51	1840.9	2847	3111	4078	4345	1756	1569	2050	2408
AT3G51990	654.728	1.99696	0.102955	19.3963	8.28592e-84	1.0693e-81	AT3G51990	protein_coding	259.076	233.842	308.681	245.645	1141.48	1045.83	1044.14	959.13	184	174	298	274	1233	1064	1276	1255
AT2G45960	27887.5	-1.37267	0.0707967	-19.3888	9.59028e-84	1.23072e-81	PIP1-2	protein_coding	41686.3	38505.9	44616	36138.9	15389.4	15811.9	14637.2	16314.3	29596	28642	43052	40304	16629	16095	17893	21350
AT5G04885	535.616	-1.72391	0.0889496	-19.3808	1.12128e-83	1.43094e-81	AT5G04885	protein_coding	805.39	856.077	786.204	840.036	270.325	259.492	226.666	240.738	572	637	759	937	292	264	277	315
AT1G18830	2279.48	7.60531	0.392646	19.3694	1.39868e-83	1.77509e-81	SEC31A	protein_coding	22.5284	22.8467	38.3261	9.86168	5504.64	5356.94	3965.43	3315.3	16	17	37	11	5946	5450	4846	4338
AT5G61270	2078.2	1.69416	0.0875465	19.3515	1.97909e-83	2.4979e-81	BHLH72	protein_coding	948.07	1002.75	1123.19	852.244	2891.46	3357.15	3244.11	3206.64	672	748	1087	951	3116	3419	3958	4194
AT3G50920	995.883	1.90137	0.0987286	19.2586	1.19633e-82	1.50169e-80	LPPE1	protein_coding	365.9	432.785	416.281	462.824	1506.25	1807.05	1539.37	1436.6	260	322	402	516	1627	1838	1881	1880
AT5G12860	27687.6	-0.85807	0.0445687	-19.2528	1.33859e-82	1.66616e-80	DIT1	protein_coding	36642.1	36695.5	35272.2	34144.5	19177.2	19414.6	20385.1	19769.4	26024	27305	34052	38085	20715	19752	24912	25867
AT5G53860	2697.49	-1.61363	0.0838133	-19.2526	1.34187e-82	1.66616e-80	emb2737	protein_coding	4046.85	4261.79	4057.65	3902.61	1278.94	1195.27	1266.87	1569.96	2872	3176	3915	4343	1385	1217	1548	2052
AT4G12310	1352.8	-1.67646	0.0874914	-19.1614	7.77248e-82	9.59902e-80	CYP706A5	protein_coding	2358.44	2140.87	1875.91	1871.03	636.931	652.663	618.626	667.952	1675	1593	1811	2087	688	664	756	874
AT2G32810	1694.35	-1.50086	0.0783527	-19.1552	8.75223e-82	1.07512e-79	BGAL9	protein_coding	2584.58	2612.98	2395.96	2426.25	791.503	865.631	876.49	1001.38	1835	1947	2312	2705	855	880	1072	1310
AT4G28190	1451.87	1.21465	0.0636086	19.0958	2.73841e-81	3.34596e-79	ULT1	protein_coding	882.328	802.924	930.641	877.995	2055.54	2033.08	2064.02	1968.44	625	600	899	981	2221	2062	2526	2569
AT1G17100	2253.76	-1.98089	0.103794	-19.0848	3.37722e-81	4.10466e-79	AT1G17100	protein_coding	4070.6	3745.51	3453.49	3118.08	796.164	995.704	825.654	1024.85	2891	2787	3334	3478	860	1013	1009	1341
AT5G20950	3121.99	-0.973992	0.0510707	-19.0714	4.3631e-81	5.27499e-79	AT5G20950	protein_coding	4162.65	4121	4057.13	4212.24	2052.18	2009.4	2197.62	2163.68	2959	3064	3917	4697	2215	2046	2686	2831
AT1G63690	1821.82	-1.23253	0.0648191	-19.0149	1.28373e-80	1.5439e-78	SPPL2	protein_coding	2596.4	2484.91	2508.81	2633.96	1151.66	1029.12	1018.77	1150.96	1844	1849	2422	2938	1244	1047	1245	1506
AT1G78820	2130.11	-1.18933	0.0625761	-19.0062	1.51634e-80	1.81416e-78	AT1G78820	protein_coding	2942.77	3143.43	2731.51	3031.12	1254.42	1274.85	1321.54	1341.25	2090	2339	2637	3381	1355	1297	1615	1755
AT2G26330	2408.15	-1.38607	0.0729343	-19.0044	1.56941e-80	1.86792e-78	ERECTA	protein_coding	3521.47	3455.22	3540.51	3419.31	1416.43	1185.41	1261.8	1465.06	2501	2571	3418	3814	1530	1206	1542	1917
AT1G66250	476.475	-1.63288	0.0864917	-18.879	1.69628e-79	2.00852e-77	AT1G66250	protein_coding	705.42	692.119	720.946	762.935	227.74	232.953	238.122	231.567	501	515	696	851	246	237	291	303
AT3G17000	2427.89	1.41509	0.0751495	18.8303	4.26513e-79	5.02432e-77	UBC32	protein_coding	1324.95	1249.85	1390.1	1328.64	3687.35	3867.81	3408.17	3166.27	941	930	1342	1482	3983	3935	4165	4143
AT2G31010	1080.44	1.57136	0.0836459	18.7859	9.85427e-79	1.15491e-76	AT2G31010	protein_coding	474.221	544.568	567.524	584.829	1674.54	1470.1	1656.52	1671.21	337	405	548	652	1808	1496	2025	2187
AT4G29010	7824.42	1.24418	0.0665178	18.7044	4.55961e-78	5.31669e-76	AIM1	protein_coding	4670.42	4858.27	4390.93	4664.57	10227	10591	12251.4	10941.7	3317	3615	4239	5203	11047	10775	14972	14317
AT3G13760	359.851	4.26043	0.228112	18.677	7.62479e-78	8.84591e-76	AT3G13760	protein_coding	28.1605	30.9102	31.0752	50.2049	485.104	577.96	812.561	862.835	20	23	30	56	524	588	993	1129
AT3G14920	1225.54	-1.12352	0.060206	-18.6612	1.02443e-77	1.18252e-75	AT3G14920	protein_coding	1681.18	1693.34	1607.63	1738.34	777.648	749.972	778.193	778.003	1194	1260	1552	1939	840	763	951	1018
AT4G39260	5663.18	1.0169	0.0545884	18.6284	1.88961e-77	2.17031e-75	RBG8	protein_coding	3679.61	3570.66	3687.5	4038.73	7509.73	7754.23	7759.37	7305.57	2588	2678	3553	4492	8079	7975	9534	9506
AT1G47530	4119.4	-1.05158	0.0565443	-18.5974	3.36975e-77	3.85107e-75	AT1G47530	protein_coding	5717.99	5471.1	5766.53	5276	2850.45	2591.97	2571.88	2709.25	4061	4071	5567	5885	3079	2637	3143	3545
AT4G01540	475.598	2.50244	0.134568	18.596	3.45894e-77	3.93343e-75	NAC68	protein_coding	137.557	112.538	151.47	165.339	670.939	850.135	904.655	812.149	98	84	144	185	727	862	1109	1066
AT2G45070	7798.26	1.44208	0.0776173	18.5794	4.71997e-77	5.34101e-75	SEC61 BETA	protein_coding	4241.6	4089.98	4470.42	3980.98	10737	13210.8	10986	10669.4	3020	3039	4280	4461	11560	13660	13316	13931
AT5G48360	1382.63	-1.3771	0.0741482	-18.5722	5.39225e-77	6.07184e-75	FH9	protein_coding	2059.94	2010.51	1827.22	2090.68	787.832	697.877	816.652	770.361	1463	1496	1764	2332	851	710	998	1008
AT3G04090	1828.47	-0.995729	0.0537901	-18.5114	1.67172e-76	1.87322e-74	SIP1-1	protein_coding	2404.91	2341.11	2491.2	2502.18	1197.95	1243.4	1237.25	1209.8	1708	1742	2405	2791	1294	1265	1512	1583
AT2G23740	2505.71	1.22315	0.0660833	18.5093	1.73881e-76	1.93895e-74	SUVR5	protein_coding	1378.44	1531.41	1507.54	1589.99	3518.76	3244.62	3661.83	3613.07	979	1139	1456	1775	3799	3304	4470	4727
AT2G39850	478.159	-3.29508	0.17807	-18.5044	1.90256e-76	2.11129e-74	AT2G39850	protein_coding	896.912	838.606	935.365	802.382	75.9133	78.634	62.19	135.272	637	624	903	895	82	80	76	177
AT3G14220	1240.57	-1.31849	0.0713385	-18.4821	2.8771e-76	3.1774e-74	AT3G14220	protein_coding	1889.57	1712.15	1702.92	1779.58	692.477	754.887	655.45	737.498	1342	1274	1644	1985	748	768	801	965
AT1G02730	3698.9	-1.13382	0.0616149	-18.4017	1.27397e-75	1.40021e-73	CSLD5	protein_coding	5225.18	5242.63	4626.07	5236.55	2379.23	2177.18	2367.31	2337.07	3711	3901	4466	5841	2570	2215	2893	3058
AT4G00430	5758.73	-1.32028	0.071929	-18.3554	2.99015e-75	3.2708e-73	PIP1.4	protein_coding	8811.3	8281.56	8463.03	7341.59	3368.38	3458.7	2985.84	3359.44	6237	6131	8156	8222	3639	3513	3665	4410
AT3G52490	675.685	2.03127	0.110715	18.347	3.49134e-75	3.80093e-73	AT3G52490	protein_coding	225.284	264.752	273.462	294.954	1213.69	933.779	1134.97	1064.6	160	197	264	329	1311	950	1387	1393
AT1G20700	165.714	4.85443	0.26507	18.3138	6.42568e-75	6.96247e-73	WOX14	protein_coding	12.6722	9.40744	16.5735	6.27561	353.645	307.656	319.133	300.349	9	7	16	7	382	313	390	393
AT1G49920	314.147	2.49789	0.136807	18.2584	1.77302e-74	1.91212e-72	AT1G49920	protein_coding	111.234	94.0744	81.8315	93.2377	484.179	511.121	617.808	519.688	79	70	79	104	523	520	755	680
AT3G62700	2522.78	-1.22	0.0669641	-18.2187	3.669e-74	3.93834e-72	ABCC14	protein_coding	3536.96	3492.85	3495.96	3596.82	1608.99	1330.88	1540.84	1578.93	2512	2599	3375	4012	1738	1354	1883	2066
AT3G23030	5129.87	1.62649	0.0893027	18.2132	4.05708e-74	4.33466e-72	IAA2	protein_coding	2264.1	2593.77	2839.24	2340.8	7110.85	8504.27	8299.09	7086.86	1608	1930	2741	2611	7681	8652	10142	9273
AT3G44220	332.014	2.40941	0.132477	18.1874	6.49837e-74	6.91084e-72	AT3G44220	protein_coding	115.458	94.0744	110.835	100.41	631.376	593.687	508.157	502.11	82	70	107	112	682	604	621	657
AT5G10430	1860.32	1.96644	0.108318	18.1543	1.1874e-73	1.25695e-71	AGP4	protein_coding	805.39	673.304	686.763	865.138	2480.14	2914.37	3383.63	3073.8	572	501	663	965	2679	2965	4135	4022
AT5G63840	4027.72	-1.03355	0.0571804	-18.0752	4.99554e-73	5.26388e-71	PSL5	protein_coding	5626.47	5184.85	5198.89	5639.09	2565.31	2535.95	2684.81	2786.44	3996	3858	5019	6290	2771	2580	3281	3646
AT5G22290	1635.58	2.42951	0.135167	17.9741	3.10772e-72	3.25971e-70	NAC089	protein_coding	513.929	533.536	565.569	436.603	3167.06	3308.53	2417.23	2142.18	365	397	546	487	3421	3366	2954	2803
AT5G13980	3665.81	-1.12125	0.0624224	-17.9623	3.84546e-72	4.01519e-70	AT5G13980	protein_coding	4984.43	5139.65	5104.02	4865.89	2415.89	2100.04	2246.67	2469.88	3536	3822	4926	5428	2608	2138	2748	3235
AT1G30400	5245.67	-1.35169	0.0755589	-17.8893	1.42984e-71	1.4862e-69	ABCC1	protein_coding	7600.08	7602.93	8035.51	6916.96	2734.04	2733.25	3053.68	3288.94	5383	5642	7777	7724	2949	2787	3742	4296
AT5G64060	1067.7	4.33354	0.242319	17.8836	1.58297e-71	1.63794e-69	anac103	protein_coding	114.05	131.704	71.4731	88.7551	2485.7	2206.67	1983.53	1459.71	81	98	69	99	2685	2245	2424	1910
AT1G52100	2531.96	-2.2188	0.124438	-17.8306	4.08926e-71	4.2123e-69	AT1G52100	protein_coding	4069.42	4521.95	4150.2	3929.65	1122.38	993.718	699.044	769.299	2890	3366	4005	4376	1207	1017	855	1006
AT3G48890	1293.61	-1.27177	0.0713907	-17.8142	5.47926e-71	5.61893e-69	MSBP2	protein_coding	1886.75	1841.17	1770.25	1819.93	689.7	836.47	738.097	766.54	1340	1370	1709	2030	745	851	902	1003
AT3G51660	996.54	2.47692	0.139057	17.8122	5.68331e-71	5.80228e-69	AT3G51660	protein_coding	312.581	298.35	325.254	278.817	1282.19	1621.83	2175.01	1678.29	222	222	314	311	1385	1650	2658	2196
AT1G32080	8744.34	-0.950644	0.0534931	-17.7713	1.17858e-70	1.19793e-68	PLGG1	protein_coding	11621.8	11776.8	11769.2	10937.5	5811.99	5960.46	5697.75	6379.17	8254	8763	11362	12200	6278	6064	6963	8347
AT1G09180	566.417	5.8344	0.328403	17.766	1.29629e-70	1.31177e-68	ATSAR1	protein_coding	12.6722	24.1906	13.4659	26.8955	1251.64	1463.58	963.944	774.946	9	18	13	30	1352	1489	1178	1014
AT1G67720	1622.18	1.35458	0.0763291	17.7466	1.83103e-70	1.84477e-68	AT1G67720	protein_coding	896.912	873.548	915.684	960.169	2309.8	2078.89	2407.41	2535.01	637	650	884	1071	2495	2115	2942	3317
AT2G30860	7959.86	-1.17306	0.0661643	-17.7295	2.48243e-70	2.49012e-68	GSTF9	protein_coding	11095	12117.9	10174.8	10732.1	4827.79	4631.44	4868.71	5231.15	7880	9017	9823	11969	5215	4712	5950	6845
AT2G34140	209.541	2.8164	0.159098	17.7023	4.02666e-70	4.02158e-68	CDF4	protein_coding	53.5049	57.7886	40.3978	57.377	393.453	332.229	351.046	390.53	38	43	39	64	425	338	429	511
AT2G39780	1079.62	-2.031	0.114798	-17.6918	4.84658e-70	4.81952e-68	RNS2	protein_coding	1714.97	1786.07	1766.11	1674.69	339.758	404.965	411.599	538.794	1218	1329	1705	1868	367	412	503	705
AT5G20650	1192.27	-1.21581	0.0687436	-17.6861	5.36527e-70	5.31231e-68	COPT5	protein_coding	1699.49	1562.98	1773.36	1630.76	687.848	742.109	744.643	696.993	1207	1163	1712	1819	743	755	910	912
AT1G74960	7546.9	-1.11917	0.0635283	-17.6169	1.8287e-69	1.80288e-67	KAS2	protein_coding	10384.1	10451.3	10321	10191	4535.47	4431.85	4726.91	5333.68	7383	7785	9972	11369	4896	4503	5773	6975
AT4G01810	2802.32	0.874976	0.0496773	17.6132	1.95072e-69	1.91496e-67	AT4G01810	protein_coding	1890.98	2037.38	2015.75	1965.16	3712.34	3547.38	3655.3	3594.25	1343	1516	1946	2192	4010	3609	4467	4703
AT2G25270	290.401	-2.16925	0.123224	-17.6041	2.29119e-69	2.23961e-67	AT2G25270	protein_coding	516.745	498.595	457.842	428.535	118.499	96.3267	97.3764	109.287	367	371	442	478	128	98	119	143
AT5G47370	1645.19	2.03157	0.116365	17.4587	2.95775e-68	2.87892e-66	HAT2	protein_coding	594.186	583.262	615.29	788.934	2208.89	2533	2972.03	2865.93	422	434	594	880	2386	2577	3632	3750
AT5G56530	661.975	-1.39627	0.0800091	-17.4514	3.36012e-68	3.25677e-66	AT5G56530	protein_coding	927.551	1012.25	917.309	980.16	395.239	353.962	352.006	357.322	660	751	883	1091	427	358	433	470
AT5G42720	1172.81	-1.41129	0.0809338	-17.4375	4.2805e-68	4.1314e-66	AT5G42720	protein_coding	1699.49	1814.29	1649.06	1657.66	719.324	565.182	630.901	646.553	1207	1350	1592	1849	777	575	771	846
AT2G01970	2324.51	-0.962527	0.0552581	-17.4187	5.94684e-68	5.71568e-66	TMN3	protein_coding	3069.49	2971.41	3008.08	3240.01	1584.92	1506.82	1622.67	1592.69	2180	2211	2904	3614	1712	1533	1983	2084
AT4G13900	431.503	-2.8	0.16161	-17.3257	3.0125e-67	2.88334e-65	AtRLP49	pseudogene	854.671	811.728	661.903	693.007	90.7256	85.5145	103.923	150.557	607	604	639	773	98	87	127	197
AT1G31710	729.874	-1.89509	0.109432	-17.3175	3.46897e-67	3.30646e-65	AT1G31710	protein_coding	1161.62	1147.71	1138.39	1154.71	349.016	281.117	248.76	357.667	825	854	1099	1288	377	286	304	468
AT4G32940	1421.2	-1.28954	0.0745118	-17.3065	4.20069e-67	3.98736e-65	GAMMA-VPE	protein_coding	1986.72	1937.93	2237.42	1905.99	798.015	863.009	782.284	858.249	1411	1442	2160	2126	862	878	956	1123
AT5G52240	2310	-1.1204	0.0647845	-17.2943	5.1961e-67	4.91192e-65	MSBP1	protein_coding	3252.54	3074.89	3080.59	3251.66	1373.84	1447.85	1396	1602.63	2310	2288	2974	3627	1484	1473	1706	2097
AT5G23010	2017.3	-2.27536	0.13181	-17.2624	9.0267e-67	8.49805e-65	MAM1	protein_coding	3221.56	3498.23	3564.33	3091.19	816.531	675.27	480.336	790.995	2288	2603	3441	3448	882	687	587	1035
AT4G17420	898.492	1.58574	0.0920306	17.2306	1.565e-66	1.46733e-64	AT4G17420	protein_coding	452.32	455.565	387.278	499.896	1302.35	1441.67	1400.19	1248.67	320	340	375	557	1411	1460	1714	1632
AT5G25460	16168.6	-1.09256	0.0634464	-17.2202	1.87282e-66	1.7488e-64	AT5G25460	protein_coding	20740.2	22120.9	21722.6	23472.6	9353.07	10379.7	10569	10990.6	14730	16460	20971	26182	10103	10560	12916	14381
AT2G16850	886.239	-1.2244	0.0711923	-17.1984	2.72827e-66	2.53729e-64	PIP2-8	protein_coding	1329.18	1243.13	1174.64	1220.16	525.838	524.882	553.163	518.924	944	925	1134	1361	568	534	676	679
AT1G16560	1123.32	-1.06935	0.0624074	-17.135	8.13555e-66	7.53556e-64	AT1G16560	protein_coding	1566.89	1508.47	1492.88	1520.53	699.845	708.192	725.533	764.258	1125	1120	1438	1695	758	714	888	999
AT4G35300	1374.71	-1.23706	0.0723145	-17.1066	1.32505e-65	1.2224e-63	MSSP2	protein_coding	1897.84	2072.65	1955.56	1798.93	844.366	759.43	798.747	870.192	1351	1547	1885	2008	912	775	971	1136
AT5G25490	546.868	1.59408	0.093334	17.0793	2.11657e-65	1.94478e-63	AT5G25490	protein_coding	270.341	251.313	302.466	262.679	887.815	807.965	816.652	775.71	192	187	292	293	959	822	998	1015
AT5G08380	385.617	-1.76693	0.103585	-17.0577	3.06268e-65	2.8029e-63	AGAL1	protein_coding	560.394	657.177	544.853	622.182	174.971	172.995	174.296	178.07	398	489	526	694	189	176	213	233
AT3G16400	9681.33	-1.10785	0.0649919	-17.0459	3.74751e-65	3.41604e-63	NSP1	protein_coding	13313	13752.8	12638.6	13198.2	6870.86	6079.93	5796.38	5800.75	9455	10228	12197	14721	7417	6189	7090	7591
AT4G27970	357.693	3.02856	0.177676	17.0454	3.78276e-65	3.43454e-63	SLAH2	protein_coding	70.4012	71.2278	75.6164	93.2377	484.179	562.233	796.195	708.457	50	53	73	104	523	572	973	927
AT5G48490	1574.11	-1.47779	0.0867691	-17.0313	4.81227e-65	4.35207e-63	AT5G48490	protein_coding	2449.96	2233.6	2499.49	2084.4	864.671	810.914	738.097	911.746	1740	1662	2413	2325	934	825	902	1193
AT5G21482	1451.33	1.80151	0.105807	17.0264	5.23359e-65	4.71454e-63	CKX7	protein_coding	654.731	655.833	563.498	714.523	1951.53	2053.33	2544.88	2472.34	465	488	544	797	2108	2089	3110	3235
AT4G11800	1515.43	1.05626	0.0621259	17.0019	7.95291e-65	7.13618e-63	AT4G11800	protein_coding	954.641	925.961	1013.05	1037.27	2070.95	1999.27	2116.91	2005.38	678	689	978	1157	2237	2034	2587	2624
AT2G42840	10669.9	-0.949803	0.0559136	-16.987	1.02532e-64	9.16448e-63	PDF1	protein_coding	14761.7	13685.1	13674.1	14122.8	7835.73	6915.86	7002.92	7361.23	10484	10183	13201	15753	8464	7036	8558	9632
AT5G22500	2182.48	1.71932	0.101268	16.9779	1.19745e-64	1.06615e-62	FAR1	protein_coding	941.968	1080.51	1055.52	989.754	2812.49	3086.39	3895.87	3597.31	669	804	1019	1104	3038	3140	4761	4707
AT5G33320	4561.13	-0.814317	0.0479834	-16.9708	1.35028e-64	1.19758e-62	PPT1	protein_coding	5847.53	5743.92	5783.1	5889.22	3255.01	3137.5	3419.63	3413.13	4153	4274	5583	6569	3516	3192	4179	4466
AT5G56460	612.217	1.53078	0.0902462	16.9623	1.56177e-64	1.37982e-62	AT5G56460	protein_coding	343.558	301.038	281.749	333.504	911.885	914.121	958.216	853.664	244	224	272	372	985	930	1171	1117
AT3G09260	23967	-1.47321	0.0871435	-16.9055	4.09673e-64	3.60559e-62	BGLU23	protein_coding	34137.6	36582.9	34751.4	35494	10411.2	12531.3	14459.2	13368.2	24245	27221	33549	39591	11246	12749	17670	17492
AT2G18960	22085.6	-1.01899	0.0604117	-16.8674	7.81821e-64	6.85466e-62	AHA1	protein_coding	29643.1	29990.9	28792.2	29883.6	13494	13823.9	15174.4	15882.6	21053	22316	27796	33333	14576	14064	18544	20782
AT4G08040	326.15	2.09146	0.124123	16.85	1.04996e-63	9.17059e-62	ACS11	protein_coding	119.682	116.921	151.233	107.582	536.022	538.643	551.527	487.589	85	87	146	120	579	548	674	638
AT1G73680	1569.85	1.23111	0.0731087	16.8394	1.25516e-63	1.09213e-61	DOX2	protein_coding	979.985	950.152	939.508	884.862	2428.3	2197.82	2048.18	2129.96	696	707	907	987	2623	2236	2503	2787
AT5G13640	2272.52	-1.23906	0.0736229	-16.8299	1.47446e-63	1.27811e-61	PDAT1	protein_coding	3386.3	2956.63	3469.03	2960.3	1352.55	1280.75	1348.54	1426.08	2405	2200	3349	3302	1461	1303	1648	1866
AT1G56460	1747.48	1.08024	0.0641916	16.8284	1.51206e-63	1.30577e-61	AT1G56460	protein_coding	1169.74	1105.41	1189.72	1027.94	2312.06	2345.39	2444.7	2384.9	827	822	1152	1140	2506	2378	2989	3144
AT3G51050	1490.76	-1.1434	0.0680424	-16.8043	2.27019e-63	1.95313e-61	AT3G51050	protein_coding	2089.51	2152.96	1891.45	2078.12	972.986	872.838	908.301	959.894	1484	1602	1826	2318	1051	888	1110	1256
AT5G55180	1737.55	-1.23944	0.0737799	-16.7991	2.47657e-63	2.12273e-61	AT5G55180	protein_coding	2548.55	2404.3	2366.87	2446.61	898.885	1094.99	1045.78	1094.41	1810	1789	2285	2729	971	1114	1278	1432
AT5G46110	35965.8	-1.07385	0.0639938	-16.7806	3.38489e-63	2.89049e-61	TPT	protein_coding	51836.3	48573.8	49354.3	45301.5	24517	22202.1	21467.6	24474.3	36815	36144	47645	50530	26485	22587	26234	32024
AT1G77450	715.022	-1.8378	0.109534	-16.7784	3.51328e-63	2.98902e-61	anac032	protein_coding	1281.3	1130.24	1054.49	1005.89	256.439	332.229	336.317	323.276	910	841	1018	1122	277	338	411	423
AT4G14420	3185.78	1.22396	0.0730979	16.7441	6.25059e-63	5.29824e-61	AT4G14420	protein_coding	1957.15	1924.49	1875.91	1882.68	4421.48	5060.1	4312.38	4052.04	1390	1432	1811	2100	4776	5148	5270	5302
AT3G13110	6145.29	1.13137	0.0676514	16.7235	8.84139e-63	7.46675e-61	SAT3	protein_coding	3960.77	3972.63	3991.1	3487.45	8861.49	8907.27	8188.62	7793.02	2813	2956	3853	3890	9572	9062	10007	10197
AT1G55260	947.577	-1.25196	0.0748639	-16.7231	8.8921e-63	7.48207e-61	AT1G55260	protein_coding	1305.31	1377.67	1353.65	1300.83	583.384	596.571	500.766	562.425	927	1025	1307	1451	630	607	612	736
AT1G09390	451.594	-1.83851	0.110135	-16.6932	1.46843e-62	1.23107e-60	AT1G09390	protein_coding	740.621	768.723	701.265	615.01	194.412	188.722	180.842	223.16	526	572	677	686	210	192	221	292
AT1G06520	369.723	2.76911	0.166016	16.6798	1.83768e-62	1.53503e-60	GPAT1	protein_coding	95.7457	60.4764	117.05	102.203	528.616	623.175	715.185	715.335	68	45	113	114	571	634	874	936
AT4G17050	858.49	-1.1749	0.0704511	-16.6769	1.93053e-62	1.60674e-60	UGLYAH	protein_coding	1226.39	1188.03	1214.01	1132.3	518.432	545.524	498.338	544.908	871	884	1172	1263	560	555	609	713
AT2G40890	2588.02	-1.21346	0.0728735	-16.6515	2.94912e-62	2.44564e-60	CYP98A3	protein_coding	3769.28	3416.25	3811.9	3470.41	1409.95	1592.34	1523.65	1710.38	2677	2542	3680	3871	1523	1620	1862	2238
AT5G58090	1914.51	-1.20081	0.0721882	-16.6344	3.9242e-62	3.24255e-60	AT5G58090	protein_coding	2718.9	2538.67	2833.03	2584.66	1199.8	1031.09	1173.43	1236.55	1931	1889	2735	2883	1296	1049	1434	1618
AT2G43800	1119.11	-1.2907	0.0776591	-16.6201	4.98537e-62	4.10462e-60	FH2	protein_coding	1571.36	1595.23	1477.11	1712.35	680.442	582.875	658.723	674.83	1116	1187	1426	1910	735	593	805	883
AT5G66320	1266.11	1.58426	0.0953277	16.6191	5.06508e-62	4.15536e-60	GATA5	protein_coding	619.007	612.828	640.591	657.893	2209.59	1971.09	1749.3	1668.57	442	454	617	737	2386	2001	2135	2185
AT4G35100	20702.1	-1.22911	0.0740198	-16.6052	6.39516e-62	5.22787e-60	PIP2-7	protein_coding	28962.5	27596.5	32519.1	27016.6	12026.4	12118.1	11675	13702.3	20568	20534	31392	30136	12992	12328	14268	17930
AT2G01320	2038.71	-1.34586	0.0811623	-16.5823	9.35566e-62	7.62089e-60	ABCG7	protein_coding	2974.53	2841.98	2882.7	3008.86	1057.97	1045.07	1164.5	1334.07	2124	2117	2779	3363	1135	1064	1423	1744
AT2G43100	959.662	-1.76911	0.106732	-16.5752	1.05334e-61	8.54994e-60	IPMI2	protein_coding	1482.65	1584.48	1414.96	1455.05	484.179	393.17	358.411	504.403	1053	1179	1366	1623	523	400	438	660
AT3G20820	3350.05	-1.00174	0.06046	-16.5686	1.17567e-61	9.50928e-60	AT3G20820	protein_coding	4752.08	4428.22	4530.77	4167.01	2160.75	2244.02	2153.74	2363.82	3375	3295	4374	4648	2334	2283	2632	3093
AT3G61490	987.765	1.4318	0.0865406	16.5449	1.74321e-61	1.40503e-59	AT3G61490	protein_coding	568.176	546.803	485.878	538.101	1615.61	1412.73	1326.11	1408.71	411	397	464	601	1752	1446	1611	1865
AT3G03770	782.038	-1.65966	0.100321	-16.5434	1.78526e-61	1.43389e-59	AT3G03770	protein_coding	1186.79	1310.73	1184.48	1070.75	422.946	367.641	320.515	392.461	842	980	1149	1191	453	372	393	516
AT1G17200	1768.43	-1.00001	0.0604666	-16.5382	1.94897e-61	1.55993e-59	AT1G17200	protein_coding	2431.68	2347.31	2447.44	2207.08	1226.83	1152.94	1144.24	1189.96	1727	1747	2363	2462	1325	1173	1398	1557
AT5G11420	3411.28	-1.5597	0.0945646	-16.4935	4.0877e-61	3.26037e-59	AT5G11420	protein_coding	5330.78	5136.46	5414.34	4496.93	1804.33	1773.2	1420.55	1913.67	3786	3822	5227	5016	1949	1804	1736	2504
AT2G35290	175.142	2.74619	0.166525	16.4912	4.24712e-61	3.3758e-59	AT2G35290	protein_coding	45.0568	49.7251	48.6845	39.4467	278.657	291.929	340.408	307.227	32	37	47	44	301	297	416	402
AT2G27550	205.63	2.77138	0.168098	16.4867	4.57479e-61	3.62371e-59	CEN	protein_coding	52.0969	65.8521	36.2544	57.377	324.946	345.007	370.685	392.823	37	49	35	64	351	351	453	514
AT4G37750	951.791	-1.17003	0.0710548	-16.4666	6.3715e-61	5.02955e-59	ANT	protein_coding	1279.89	1380.21	1287.55	1323.26	636.931	573.046	556.437	577.006	909	1027	1243	1476	688	583	680	755
AT4G37770	159.197	3.68775	0.224096	16.4561	7.58077e-61	5.96362e-59	ACS8	protein_coding	15.4883	18.8149	32.1111	23.3094	284.212	271.287	360.865	267.486	11	14	31	26	307	276	441	350
AT3G62130	2195.81	1.11079	0.0675512	16.4436	9.31741e-61	7.30479e-59	LCD	protein_coding	1444.63	1386.93	1324.84	1404.84	3296.67	2813.13	3009.67	2885.8	1026	1032	1279	1567	3561	2862	3678	3776
AT4G39510	531.259	-2.15603	0.131153	-16.4391	1.00412e-60	7.84549e-59	CYP96A12	protein_coding	971.537	905.802	679.512	914.447	224.037	190.688	166.113	197.94	690	674	656	1020	242	194	203	259
AT1G48440	1040.8	-1.46746	0.0895347	-16.3898	2.26216e-60	1.7615e-58	AT1G48440	protein_coding	1615	1510.57	1509.22	1483.73	472.143	529.797	577.712	628.211	1147	1124	1457	1655	510	539	706	822
AT1G49750	1869.06	-1.59065	0.0974826	-16.3173	7.43609e-60	5.77076e-58	AT1G49750	protein_coding	2976.56	3061.45	2444.59	2746.03	954.47	842.367	850.202	1076.82	2114	2278	2360	3063	1031	857	1039	1409
AT3G51420	2285.56	-1.01685	0.0623299	-16.314	7.84985e-60	6.07135e-58	SSL4	protein_coding	3200.44	2955.28	3157.24	2923.54	1571.03	1562.85	1400.09	1513.97	2273	2199	3048	3261	1697	1590	1711	1981
AT5G13140	1200.65	-1.09546	0.0672873	-16.2803	1.36144e-59	1.04945e-57	AT5G13140	protein_coding	1682.59	1644.96	1607.63	1610.14	803.57	720.484	724.186	811.63	1195	1224	1552	1796	868	733	885	1062
AT4G19420	2120.17	1.19308	0.0733473	16.2662	1.71441e-59	1.31711e-57	PAE8	protein_coding	1244.11	1316.94	1347.67	1253.17	2723.33	2767.45	3238.56	3070.15	879	1003	1296	1360	2926	2834	3991	4032
AT1G78260	864.355	1.27188	0.0782018	16.2641	1.77445e-59	1.3587e-57	AT1G78260	protein_coding	482.764	476.253	494.037	566.76	1203.3	1190.54	1267.02	1234.17	340	357	478	634	1305	1213	1546	1602
AT1G47128	14572.3	-1.38675	0.085281	-16.2609	1.86987e-59	1.42701e-57	RD21A	protein_coding	21694.8	20349.6	23878.2	18408.2	7253.42	8297.86	7916.13	8780.43	15408	15142	23052	20533	7835	8442	9674	11489
AT3G19440	541.105	1.76991	0.108887	16.2545	2.07666e-59	1.57957e-57	AT3G19440	protein_coding	261.893	235.186	226.849	258.197	721.176	826.64	946.76	852.135	186	175	219	288	779	841	1157	1115
AT5G64290	6159.12	-0.795876	0.0489729	-16.2514	2.18491e-59	1.65642e-57	DIT2-1	protein_coding	8008.84	8056.8	7639.33	7565.7	4296.51	4455.6	4602.06	4648.15	5688	5995	7375	8439	4641	4533	5624	6082
AT1G58360	1404.95	-1.77919	0.109598	-16.2338	2.90733e-59	2.19685e-57	AAP1	protein_coding	2071.2	1971.53	2424.9	2234.12	790.609	579.926	571.984	595.348	1471	1467	2341	2492	854	590	699	779
AT3G16460	6800.55	-1.40045	0.0867383	-16.1457	1.21752e-58	9.16973e-57	JAL34	protein_coding	9801.49	9846.27	9635.16	10173.2	4389.48	3582.59	3161.89	3814.33	6958	7317	9307	11346	4743	3643	3869	4992
AT1G10120	1410.42	1.21806	0.0755682	16.1187	1.88558e-58	1.41548e-56	BHLH74	protein_coding	844.815	891.019	873.214	787.141	1941.34	1786.96	2068.63	2090.21	600	663	843	878	2097	1818	2528	2735
AT1G26210	598.827	1.67011	0.103763	16.0954	2.74731e-58	2.05565e-56	ATSOFL1	protein_coding	304.133	306.414	298.322	240.266	920.217	996.687	897.663	826.915	216	228	288	268	994	1014	1097	1082
AT4G02850	189.872	-2.55175	0.158791	-16.0698	4.15223e-58	3.09678e-56	AT4G02850	protein_coding	368.902	345.388	280.713	303.022	50.9174	62.9072	48.2791	58.847	262	257	271	338	55	64	59	77
AT2G47320	1349.17	-1.26764	0.0792291	-15.9997	1.28292e-57	9.53722e-56	CYP21-3	protein_coding	2014.88	1997.07	1754.72	1863.86	739.691	741.126	808.47	873.534	1431	1486	1694	2079	799	754	988	1143
AT5G65380	4583.66	-1.55941	0.0977342	-15.9556	2.60456e-57	1.92998e-55	AT5G65380	protein_coding	6971.13	6974.95	7782.28	5653.43	2195	2314.79	2147.19	2630.54	4951	5190	7513	6306	2371	2355	2624	3442
AT3G24050	3381.4	1.30783	0.0819893	15.9513	2.79211e-57	2.0623e-55	GATA1	protein_coding	1900.83	1808.92	2261.24	1809.17	5169.51	4932.32	4637.24	4531.98	1350	1346	2183	2018	5584	5018	5667	5930
AT5G13390	3150.34	0.902336	0.056701	15.9139	5.07191e-57	3.7342e-55	NEF1	protein_coding	2152.87	2226.88	2117.26	2285.22	4311.32	3958.24	4227.28	3923.64	1529	1657	2044	2549	4657	4027	5166	5134
AT2G05790	2573.11	-0.908668	0.0571242	-15.9069	5.67699e-57	4.16633e-55	AT2G05790	protein_coding	3355.32	3467.32	3497	3113.6	1829.32	1743.71	1800.24	1778.4	2383	2580	3376	3473	1976	1774	2200	2327
AT1G47670	366.015	-1.69763	0.106849	-15.8882	7.64841e-57	5.59527e-55	AATL1	protein_coding	518.153	615.516	522.064	581.839	175.897	173.978	182.478	158.199	368	458	504	649	190	177	223	207
AT2G29260	409.461	2.81634	0.177604	15.8574	1.24879e-56	9.10662e-55	AT2G29260	protein_coding	98.5617	112.889	89.0824	106.685	754.504	956.387	621.081	536.501	70	84	86	119	815	973	759	702
AT5G04310	570.354	1.91027	0.12057	15.8436	1.55579e-56	1.13095e-54	AT5G04310	protein_coding	239.364	219.059	246.53	252.818	803.57	776.511	1060.5	964.479	170	163	238	282	868	790	1296	1262
AT2G04690	709.781	-1.21748	0.0770682	-15.7975	3.23768e-56	2.34614e-54	AT2G04690	protein_coding	985.319	1000.4	1020.94	964.617	406.212	443.314	399.89	457.546	701	745	985	1077	438	450	489	599
AT5G19250	2136.74	-1.11413	0.070633	-15.7736	4.73119e-56	3.41762e-54	AT5G19250	protein_coding	3039.92	3021.13	3041.23	2592.72	1276.64	1408.53	1364.09	1349.66	2159	2248	2936	2892	1379	1433	1667	1766
AT3G44100	627.578	-1.50619	0.0955633	-15.7612	5.75602e-56	4.14488e-54	AT3G44100	protein_coding	944.784	1013.32	873.214	882.172	305.505	373.512	299.494	328.626	671	754	843	984	330	380	366	430
AT5G54390	2456.88	-0.821893	0.0521545	-15.7588	5.97524e-56	4.28929e-54	AHL	protein_coding	3075.13	3158.21	3284.65	3034.71	1829.32	1772.21	1733.14	1767.7	2184	2350	3171	3385	1976	1803	2118	2313
AT5G63850	841.264	-1.48839	0.0945229	-15.7464	7.2717e-56	5.20368e-54	AAP4	protein_coding	1272.85	1119.49	1238.87	1331.33	471.218	371.546	452.514	472.305	904	833	1196	1485	509	378	553	618
AT2G14740	968.865	-1.18156	0.0750401	-15.7457	7.35463e-56	5.24669e-54	VSR3	protein_coding	1276.49	1415.03	1381.08	1307.6	616.072	566.943	552.945	634.763	906	1047	1337	1457	665	580	676	830
AT4G27080	1232.57	-1.05652	0.0671373	-15.7367	8.47451e-56	6.02687e-54	PDIL5-4	protein_coding	1675.24	1693.19	1584.1	1707.73	745.69	820.991	781.493	852.117	1188	1258	1527	1902	806	834	959	1118
AT5G23940	2290.9	-1.33201	0.0846816	-15.7296	9.47818e-56	6.71985e-54	DCR	protein_coding	3310.27	3362.49	3259.79	3184.43	1469.2	1268.96	1095.69	1376.41	2351	2502	3147	3552	1587	1291	1339	1801
AT5G04210	287.703	7.81612	0.497454	15.7122	1.24679e-55	8.8123e-54	AT5G04210	protein_coding	4.22407	0	1.03584	4.48258	498.065	649.714	613.717	530.387	3	0	1	5	538	661	750	694
AT2G48020	2166.41	-1.34576	0.0857103	-15.7012	1.48388e-55	1.04559e-53	AT2G48020	protein_coding	2930.43	2885.76	3586	3034.87	1174.07	1222.51	1146.28	1351.33	2080	2146	3462	3384	1268	1246	1400	1769
AT3G02640	1075.81	-1.16644	0.0743019	-15.6986	1.54577e-55	1.08587e-53	AT3G02640	protein_coding	1575.58	1452.78	1343.49	1582.35	658.224	667.406	657.904	668.716	1119	1081	1297	1765	711	679	804	875
AT5G61610	219.981	2.80119	0.17857	15.6868	1.86249e-55	1.30437e-53	AT5G61610	protein_coding	52.0969	67.196	51.7921	51.1014	294.395	381.375	436.966	424.921	37	50	50	57	318	388	534	556
AT5G49740	1708	-1.75695	0.112175	-15.6626	2.72604e-55	1.90334e-53	FRO7	protein_coding	2906.16	2885.4	2256.06	2498.59	820.234	755.87	639.902	901.811	2064	2147	2178	2787	886	769	782	1180
AT5G62890	2926.16	-0.950843	0.0608	-15.6389	3.95655e-55	2.75412e-53	NAT6	protein_coding	3855.54	3844.26	3718.26	4012.16	1926.38	1906.06	1965.74	2180.92	2754	2867	3598	4487	2070	1929	2407	2841
AT2G45180	46099.1	-1.10139	0.0704722	-15.6287	4.6424e-55	3.22177e-53	AT2G45180	protein_coding	63179.5	57920.3	66793.1	63658.9	26427.1	30954.3	28172.1	31688	44871	43098	64482	71007	28546	31492	34428	41463
AT1G05850	13970.5	-0.867922	0.055612	-15.6067	6.55172e-55	4.53312e-53	CTL1	protein_coding	18362	17577.1	18945.5	17319.8	9154.95	9960.97	10067.4	10376.2	13041	13079	18290	19319	9889	10134	12303	13577
AT5G57190	167.737	3.16468	0.203161	15.5772	1.04011e-54	7.17486e-53	PSD2	protein_coding	16.8963	34.9419	40.3978	39.4467	354.571	273.253	278.218	304.17	12	26	39	44	383	278	340	398
AT3G21760	1413.51	-1.06863	0.0686138	-15.5745	1.08449e-54	7.45861e-53	UGT71B2	protein_coding	2041.64	1912.4	1824.12	1879.99	954.47	933.779	834.655	927.031	1450	1423	1761	2097	1031	950	1020	1213
AT2G32530	737.448	-1.59608	0.102532	-15.5667	1.22498e-54	8.39969e-53	CSLB3	protein_coding	1125.01	1162.49	1157.03	988.857	337.907	418.726	317.496	392.059	799	865	1117	1103	365	426	388	513
AT3G55260	1062.18	-1.3594	0.0873585	-15.5612	1.33581e-54	9.1324e-53	HEXO1	protein_coding	1605.15	1505.19	1469.86	1537.53	542.502	553.387	588.35	695.465	1140	1120	1419	1715	586	563	719	910
AT1G71220	4964.46	0.811789	0.0522522	15.536	1.98069e-54	1.3501e-52	UGGT	protein_coding	3673.44	3788.53	3476.28	3482.95	6356.46	6051.91	6574.82	6311.29	2609	2819	3356	3885	6866	6157	8035	8258
AT1G56330	7167.09	1.31606	0.0848672	15.5073	3.09629e-54	2.10429e-52	SAR1B	protein_coding	3832.64	4410.75	3931.02	4253.07	10228.8	11800	9934.85	8945.51	2722	3282	3795	4744	11049	12005	12141	11705
AT2G21410	1885.35	-1.23516	0.079657	-15.506	3.15988e-54	2.14116e-52	VHA-A2	protein_coding	2813.23	2681.12	2440.44	2655.48	1106.3	990.789	1149.7	1245.72	1998	1995	2356	2962	1195	1008	1405	1630
AT1G75680	2738.42	-0.952946	0.0615625	-15.4793	4.78484e-54	3.23273e-52	AtGH9B7	protein_coding	3767.87	3607.08	3459.71	3614.75	1751.56	1820.38	1859.97	2026.02	2676	2684	3340	4032	1892	1852	2273	2651
AT3G13560	558.585	-1.60052	0.103478	-15.4672	5.77235e-54	3.88846e-52	AT3G13560	protein_coding	855.494	914.62	738.501	852.96	303.974	261.463	245.595	296.075	606	680	713	952	330	266	299	388
AT4G03210	8153.29	0.855636	0.0553314	15.4639	6.08471e-54	4.08689e-52	XTH9	protein_coding	6012.04	6196.33	5588.04	5428.25	10796.5	10449.7	10518.1	10237.3	4269	4612	5394	6054	11664	10629	12854	13398
AT5G58390	362.065	-1.62988	0.105453	-15.456	6.87578e-54	4.60477e-52	PER67	protein_coding	581.514	559.071	528.279	519.979	192.56	187.739	154.657	172.72	413	416	510	580	208	191	189	226
AT1G56340	12304.1	0.800992	0.0518813	15.4389	8.95507e-54	5.97985e-52	CRT1	protein_coding	8907.91	8903.08	9282.98	8797.59	15532.8	16845.1	15104.5	15058.4	6325	6626	8958	9815	16780	17140	18458	19705
AT5G65630	7090.43	1.16334	0.0754813	15.4123	1.35354e-53	9.01225e-52	GTE7	protein_coding	4236.75	4578.74	4396.11	4296.11	10707.5	10318.8	9762.19	8427.35	3009	3407	4244	4792	11566	10498	11930	11027
AT5G65040	223.107	2.27276	0.147711	15.3865	2.01633e-53	1.33865e-51	AT5G65040	protein_coding	83.0734	52.4129	84.939	83.376	393.453	342.058	376.413	369.131	59	39	82	93	425	348	460	483
AT4G22513	1914.76	-1.0886	0.0707575	-15.3849	2.06601e-53	1.36768e-51	AT4G22513	protein_coding	2310.57	2683.81	2713.9	2706.58	1256.27	1278.79	1165.24	1202.92	1641	1997	2620	3019	1357	1301	1424	1574
AT5G08260	823.625	-1.7825	0.1159	-15.3797	2.24069e-53	1.47905e-51	SCPL35	protein_coding	1282.71	1413.8	1106.28	1304.43	304.579	353.853	443.513	379.831	911	1052	1068	1455	329	360	542	497
AT1G67750	252.947	-2.17249	0.141307	-15.3743	2.43647e-53	1.60367e-51	AT1G67750	protein_coding	385.799	442.15	380.154	447.362	116.647	82.5657	81.0106	87.8884	274	329	367	499	126	84	99	115
AT3G21670	1496.67	-2.30972	0.150297	-15.3678	2.69337e-53	1.7677e-51	NPF6.4	protein_coding	2870.96	2572.26	2489.13	2030.61	572.127	583.858	335.498	518.924	2039	1914	2403	2265	618	594	410	679
AT3G43670	708.251	-1.43341	0.0933309	-15.3584	3.11308e-53	2.03734e-51	AT3G43670	protein_coding	920.848	1142.33	1062.77	1010.37	394.379	340.092	387.869	407.344	654	850	1026	1127	426	346	474	533
AT1G10640	271.101	-2.96696	0.193206	-15.3565	3.20415e-53	2.09098e-51	AT1G10640	protein_coding	578.698	460.965	496.168	387.295	75.9133	57.9926	37.6413	74.1319	411	343	479	432	82	59	46	97
AT2G39010	7898.33	-1.36097	0.0888242	-15.322	5.4489e-53	3.5458e-51	PIP2-6	protein_coding	12049.9	10759.4	12469.5	10200.6	4958.43	4536.2	3819.77	4392.89	8558	8006	12038	11378	5356	4615	4668	5748
AT3G17840	1433.35	-1.32809	0.0867614	-15.3073	6.83179e-53	4.43314e-51	RLK902	protein_coding	2247.21	2058.89	1795.11	2101.43	876.706	732.28	853.475	801.695	1596	1532	1733	2344	947	745	1043	1049
AT2G01270	1271.94	-1.04047	0.0679747	-15.3067	6.89718e-53	4.46296e-51	QSOX2	protein_coding	1675.55	1694.68	1686.35	1790.34	828.566	808.948	783.921	907.161	1190	1261	1628	1997	895	823	958	1187
AT3G30390	6128.18	-0.799616	0.052276	-15.296	8.12628e-53	5.2435e-51	AT3G30390	protein_coding	7958.57	7863.23	7933.44	7384.61	4276.87	4548.52	4707.45	4352.73	5659	5839	7671	8240	4606	4635	5756	5694
AT4G16370	4932.42	-1.41414	0.09258	-15.2748	1.12557e-52	7.2424e-51	ATOPT3	protein_coding	7697.67	6251.92	6565.16	8178.92	2688.44	2420.95	2733.09	2923.24	5467	4652	6338	9123	2904	2463	3340	3825
AT2G24420	1896.3	-0.976014	0.0639014	-15.2738	1.14394e-52	7.34006e-51	AT2G24420	protein_coding	2556	2562.75	2581.27	2356.82	1353.79	1323.86	1225.51	1210.4	1808	1911	2499	2625	1468	1348	1495	1580
AT1G64330	1483.65	0.860255	0.0563411	15.2687	1.23626e-52	7.91035e-51	AT1G64330	protein_coding	1057.43	1013.32	1070.02	1072.23	1902.46	1940.3	1953.26	1860.18	751	754	1033	1196	2055	1974	2387	2434
AT1G10370	3396.73	1.67342	0.109651	15.2613	1.38366e-52	8.82888e-51	GSTU17	protein_coding	1572.76	1886.86	1523.72	1505.25	4345.57	6201.28	5367.16	4771.19	1117	1404	1471	1679	4694	6309	6559	6243
AT2G45340	1075.07	-1.25901	0.0824977	-15.2611	1.38872e-52	8.83667e-51	AT2G45340	protein_coding	1517.85	1443.37	1567.23	1537.53	694.329	581.892	572.802	685.529	1078	1074	1513	1715	750	592	700	897
AT3G11800	951.412	-1.26954	0.0832053	-15.2579	1.45757e-52	9.24915e-51	AT3G11800	protein_coding	1379.86	1282.1	1281.34	1435.32	495.288	614.328	572.802	550.258	980	954	1237	1601	535	625	700	720
AT3G25140	2243.47	-0.847256	0.0555746	-15.2454	1.76683e-52	1.11807e-50	GAUT8	protein_coding	2982.2	2822.23	2760.52	2972.85	1550.67	1567.77	1630.03	1661.47	2118	2100	2665	3316	1675	1595	1992	2174
AT5G02430	451.795	1.83783	0.120556	15.2447	1.78586e-52	1.12701e-50	AT5G02430	protein_coding	177.411	185.461	188.523	234.887	601.752	748.989	741.37	735.97	126	138	182	262	650	762	906	963
AT1G35620	1343.33	-1.02763	0.067579	-15.2063	3.21269e-52	2.02188e-50	PDIL5-2	protein_coding	1744.54	1940.62	1671.85	1853.1	905.405	887.582	860.84	882.705	1239	1444	1614	2067	978	903	1052	1155
AT4G34138	3550.78	-1.70943	0.112516	-15.1927	3.95191e-52	2.48031e-50	UGT73B1	protein_coding	6724.72	5233.23	4877.78	4920.98	1417.36	1767.3	1593.21	1871.64	4776	3894	4709	5489	1531	1798	1947	2449
AT1G30640	447.385	1.32621	0.0873046	15.1907	4.07821e-52	2.5526e-50	AT1G30640	protein_coding	252.036	245.937	252.745	268.058	636.931	628.089	657.904	637.382	179	183	244	299	688	639	804	834
AT1G73620	207.212	-2.3345	0.153699	-15.1888	4.1951e-52	2.61863e-50	AT1G73620	protein_coding	378.759	345.388	302.466	355.917	72.2102	82.5657	52.3705	68.018	269	257	292	397	78	84	64	89
AT5G13100	3255.2	0.986502	0.0650075	15.1752	5.16202e-52	3.21346e-50	AT5G13100	protein_coding	2085.28	2150.27	2401.08	2095.16	4539.06	4277.69	4419.58	4073.44	1481	1600	2318	2337	4903	4352	5401	5330
AT2G18220	1793.31	0.904876	0.0596881	15.1601	6.49949e-52	4.03513e-50	AT2G18220	protein_coding	1316.5	1181.31	1250.26	1247.95	2290.36	2262.69	2456.5	2340.89	935	879	1207	1392	2474	2302	3002	3063
AT1G11890	2407.42	1.21586	0.0802326	15.1541	7.11558e-52	4.40572e-50	SEC22	protein_coding	1429.14	1518.63	1455.36	1393.19	3362.4	3872.73	3148.78	3079.15	1015	1130	1405	1554	3632	3940	3848	4029
AT1G09750	3985.55	-1.54989	0.102311	-15.1488	7.72161e-52	4.7681e-50	AT1G09750	protein_coding	6320.62	5753.32	6260.62	5432.89	2499.58	1757.47	1846.06	2013.79	4489	4281	6044	6060	2700	1788	2256	2635
AT5G49660	1231.44	-1.11383	0.0735328	-15.1473	7.89004e-52	4.85904e-50	AT5G49660	protein_coding	1712.16	1556.26	1746.43	1723.1	826.714	715.57	752.008	819.273	1216	1158	1686	1922	893	728	919	1072
AT2G31730	607.895	1.51441	0.100086	15.1311	1.01038e-51	6.20573e-50	AT2G31730	protein_coding	252.036	326.573	344.935	332.608	869.299	942.626	935.304	859.778	179	243	333	371	939	959	1143	1125
AT4G28900	417.425	1.77088	0.117333	15.0927	1.80802e-51	1.10752e-49	AT4G28900	transposable_element	184.451	204.276	167.806	200.82	711.918	547.49	655.45	667.187	131	152	162	224	769	557	801	873
AT1G61770	1038	-1.15262	0.0763928	-15.0881	1.93905e-51	1.18462e-49	C50	protein_coding	1481.24	1323.76	1388.03	1534.84	602.677	629.072	684.09	660.309	1052	985	1340	1712	651	640	836	864
AT3G21690	3993.62	-1.17124	0.0776873	-15.0763	2.32007e-51	1.41365e-49	AT3G21690	protein_coding	5294.17	5262.79	6351.78	5215.93	2280.18	2473.04	2445.87	2625.19	3760	3916	6132	5818	2463	2516	2989	3435
AT1G79410	1470.97	-2.28468	0.151548	-15.0756	2.34254e-51	1.42356e-49	OCT5	protein_coding	2828.72	2343.8	2713.9	1879.1	347.164	537.66	556.437	560.957	2009	1744	2620	2096	375	547	680	734
AT5G67460	550.939	2.58371	0.171556	15.0605	2.94595e-51	1.78552e-49	AT5G67460	protein_coding	168.963	162.614	151.233	148.822	695.254	788.306	1278.17	1014.16	120	121	146	166	751	802	1562	1327
AT1G52410	430.388	-1.69495	0.11261	-15.0515	3.37716e-51	2.04149e-49	TSA1	protein_coding	656.139	643.738	667.082	665.215	197.189	183.807	180.024	249.909	466	479	644	742	213	187	220	327
AT3G51600	18783.4	-0.984262	0.065411	-15.0474	3.59272e-51	2.1661e-49	LTP5	protein_coding	25331.8	24136.8	24971	25373.2	11164.8	13586	12417.5	13285.7	17991	17960	24107	28302	12060	13822	15175	17384
AT4G39950	757.436	-1.63428	0.10875	-15.0278	4.82614e-51	2.90213e-49	CYP79B2	protein_coding	1085.59	1335.86	994.408	1169.06	390.676	325.348	353.501	405.051	771	994	960	1304	422	331	432	530
AT1G70430	246.935	2.25529	0.150148	15.0205	5.39185e-51	3.23384e-49	AT1G70430	protein_coding	90.1136	103.482	62.1505	88.7551	423.078	362.7	404.235	440.97	64	77	60	99	457	369	494	577
AT5G43890	341.815	2.35296	0.156677	15.0179	5.60389e-51	3.35226e-49	YUC5	protein_coding	87.2975	119.609	107.727	130.891	464.737	522.916	668.542	632.796	62	89	104	146	502	532	817	828
AT5G36710	327.087	-1.46795	0.097899	-14.9945	7.97326e-51	4.74492e-49	AT5G36710	protein_coding	487.176	498.595	461.985	475.154	174.045	169.063	171.841	178.834	346	371	446	530	188	172	210	234
AT5G36800	327.087	-1.46795	0.097899	-14.9945	7.97326e-51	4.74492e-49	AT5G36800	protein_coding	487.176	498.595	461.985	475.154	174.045	169.063	171.841	178.834	346	371	446	530	188	172	210	234
AT2G41870	719.627	1.7903	0.119588	14.9706	1.14335e-50	6.78653e-49	AT2G41870	protein_coding	312.581	307.758	362.544	306.609	1278.49	1249.3	950.034	989.7	222	229	350	342	1381	1271	1161	1295
AT5G14070	295.436	1.69844	0.113578	14.954	1.46772e-50	8.68945e-49	GRXC8	protein_coding	130.946	131.704	132.588	158.683	462.886	445.265	433.693	467.719	93	98	128	177	500	453	530	612
AT3G16840	2877.71	0.731093	0.0489566	14.9335	1.9954e-50	1.17831e-48	RH13	protein_coding	2155.69	2170.43	2073.75	2253.84	3607.73	3542.46	3637.29	3580.5	1531	1615	2002	2514	3897	3604	4445	4685
AT3G53420	19570.1	-1.39247	0.0932983	-14.9249	2.26865e-50	1.33624e-48	PIP2-1	protein_coding	31305.9	28997.8	29614.1	23458.6	11679.6	11106.5	9387.67	11010.9	22259	21586	28646	26262	12616	11225	11468	14405
AT2G25680	294.84	-2.20217	0.147727	-14.907	2.96902e-50	1.74428e-48	MOT1	protein_coding	558.986	469.028	398.799	511.911	83.3194	112.054	103.104	121.515	397	349	385	571	90	114	126	159
AT2G19110	1091.04	-1.01882	0.0683971	-14.8956	3.5178e-50	2.06141e-48	HMA4	protein_coding	1486.87	1372.14	1548.58	1435.32	763.762	704.758	705.365	711.514	1056	1021	1495	1601	825	717	862	931
AT2G15290	4109.12	-0.73148	0.0491085	-14.8952	3.54229e-50	2.07048e-48	TIC21	protein_coding	5166.04	5317.89	5105.66	4929.05	3012.46	3209.25	3012.94	3119.66	3669	3957	4929	5498	3254	3265	3682	4082
AT4G09030	1417.5	1.26655	0.0852848	14.8508	6.87549e-50	4.00855e-48	AGP10	protein_coding	820.878	749.908	951.938	803.279	2069.1	2148.68	1855.06	1941.19	583	558	919	896	2235	2186	2267	2540
AT2G32540	1396.78	-1.2176	0.0820081	-14.8473	7.24038e-50	4.2106e-48	CSLB4	protein_coding	2041.64	2097.86	1927.7	1747.31	870.225	914.121	791.285	784.117	1450	1561	1861	1949	940	930	967	1026
AT2G02040	1570.17	-0.985086	0.0664141	-14.8325	9.03137e-50	5.23888e-48	NPF8.3	protein_coding	2093.73	2044.1	2129.69	2078.12	952.619	1089.08	1130.06	1043.96	1487	1521	2056	2318	1029	1108	1381	1366
AT5G24600	143.644	3.22691	0.217609	14.8289	9.52773e-50	5.51289e-48	AT5G24600	protein_coding	27.4069	21.2327	36.8219	24.7872	211.167	262.057	256.14	309.54	18	16	36	28	231	270	317	406
AT4G23990	202.956	-2.05891	0.138884	-14.8247	1.0141e-49	5.85298e-48	CSLG3	protein_coding	342.15	357.483	295.215	314.677	75.9133	88.4633	68.7363	81.0102	243	266	285	351	82	90	84	106
AT2G46650	280.143	-2.11916	0.143072	-14.8118	1.22818e-49	7.07079e-48	CYTB5-C	protein_coding	436.488	520.097	423.659	441.983	124.053	95.3438	81.8289	117.694	310	387	409	493	134	97	100	154
AT4G12320	942.252	-1.96678	0.133056	-14.7816	1.92659e-49	1.10639e-47	CYP706A6	protein_coding	1809.31	1489.06	1343.49	1360.91	454.554	384.324	291.311	405.051	1285	1108	1297	1518	491	391	356	530
AT3G49940	4281.52	0.984019	0.0666799	14.7574	2.75886e-49	1.58039e-47	LBD38	protein_coding	2668.21	2831.64	3217.32	2780.99	5406.51	5753.06	5878.59	5715.8	1895	2107	3106	3102	5840	5853	7184	7479
AT2G31750	3181.34	-1.16661	0.0793091	-14.7097	5.58874e-49	3.19351e-47	UGT74D1	protein_coding	4512.72	4199.75	4958.57	3935.71	1945.97	2090.68	1826.42	1980.93	3205	3125	4787	4390	2102	2127	2232	2592
AT3G51670	4756.37	1.05293	0.0718095	14.6629	1.11419e-48	6.35091e-47	PATL6	protein_coding	3189.18	3152.84	3020.51	3016.78	5812.92	6125.59	7227.13	6506.03	2265	2346	2916	3365	6279	6232	8832	8513
AT3G04770	953.097	1.16438	0.0794407	14.6573	1.21045e-48	6.8825e-47	RPSAB	protein_coding	535.289	606.11	549.429	657.565	1298.94	1297.22	1362.18	1318.05	380	451	530	734	1404	1319	1666	1724
AT5G56100	865.205	-1.44148	0.0983736	-14.6531	1.28627e-48	7.29552e-47	AT5G56100	protein_coding	1274.26	1353.33	1259.58	1172.64	494.362	471.804	381.323	514.338	905	1007	1216	1308	534	480	466	673
AT1G56580	15283.1	1.56405	0.10678	14.6474	1.39937e-48	7.91748e-47	SVB	protein_coding	8004.62	8356.5	6955.67	7584.53	24230.2	27642.8	20624.2	18866.2	5685	6218	6715	8460	26173	28123	25204	24686
AT2G04280	2398.24	-0.780569	0.0533403	-14.6338	1.71088e-48	9.65616e-47	AT2G04280	protein_coding	3117.37	3113.86	2843.38	3054.43	1751.56	1777.13	1742.14	1786.04	2214	2317	2745	3407	1892	1808	2129	2337
AT4G31800	1060.16	2.10436	0.14394	14.6197	2.10237e-48	1.18191e-46	WRKY18	protein_coding	322.438	423.335	405.014	447.362	1434.95	1390.84	1954.89	2102.44	229	315	391	499	1550	1415	2389	2751
AT1G65920	672.482	1.53674	0.105115	14.6197	2.1044e-48	1.18191e-46	AT1G65920	protein_coding	312.581	329.261	427.802	307.505	972.986	1003.57	1020.41	1005.75	222	245	413	343	1051	1021	1247	1316
AT4G38660	1229.23	-0.993805	0.0680034	-14.614	2.28553e-48	1.28051e-46	AT4G38660	protein_coding	1715.17	1570.79	1706.98	1552.78	857.342	841.438	811.418	777.95	1234	1160	1656	1751	909	856	992	1015
AT1G29270	218.988	2.47397	0.169304	14.6126	2.3332e-48	1.30404e-46	AT1G29270	protein_coding	76.0333	65.8521	73.5447	53.791	373.086	301.758	440.239	367.603	54	49	71	60	403	307	538	481
AT2G47800	1034.51	-1.55856	0.106737	-14.6019	2.73134e-48	1.52285e-46	ABCC4	protein_coding	1569.95	1464.87	1775.43	1370.77	472.143	466.89	562.983	593.056	1115	1090	1714	1529	510	475	688	776
AT4G16190	3109.33	-1.5849	0.108583	-14.5961	2.97184e-48	1.65293e-46	AT4G16190	protein_coding	4891.48	4648.62	5423.67	3693.65	1355.33	1632.64	1567.02	1662.24	3474	3459	5236	4120	1464	1661	1915	2175
AT3G51740	1158.59	-0.957329	0.065614	-14.5903	3.2368e-48	1.79596e-46	IMK2	protein_coding	1619.23	1509.22	1493.68	1498.98	796.164	749.972	769.192	832.265	1150	1123	1442	1672	860	763	940	1089
AT1G11600	717.079	-1.92186	0.131731	-14.5892	3.29063e-48	1.82142e-46	CYP77B1	protein_coding	1196.82	1128.89	1088.67	1124.23	394.379	257.527	238.122	307.991	850	840	1051	1254	426	262	291	403
AT2G27385	2361.75	-1.59276	0.109199	-14.5859	3.45499e-48	1.9078e-46	AT2G27385	protein_coding	3377.85	3590.96	4052.21	3167.39	1293.3	1254.21	923.03	1235.02	2399	2672	3912	3533	1397	1276	1128	1616
AT1G27020	4733.08	1.86066	0.127579	14.5844	3.53227e-48	1.9458e-46	AT1G27020	protein_coding	1807.9	2237.63	1872.8	2255.63	5470.38	7713.02	8972.54	7534.71	1284	1665	1808	2516	5909	7847	10965	9859
AT1G66160	840.328	1.59052	0.109286	14.5538	5.52281e-48	3.03504e-46	PUB20	protein_coding	405.491	423.314	454.712	392.655	1044.63	1292.48	1472.85	1236.49	288	315	439	438	1128	1315	1800	1618
AT3G08930	2443.42	-0.938506	0.064579	-14.5327	7.52306e-48	4.1244e-46	AT3G08930	protein_coding	3265.21	3023.82	3176.93	3378.97	1536.78	1680.8	1779.78	1705.03	2319	2250	3067	3769	1660	1710	2175	2231
AT4G00340	1377.91	-0.830244	0.0572599	-14.4996	1.21926e-47	6.66848e-46	RLK4	protein_coding	1806.5	1757.85	1795.11	1696.21	1014.65	1003.57	980.31	969.065	1283	1308	1733	1892	1096	1021	1198	1268
AT3G60340	1195.74	-0.885088	0.0610499	-14.4978	1.25141e-47	6.82806e-46	AT3G60340	protein_coding	1584.06	1586.87	1559.07	1479.07	813.981	830.083	847.157	865.628	1113	1188	1515	1642	883	854	1022	1133
AT5G59250	3275.22	-0.77444	0.0534855	-14.4794	1.63449e-47	8.89713e-46	AT5G59250	protein_coding	4283.21	4150.03	4076.04	4029.84	2443.11	2344.28	2316.58	2558.7	3042	3088	3935	4495	2639	2385	2831	3348
AT4G28450	1539.7	0.867968	0.0599933	14.4678	1.93687e-47	1.05182e-45	AT4G28450	protein_coding	1051.79	1149.05	1053.45	1105.4	2045.03	1995.34	2013.81	1903.74	747	855	1017	1233	2209	2030	2461	2491
AT4G12870	169.46	-2.32281	0.160663	-14.4576	2.24428e-47	1.21588e-45	AT4G12870	protein_coding	277.381	297.006	270.355	285.092	50.9174	57.0097	72.8277	45.0906	197	221	261	318	55	58	89	59
AT4G21790	2079.63	-0.882186	0.0610943	-14.4397	2.90925e-47	1.57243e-45	TOM1	protein_coding	2703.41	2789.98	2786.41	2506.66	1454.39	1532.38	1391.91	1471.94	1920	2076	2690	2796	1571	1559	1701	1926
AT1G61740	16753	-0.887023	0.0615572	-14.4097	4.49512e-47	2.42388e-45	AT1G61740	protein_coding	22539.7	21306.5	22319.3	20826.1	10731.5	11590.7	11938.8	12771.3	16008	15854	21547	23230	11592	11792	14590	16711
AT5G06870	537.631	-1.25596	0.0872963	-14.3874	6.21168e-47	3.34165e-45	PGIP2	protein_coding	730.765	764.691	816.243	719.006	324.02	333.212	292.129	320.984	519	569	788	802	350	339	357	420
AT5G38980	1968.19	-1.4868	0.103386	-14.3811	6.8053e-47	3.65244e-45	AT5G38980	protein_coding	3115.96	3168.96	2971.83	2348.87	1022.05	1167.72	922.212	1027.91	2213	2358	2869	2620	1104	1188	1127	1345
AT1G04970	933.393	-1.0879	0.0756914	-14.3729	7.658e-47	4.10051e-45	AT1G04970	protein_coding	1238.6	1270.23	1378.18	1191.25	557.647	626.443	597.593	607.197	903	940	1302	1364	602	612	736	801
AT1G30600	472.863	-1.64265	0.114459	-14.3515	1.04326e-46	5.57319e-45	AT1G30600	protein_coding	767.373	756.627	630.827	710.937	253.661	230.005	187.388	246.087	545	563	609	793	274	234	229	322
AT3G10260	626.044	-1.10426	0.077026	-14.3362	1.29943e-46	6.92559e-45	RTNLB8	protein_coding	806.817	849.221	858.337	902.357	408.13	386.782	390.6	406.111	573	618	833	1016	436	400	477	533
AT1G16180	3656.4	-0.692106	0.0483383	-14.318	1.68991e-46	8.98586e-45	AT1G16180	protein_coding	4596.7	4560.83	4403.2	4511.49	2690.83	2743.28	2828.71	2916.18	3264	3393	4250	5034	2906	2791	3459	3815
AT1G65860	218.884	-2.00244	0.140095	-14.2934	2.40665e-46	1.27675e-44	FMOGS-OX1	protein_coding	337.926	384.361	343.899	336.194	89.7998	80.5999	72.8277	105.466	240	286	332	375	97	82	89	138
AT3G44150	559.563	-1.2337	0.0865058	-14.2615	3.80253e-46	2.01263e-44	AT3G44150	protein_coding	875.791	759.315	745.806	762.039	338.832	323.383	328.952	342.383	622	565	720	850	366	329	402	448
AT4G14960	22824.1	0.975041	0.0684126	14.2524	4.33371e-46	2.2885e-44	TUBA6	protein_coding	15366.9	15761.2	14984.2	15454.9	32477.3	32875.3	28493.9	27179.3	10914	11728	14466	17237	35082	33447	34822	35563
AT1G73590	610.348	-1.21109	0.0850394	-14.2415	5.06196e-46	2.66693e-44	PIN1	protein_coding	863.119	841.294	807.956	898.309	392.527	330.263	364.139	385.18	613	626	780	1002	424	336	445	504
AT4G36220	2752.5	-1.08481	0.0761863	-14.2389	5.25581e-46	2.76273e-44	CYP84A1	protein_coding	4067.78	3875.87	3618.19	3405.87	1906.16	1719.14	1610.39	1816.61	2889	2884	3493	3799	2059	1749	1968	2377
AT3G13410	3792.84	-0.827364	0.0582429	-14.2054	8.48245e-46	4.44864e-44	AT3G13410	protein_coding	4780.24	5051.8	4728.62	4848.36	2501.43	2743.35	2868.1	2820.83	3395	3759	4565	5408	2702	2791	3505	3691
AT3G62580	944.982	-1.12116	0.078952	-14.2006	9.08724e-46	4.75497e-44	AT3G62580	protein_coding	1263	1362.74	1311.38	1244.36	532.319	581.892	649.721	614.454	897	1014	1266	1388	575	592	794	804
AT1G58270	891.572	-1.70761	0.120276	-14.1974	9.50441e-46	4.96195e-44	ZW9	protein_coding	1440.41	1341.23	1436.71	1242.57	527.69	362.7	350.228	431.035	1023	998	1387	1386	570	369	428	564
AT2G36910	3333.88	-0.904902	0.0637396	-14.1969	9.58208e-46	4.99116e-44	ABCB1	protein_coding	4518.35	4422.84	4138.19	4311.35	2327.39	2122.14	2314.12	2516.66	3209	3291	3995	4809	2514	2159	2828	3293
AT4G33220	2532.29	-0.861115	0.0608219	-14.158	1.66715e-45	8.6643e-44	PME44	protein_coding	3413.05	3167.62	3035.02	3448.9	1767.3	1849.87	1826.42	1750.13	2424	2357	2930	3847	1909	1882	2232	2290
AT4G20430	463.641	-1.42988	0.101044	-14.151	1.84114e-45	9.54691e-44	AT4G20430	protein_coding	680.862	687.001	673.002	665.61	269.178	209.358	281.076	243.039	484	511	650	744	289	214	344	317
AT5G03240	8475.21	-0.92861	0.0657214	-14.1295	2.49967e-45	1.29324e-43	UBQ3	protein_coding	12067.3	11275.2	10577.6	10533.7	5323.65	6108.71	5893.28	6022.33	8565	8387	10214	11755	5750	6217	7202	7880
AT4G16630	3361.69	0.847115	0.0600249	14.1127	3.17062e-45	1.63668e-43	RH28	protein_coding	2388.01	2444.59	2342.04	2434.94	4398.34	4035.89	4670.79	4178.9	1696	1819	2261	2716	4751	4106	5708	5468
AT5G34850	6307.87	-0.759398	0.0538347	-14.1061	3.48241e-45	1.7936e-43	PAP26	protein_coding	8060.94	7937.2	8133.43	7596.18	4525.17	4432.01	4933.46	4844.56	5725	5906	7852	8473	4888	4509	6029	6339
AT3G48200	3314.42	-1.21775	0.0863617	-14.1005	3.76958e-45	1.93716e-43	AT3G48200	protein_coding	4670.42	4980.57	4727.58	4167.01	2178.34	1799.74	1805.96	2185.75	3317	3706	4564	4648	2353	1831	2207	2860
AT3G19710	656.864	-1.85532	0.1316	-14.0982	3.89808e-45	1.99872e-43	BCAT4	protein_coding	936.336	1079.17	1197.43	903.688	298.098	304.707	216.028	319.455	665	803	1156	1008	322	310	264	418
AT1G76270	885.642	1.58476	0.11245	14.0931	4.19005e-45	2.14364e-43	AT1G76270	protein_coding	420.999	420.647	408.121	519.083	1143.33	1233.57	1494.2	1445.19	299	313	394	579	1235	1255	1826	1891
AT1G03580	266.006	2.21532	0.157501	14.0654	6.19911e-45	3.16444e-43	AT1G03580	pseudogene	73.2173	77.9474	108.763	112.961	391.601	400.051	471.334	492.175	52	58	105	126	423	407	576	644
AT4G36360	3381.75	-0.835722	0.0594424	-14.0594	6.75032e-45	3.43817e-43	BGAL3	protein_coding	4388.85	4679.53	4251.09	4024.46	2389.41	2387.52	2509.69	2423.42	3117	3482	4104	4489	2581	2429	3067	3171
AT5G57655	4622.84	-1.33932	0.0953478	-14.0467	8.07531e-45	4.10394e-43	XYLA	protein_coding	6676.38	5788.18	7807.72	6235.64	2579.77	2385.62	2568.44	2940.95	4744	4315	7547	6957	2784	2422	3138	3846
AT4G14040	9483.42	-0.811476	0.0579782	-13.9962	1.64374e-44	8.33518e-43	SBP2	protein_coding	12354	11791.6	12948	11237.8	7141.4	6583.64	6772.16	7038.71	8774	8774	12500	12535	7714	6698	8276	9210
AT2G39450	2107.9	-1.02524	0.0733375	-13.9798	2.07143e-44	1.04808e-42	MTP11	protein_coding	2783.66	2611.24	3172.78	2737.96	1425.69	1397.72	1302.72	1431.43	1977	1943	3063	3054	1540	1422	1592	1873
AT3G07050	4496.3	0.853702	0.0611166	13.9684	2.43014e-44	1.22687e-42	NSN1	protein_coding	3156.79	3295.29	2968.72	3392.42	5852.73	5606.61	6148.62	5549.2	2242	2452	2866	3784	6322	5704	7514	7261
AT5G25090	317.622	-1.93742	0.138706	-13.9679	2.44755e-44	1.23295e-42	ENODL13	protein_coding	501.257	579.23	448.519	485.015	123.128	167.097	112.924	123.808	356	431	433	541	133	170	138	162
AT4G30020	1303.87	-1.23548	0.0885851	-13.9468	3.29082e-44	1.65412e-42	AT4G30020	protein_coding	1909.28	2048.13	1569.3	1797.52	819.308	727.365	766.737	793.288	1356	1524	1515	2005	885	740	937	1038
AT2G43550	192.608	-2.34441	0.16864	-13.9019	6.17099e-44	3.09506e-42	ATTI6	protein_coding	336.518	327.917	368.76	254.611	67.5813	62.9072	50.7339	71.8392	239	244	356	284	73	64	62	94
AT3G54600	616.86	-2.103	0.151349	-13.895	6.79416e-44	3.40019e-42	DJ1F	protein_coding	1029.27	1083.2	990.264	900.102	319.391	205.431	171.841	235.388	731	806	956	1004	345	209	210	308
AT3G23620	2822.1	0.876022	0.063071	13.8895	7.33768e-44	3.66421e-42	AT3G23620	protein_coding	1907.87	2075.01	1892.48	2086.19	3380.92	3763.62	3798.5	3672.21	1355	1544	1827	2327	3652	3829	4642	4805
AT5G14740	64249.8	-0.798125	0.0575163	-13.8765	8.79095e-44	4.38041e-42	BCA2	protein_coding	85073.9	82131.4	83577.1	75548.1	48109.1	47960.3	43351.6	48246.7	60421	61114	80685	84266	51966	48794	52979	63130
AT3G60900	176.353	-2.07877	0.149839	-13.8734	9.1809e-44	4.56482e-42	FLA10	protein_coding	302.725	275.504	254.817	307.505	80.5421	61.9243	60.5534	67.2537	215	205	246	343	87	63	74	88
AT1G68780	491.9	-1.29676	0.0935009	-13.869	9.76269e-44	4.83665e-42	AT1G68780	protein_coding	702.604	745.876	646.365	702.869	278.657	293.895	256.943	307.991	499	555	624	784	301	299	314	403
AT2G23000	271.155	-2.14655	0.154774	-13.8689	9.76973e-44	4.83665e-42	SCPL10	protein_coding	423.815	498.595	477.523	368.468	111.093	120.9	80.1923	88.6526	301	371	461	411	120	123	98	116
AT4G23300	913.468	-0.966161	0.0697167	-13.8584	1.13184e-43	5.59131e-42	CRK22	protein_coding	1246.1	1177.27	1192.25	1218.37	626.747	619.243	572.802	654.959	885	876	1151	1359	677	630	700	857
AT5G11060	1535.81	1.22144	0.0882311	13.8436	1.39071e-43	6.85539e-42	KNAT4	protein_coding	936.336	999.877	904.289	849.897	2442.19	2202.74	2012.99	1938.13	665	744	873	948	2638	2241	2460	2536
AT4G29030	2393.05	-0.853879	0.061695	-13.8403	1.45542e-43	7.15898e-42	AT4G29030	protein_coding	3204.66	2980.82	3014.3	3122.57	1771.93	1816.45	1598.94	1634.72	2276	2218	2910	3483	1914	1848	1954	2139
AT2G48090	197.353	2.42049	0.175094	13.824	1.82707e-43	8.96787e-42	AT2G48090	protein_coding	63.3611	56.4447	58.0071	69.9283	250.884	360.734	351.864	367.603	45	42	56	78	271	367	430	481
AT5G27120	5262.13	0.917043	0.0664393	13.8027	2.45435e-43	1.20211e-41	NOP5-1	protein_coding	3677.76	3811.36	3319.87	3768.06	6881.26	6811.67	7434.16	6392.92	2612	2836	3205	4203	7433	6930	9085	8365
AT1G78970	1236.6	0.993991	0.0720572	13.7945	2.75179e-43	1.34492e-41	LUP1	protein_coding	765.678	779.09	903.322	853.462	1593.59	1613.67	1670.51	1713.48	545	581	874	947	1716	1638	2046	2246
AT5G64280	1055.91	-0.886012	0.0642911	-13.7813	3.30489e-43	1.61182e-41	DIT2-2	protein_coding	1416.47	1354.67	1318.63	1393.19	734.137	727.365	721.731	781.06	1006	1008	1273	1554	793	740	882	1022
AT1G42540	1183.39	-0.86004	0.0624448	-13.7728	3.715e-43	1.80799e-41	GLR3.3	protein_coding	1519.26	1497.13	1522.69	1566.21	821.159	796.17	864.113	880.412	1079	1114	1470	1747	887	810	1056	1152
AT1G20160	186.348	-2.18568	0.158797	-13.764	4.19768e-43	2.03858e-41	CRSP	protein_coding	337.402	333.744	269.281	282.902	59.5013	70.0844	57.0731	80.7994	239	249	261	315	64	71	70	106
AT1G26540	605.578	1.11877	0.0812938	13.7621	4.30728e-43	2.0874e-41	AT1G26540	protein_coding	415.367	396.457	365.652	355.02	824.862	817.794	850.202	819.273	295	295	353	396	891	832	1039	1072
AT2G45560	357.769	-1.39247	0.101192	-13.7606	4.39965e-43	2.12767e-41	CYP76C1	protein_coding	512.016	543.601	531.62	484.996	216.746	201.729	182.614	188.828	365	406	500	543	235	206	224	248
AT5G57330	1896.97	-0.871605	0.0633553	-13.7574	4.59643e-43	2.21816e-41	AT5G57330	protein_coding	2547.12	2514.48	2282.99	2469.9	1251.64	1408.53	1357.54	1343.55	1809	1871	2204	2755	1352	1433	1659	1758
AT1G66260	5693.3	0.931715	0.0677997	13.7422	5.67471e-43	2.73278e-41	ALY3	protein_coding	3702.83	4126.34	4237.11	3599.85	7055.3	7654.28	7842.98	7327.73	2630	3070	4090	4016	7621	7788	9585	9587
AT3G12580	1120.59	-1.37674	0.100358	-13.7183	7.89044e-43	3.79187e-41	MED37C	protein_coding	1348.89	1780.69	1761.97	1578.77	693.403	623.175	603.079	574.714	958	1325	1701	1761	749	634	737	752
AT3G16420	22207.6	-1.0136	0.0739024	-13.7154	8.20808e-43	3.93628e-41	PBP1	protein_coding	30717.8	29174.6	28284	30633	16418	15345.6	12940.2	14147.3	21849	21673	27313	34201	17745	15551	15824	18541
AT4G31500	2139.83	-1.29812	0.0946799	-13.7106	8.76909e-43	4.19656e-41	CYP83B1	protein_coding	2789.3	3500.91	2813.35	3068.78	1098.89	1187.37	1256.89	1403.16	1981	2605	2716	3423	1187	1208	1536	1836
AT1G78300	8994.18	0.684472	0.0499641	13.6993	1.02529e-42	4.89643e-41	GRF2	protein_coding	7283.71	6587.9	6666.67	7061.86	10772.3	11105.1	11424.1	11051.8	5173	4902	6436	7877	11636	11298	13961	14461
AT5G17760	1082.27	1.82506	0.133265	13.6949	1.08883e-42	5.18911e-41	AT5G17760	protein_coding	407.849	591.245	447.103	460.653	1313.28	1901.38	1877.85	1658.77	289	439	430	513	1424	1935	2300	2178
AT1G21670	1002.32	-1.25737	0.0918571	-13.6883	1.19231e-42	5.67051e-41	AT1G21670	protein_coding	1643.16	1342.58	1433.6	1236.3	601.752	597.619	571.984	591.527	1167	999	1384	1379	650	608	699	774
AT5G16150	7717.14	-0.618783	0.0452355	-13.6791	1.35298e-42	6.42134e-41	GLT1	protein_coding	9509.93	9524.77	9175.99	9181.51	6285.68	5980.64	5844.62	6233.99	6791	7045	8917	10298	6826	5980	7122	8184
AT1G69490	485.235	1.80577	0.13209	13.6707	1.5184e-42	7.19158e-41	NAC029	protein_coding	198.531	268.784	182.308	215.164	816.531	806.982	769.192	624.39	141	200	176	240	882	821	940	817
AT4G39730	1739.41	-1.25845	0.0920799	-13.6669	1.59992e-42	7.56207e-41	AT4G39730	protein_coding	2396.46	2478.19	2422.83	2515.62	836.897	1166.73	1005.68	1092.87	1702	1844	2339	2806	904	1187	1229	1430
AT4G07960	299.546	1.61573	0.118275	13.6608	1.74042e-42	8.20929e-41	CSLC12	protein_coding	132.354	142.456	149.161	163.166	406.414	444.282	477.062	481.475	94	106	144	182	439	452	583	630
AT5G10560	2254.15	-0.758793	0.0555624	-13.6566	1.8437e-42	8.67864e-41	BXL6	protein_coding	2942.77	2878.68	2714.94	2800.72	1763.59	1618.88	1640.67	1672.94	2090	2142	2621	3124	1905	1647	2005	2189
AT1G29920	345627	-0.764715	0.0561204	-13.6263	2.79272e-42	1.31189e-40	LHCB1.2	protein_coding	453564	423264	443647	420098	270668	252121	236344	265313	322128	314947	428296	468589	292370	256501	288827	347156
AT5G23920	1461.27	-1.36592	0.100355	-13.611	3.44708e-42	1.61598e-40	AT5G23920	protein_coding	2143.01	2161.02	2120.37	1996.54	721.176	1014.38	749.553	784.117	1522	1608	2047	2227	779	1032	916	1026
AT3G52190	867.325	1.01272	0.0744441	13.6038	3.8033e-42	1.77934e-40	PHF1	protein_coding	578.698	608.796	553.139	560.323	1153.51	1249.3	1125.15	1109.69	411	453	534	625	1246	1271	1375	1452
AT5G60640	3843.13	-0.87093	0.0640226	-13.6035	3.81849e-42	1.78282e-40	PDIL1-4	protein_coding	5069.49	4832.6	4664.97	5311.19	2650.6	2537	2792.52	2886.7	3614	3603	4499	5899	2851	2616	3389	3767
AT4G00710	4661.82	0.853028	0.0627152	13.6016	3.91723e-42	1.8252e-40	BSK3	protein_coding	3362.36	3428.34	3204.89	3298.28	5483.34	5821.87	6292.64	6402.86	2388	2551	3094	3679	5923	5923	7690	8378
AT5G37720	1914.76	0.837444	0.0615733	13.6008	3.96289e-42	1.84274e-40	ALY4	protein_coding	1260.18	1369.46	1422.21	1438.01	2393.12	2541.85	2496.6	2396.68	895	1019	1373	1604	2585	2586	3051	3136
AT3G12480	2590.02	1.3846	0.101816	13.599	4.05826e-42	1.88328e-40	NF-YC11	protein_coding	1444.63	1442.03	1514.4	1336.71	4144.68	4329.79	3350.08	3157.87	1026	1073	1462	1491	4477	4405	4094	4132
AT5G44400	228.876	-2.45986	0.181642	-13.5423	8.79542e-42	4.07338e-40	AT5G44400	protein_coding	361.862	459.621	407.086	322.746	58.3236	51.1121	90.0118	80.2459	257	342	393	360	63	52	110	105
AT3G55960	1431.09	-0.901363	0.0665837	-13.5373	9.42057e-42	4.35413e-40	AT3G55960	protein_coding	1851.55	1873.43	1910.09	1820.82	951.693	1078.27	929.576	1033.26	1315	1394	1844	2031	1028	1097	1136	1352
AT5G07180	543.553	-1.35311	0.0999816	-13.5336	9.90172e-42	4.56732e-40	ERL2	protein_coding	774.413	760.659	781.024	810.451	326.797	248.68	310.132	336.269	550	566	754	904	353	253	379	440
AT3G55510	1275.85	0.99189	0.0732971	13.5325	1.00596e-41	4.63084e-40	RBL	protein_coding	796.942	907.146	793.454	915.343	1710.83	1700.46	1771.6	1611.03	566	675	766	1021	1848	1730	2165	2108
AT4G30810	985.597	-1.18112	0.0872917	-13.5307	1.03047e-41	4.73417e-40	SCPL29	protein_coding	1422.1	1428.59	1265.8	1357.33	518.432	641.85	595.714	654.959	1010	1063	1222	1514	560	653	728	857
AT3G07680	2945.55	1.04429	0.0772139	13.5247	1.11811e-41	5.12656e-40	AT3G07680	protein_coding	1889.57	2075.01	1803.4	1927.51	3822.51	4518.51	3807.5	3720.35	1342	1544	1741	2150	4129	4597	4653	4868
AT2G01820	4573.34	-0.761309	0.0563327	-13.5145	1.28402e-41	5.87553e-40	AT2G01820	protein_coding	5874.28	5782.89	5773.78	5584.4	3480.9	3093.27	3537.46	3459.75	4172	4303	5574	6229	3760	3147	4323	4527
AT5G45470	961.856	-1.16774	0.0864987	-13.5001	1.56265e-41	7.13633e-40	AT5G45470	protein_coding	1319.32	1407.08	1231.62	1368.98	579.533	557.319	552.345	678.651	937	1047	1189	1527	626	567	675	888
AT5G48485	1660.13	-1.25236	0.0929974	-13.4666	2.45842e-41	1.12048e-39	DIR1	protein_coding	2594.99	2405.62	2376.22	1979.51	928.549	1076.3	903.391	1016.45	1843	1790	2294	2208	1003	1095	1104	1330
AT2G26975	530.807	-1.45429	0.108017	-13.4635	2.5659e-41	1.16716e-39	COPT6	protein_coding	788.494	704.214	841.103	774.59	275.88	342.058	261.034	259.08	560	524	812	864	298	348	319	339
AT2G02020	693.312	1.25197	0.0931741	13.4368	3.67773e-41	1.66959e-39	NPF8.4	protein_coding	416.892	354.832	423.772	441.672	1004.43	910.272	929.804	1064.83	299	263	410	491	1083	927	1137	1387
AT1G60640	1778.53	1.08661	0.0809505	13.4231	4.42616e-41	2.00539e-39	AT1G60640	protein_coding	1066.56	1111.61	1058.23	1313.62	2297.81	2362.45	2567.77	2450.2	759	827	1019	1465	2485	2402	3142	3203
AT5G45420	1172.44	-0.827122	0.0616422	-13.4181	4.73588e-41	2.1415e-39	AT5G45420	protein_coding	1515.03	1550.88	1446.03	1486.42	868.374	871.855	822.38	818.508	1076	1154	1396	1658	938	887	1005	1071
AT5G35732	323.603	1.72162	0.128427	13.4055	5.61747e-41	2.53514e-39	AT5G35732	protein_coding	146.435	118.265	163.663	170.338	533.244	461.975	460.697	534.209	104	88	158	190	576	470	563	699
AT5G21100	1101.62	-0.963524	0.0719051	-13.3999	6.05104e-41	2.72546e-39	AT5G21100	protein_coding	1536.15	1514.6	1376.63	1401.25	784.129	717.536	706.183	776.475	1091	1127	1329	1563	847	730	863	1016
AT5G62710	510.66	-1.2881	0.0961559	-13.3959	6.38706e-41	2.87118e-39	AT5G62710	protein_coding	698.38	671.96	747.877	777.28	302.727	326.331	262.671	298.056	496	500	722	867	327	332	321	390
AT4G29360	429.819	-1.34155	0.100246	-13.3826	7.64734e-41	3.43099e-39	AT4G29360	protein_coding	574.588	656.744	592.123	640.914	245.617	265.894	213.32	249.352	407	488	575	713	265	272	260	326
AT1G70830	3111.96	-1.46344	0.109431	-13.3732	8.67397e-41	3.88401e-39	MLP28	protein_coding	4735.72	4349.41	4653.34	4529.95	2118.24	1618.14	1397.3	1493.61	3364	3239	4496	5057	2290	1642	1709	1951
AT4G29260	697.043	-1.20066	0.0899275	-13.3514	1.16274e-40	5.19637e-39	AT4G29260	protein_coding	981.393	956.871	955.046	990.65	408.265	485.565	369.048	429.507	697	712	922	1105	441	494	451	562
AT1G78680	632.218	-1.18818	0.0889986	-13.3506	1.17553e-40	5.24332e-39	GGH2	protein_coding	804.967	909.68	974.074	825.478	400.649	389.478	365.965	387.453	572	677	940	921	433	396	447	507
AT1G20225	642.614	-1.2294	0.0921315	-13.344	1.28408e-40	5.71639e-39	AT1G20225	protein_coding	940.56	909.834	868.035	886.655	327.723	420.692	373.958	413.458	668	677	838	989	354	428	457	541
AT1G13380	648.476	-1.03834	0.0778729	-13.3338	1.47119e-40	6.53671e-39	AT1G13380	protein_coding	929.296	850.702	865.963	844.518	394.379	441.334	432.875	428.742	660	633	836	942	426	449	529	561
AT1G15690	30049.8	-0.956528	0.0717694	-13.3278	1.59537e-40	7.07474e-39	AVP1	protein_coding	40055	40125	41638.7	36833.8	19801.7	18093.9	21866.6	21983.6	28446	29856	40183	41067	21380	18418	26733	28777
AT1G74090	746.966	-1.71429	0.12872	-13.318	1.81855e-40	8.04891e-39	SOT18	protein_coding	1150.36	1287.48	1021.34	1121.54	420.3	311.587	274.127	389.002	817	958	986	1251	454	317	335	509
AT5G03545	631.025	1.41174	0.10605	13.3121	1.96972e-40	8.70122e-39	AT4	protein_coding	363.27	348.075	325.254	344.262	973.912	832.538	809.288	1051.6	258	259	314	384	1052	847	989	1376
AT2G33530	746.276	-1.31309	0.0988604	-13.2822	2.93566e-40	1.29434e-38	SCPL46	protein_coding	1148.95	1018.69	998.551	1092.85	363.828	430.521	423.874	492.939	816	758	964	1219	393	438	518	645
AT1G63750	710.126	1.31014	0.0987077	13.2729	3.32446e-40	1.46296e-38	AT1G63750	protein_coding	406.188	371.939	456.887	397.112	967.593	897.122	1093.45	1090.72	288	281	433	442	1050	921	1338	1416
AT5G01040	1577.06	1.4018	0.1057	13.2621	3.84174e-40	1.68736e-38	LAC8	protein_coding	849.039	791.569	875.286	945.825	1873.76	2175.21	2625.07	2480.75	603	589	845	1055	2024	2213	3208	3246
AT3G06760	2282.71	1.41129	0.10647	13.2553	4.20559e-40	1.84364e-38	DI19-4	protein_coding	1184.16	1116.81	1568.28	1117.97	3186.3	3591.64	3418.84	3077.65	841	831	1514	1247	3442	3654	4178	4027
AT5G47540	1872.2	0.883349	0.0666541	13.2527	4.35092e-40	1.90371e-38	AT5G47540	protein_coding	1253.14	1288.82	1314.48	1403.94	2236.66	2568.38	2458.96	2453.23	890	959	1269	1566	2416	2613	3005	3210
AT3G10530	1516.74	1.05104	0.079313	13.2518	4.40598e-40	1.92414e-38	AT3G10530	protein_coding	989.841	981.062	872.178	1104.51	2103.35	2032.69	2125.91	1924.37	703	730	842	1232	2272	2068	2598	2518
AT3G18490	4128.32	-1.29366	0.0977196	-13.2385	5.25827e-40	2.29199e-38	ASPG1	protein_coding	6134.76	5976.41	5840.07	5505.51	2938.4	2362.95	2062.09	2206.38	4357	4447	5638	6141	3174	2404	2520	2887
AT3G11660	527.735	-1.47842	0.111679	-13.2381	5.28808e-40	2.30061e-38	NHL1	protein_coding	884.239	760.659	808.992	653.56	290.692	299.792	249.578	274.365	628	566	781	729	314	305	305	359
AT1G51680	2328.85	-0.928761	0.0701727	-13.2354	5.48327e-40	2.38102e-38	4CL1	protein_coding	3245.61	3253.48	2992.54	2727.19	1660.49	1570.66	1554.3	1626.56	2312	2413	2878	3044	1795	1594	1905	2133
AT3G51160	2683.95	1.01383	0.0766286	13.2304	5.85795e-40	2.53892e-38	MUR1	protein_coding	1803.68	1651.68	1632.49	2019.85	3388.32	3628.96	3759.22	3587.37	1281	1229	1576	2253	3660	3692	4594	4694
AT2G34490	292.036	-1.58608	0.119913	-13.2269	6.13272e-40	2.65301e-38	CYP710A2	protein_coding	467.464	434.086	436.089	414.191	157.381	163.166	119.47	144.443	332	323	421	462	170	166	146	189
AT4G27440	8479.25	-1.09426	0.0827319	-13.2266	6.15958e-40	2.65962e-38	PORB	protein_coding	11398	12216.2	10493.1	12091.3	5938.82	4661.03	5250.96	5784.58	8095	9090	10130	13487	6415	4742	6417	7569
AT3G05660	394.177	2.50286	0.189374	13.2165	7.04779e-40	3.03742e-38	AtRLP33	protein_coding	118.274	94.0744	93.2257	164.959	509.174	617.277	758.554	797.874	84	70	90	184	550	628	927	1044
AT4G04340	1714.7	-1.09011	0.082487	-13.2155	7.14073e-40	3.07172e-38	OSCA1	protein_coding	2469.38	2347.88	2486.07	2032.38	1177.35	1042.18	1025.78	1136.57	1750	1751	2396	2262	1269	1058	1258	1494
AT5G04220	635.888	1.51694	0.114818	13.2116	7.51763e-40	3.2278e-38	SYT3	protein_coding	262.611	337.369	320.742	392.027	975.388	836.941	989.356	972.672	187	250	309	438	1056	849	1210	1275
AT5G62680	1118	-1.28905	0.0976436	-13.2015	8.59698e-40	3.68435e-38	NPF2.11	protein_coding	1661.47	1494.44	1382.85	1808.27	690.626	575.011	670.997	660.309	1180	1112	1335	2017	746	585	820	864
AT5G38720	1212.67	0.821928	0.0623444	13.1837	1.0896e-39	4.66095e-38	AT5G38720	protein_coding	878.607	924.617	842.139	862.449	1514.56	1588.41	1584.21	1506.33	624	688	813	962	1636	1616	1936	1971
AT1G55920	4150.78	-1.82865	0.138801	-13.1745	1.22975e-39	5.25065e-38	SAT1	protein_coding	7707.53	6184.72	6339.35	5681.22	1264.6	2126.07	1835.42	2067.29	5474	4602	6120	6337	1366	2163	2243	2705
AT4G30500	279.63	1.69511	0.128792	13.1616	1.45876e-39	6.2169e-38	AT4G30500	protein_coding	128.13	138.424	111.871	148.822	381.418	450.18	463.97	414.222	91	103	108	166	412	458	567	542
AT1G13560	2164.21	-0.742999	0.0564998	-13.1505	1.69111e-39	7.19379e-38	AAPT1	protein_coding	2738.75	2650.17	2669.32	2780.95	1544.16	1574.62	1722.58	1633.17	1945	1972	2577	3102	1668	1602	2105	2137
AT3G03790	2930.52	0.930831	0.0708361	13.1406	1.92614e-39	8.17846e-38	AT3G03790	protein_coding	2062.72	2160.98	2036.74	1811.82	4125.16	3630.86	3915.44	3700.41	1465	1608	1966	2021	4456	3694	4785	4842
AT5G39040	1061.93	-1.14972	0.0875989	-13.1248	2.37484e-39	1.0065e-37	ABCB27	protein_coding	1455.9	1486.38	1624.2	1290.98	596.197	679.202	693.091	669.48	1034	1106	1568	1440	644	691	847	876
AT5G51560	753.752	-0.980127	0.0747063	-13.1197	2.53789e-39	1.07363e-37	AT5G51560	protein_coding	1025.04	1040.19	950.902	987.961	526.764	466.89	517.159	515.102	728	774	918	1102	569	475	632	674
AT5G59240	248.294	2.09291	0.159594	13.114	2.73825e-39	1.15626e-37	RPS8B	protein_coding	116.866	111.545	73.5447	79.7899	350.867	393.17	451.696	408.872	83	83	71	89	379	400	552	535
AT5G64080	400.846	-1.3276	0.101376	-13.0959	3.47699e-39	1.4655e-37	AT5G64080	protein_coding	535.315	619.641	560.456	577.649	199.395	248.188	237.383	228.738	381	462	540	641	216	252	291	299
AT3G15680	897.002	-0.969011	0.0740332	-13.0889	3.81239e-39	1.60393e-37	AT3G15680	protein_coding	1208.08	1169.21	1157.03	1212.99	658.224	630.055	569.529	570.892	858	870	1117	1353	711	641	696	747
AT3G01160	2082.33	0.82184	0.0627928	13.0881	3.85008e-39	1.61682e-37	AT3G01160	protein_coding	1507.99	1451.43	1411.85	1644.21	2660.67	2618.51	2738.81	2625.19	1071	1080	1363	1834	2874	2664	3347	3435
AT4G30290	1998.73	1.72903	0.13216	13.0829	4.12555e-39	1.72934e-37	XTH19	protein_coding	853.263	1034.82	958.153	860.656	2360.72	2833.77	3958.06	3130.35	606	770	925	960	2550	2883	4837	4096
AT1G68640	155.941	-1.97484	0.151104	-13.0694	4.92731e-39	2.06166e-37	PAN	protein_coding	259.076	272.816	239.279	224.129	68.5071	57.0097	67.0997	59.6112	184	203	231	250	74	58	82	78
AT3G12145	691.307	-1.22077	0.0934326	-13.0657	5.16815e-39	2.1585e-37	FLR1	protein_coding	977.169	1025.41	877.358	992.443	378.641	386.29	470.516	422.628	694	763	847	1107	409	393	575	553
AT4G08950	10197.7	1.57218	0.120387	13.0594	5.61716e-39	2.34177e-37	EXO	protein_coding	4592.98	5377.03	6557.91	4003.84	15233.6	14174.8	16455	15186.3	3262	4001	6331	4466	16455	14421	20109	19871
AT1G08210	775.237	-1.1062	0.084744	-13.0534	6.07578e-39	2.52838e-37	AT1G08210	protein_coding	1064.47	952.84	1115.6	1101.82	478.624	452.146	533.524	502.874	756	709	1077	1229	517	460	652	658
AT1G70370	3515.78	-1.12655	0.0863121	-13.052	6.18792e-39	2.57039e-37	JP650	protein_coding	5039.31	5002.04	5186.05	4063.98	2377.71	2308.92	2043.99	2104.25	3564	3727	4984	4536	2571	2357	2504	2753
AT3G04290	1735.78	-1.34342	0.10293	-13.0518	6.20585e-39	2.57319e-37	LTL1	protein_coding	2683.69	2439.22	2346.18	2491.42	1208.13	912.155	837.928	967.536	1906	1815	2265	2779	1305	928	1024	1266
AT5G23670	1867.98	-0.814129	0.0624013	-13.0467	6.64007e-39	2.74827e-37	LCB2A	protein_coding	2412.27	2192.07	2491.85	2428.86	1332.02	1328.4	1332.4	1425.99	1714	1632	2409	2705	1440	1350	1629	1864
AT3G44330	2485.08	-0.751756	0.0576314	-13.0442	6.85582e-39	2.83247e-37	AT3G44330	protein_coding	3268.02	3035.92	3010.15	3161.12	1907.09	1738.8	1924.62	1834.96	2321	2259	2906	3526	2060	1769	2352	2401
AT2G37630	3065.72	-0.954409	0.0731894	-13.0403	7.22044e-39	2.97775e-37	AS1	protein_coding	4049.48	3908.12	3995.24	4221.69	2385.71	2043.5	1919.71	2002.33	2876	2908	3857	4709	2577	2079	2346	2620
AT5G62210	157.855	-3.09589	0.237461	-13.0375	7.48843e-39	3.08274e-37	AT5G62210	protein_coding	312.581	323.885	190.595	304.816	35.1793	17.6927	36.823	41.2693	222	241	184	340	38	18	45	54
AT5G04280	2893.36	0.779841	0.0598632	13.0271	8.58504e-39	3.52785e-37	RZ1C	protein_coding	2043.04	2190.59	2253.99	2031.51	3716.97	3635.84	3819.77	3455.16	1451	1630	2176	2266	4015	3699	4668	4521
AT5G49730	5463.17	-1.36184	0.104548	-13.026	8.70681e-39	3.5715e-37	FRO6	protein_coding	8898.71	8492.23	7620.68	6454.92	3163.36	2987.11	2643.89	3444.46	6320	6319	7357	7200	3417	3039	3231	4507
AT5G52900	1130.35	1.13998	0.0875305	13.0238	8.96524e-39	3.67095e-37	MAKR6	protein_coding	694.156	782.162	654.652	693.007	1584	1717.17	1535.93	1381.76	493	582	632	773	1711	1747	1877	1808
AT1G73870	1071.31	-1.17474	0.0902236	-13.0203	9.38057e-39	3.83418e-37	COL7	protein_coding	1676.96	1481	1331.06	1451.46	686.922	690.997	581.803	670.244	1191	1102	1285	1619	742	703	711	877
AT2G38940	1160.14	0.956976	0.073514	13.0176	9.71791e-39	3.96501e-37	PHT1-4	protein_coding	771.597	835.919	726.125	823.002	1584.92	1414.43	1552.29	1572.82	548	622	701	918	1712	1439	1897	2058
AT4G39070	329.21	1.51561	0.116588	12.9997	1.22772e-38	5.00036e-37	BBX20	protein_coding	170.371	176.054	176.093	161.373	439.741	450.18	541.707	518.159	121	131	170	180	475	458	662	678
AT5G67630	1846.12	0.717367	0.0552721	12.9788	1.61318e-38	6.55867e-37	AT5G67630	protein_coding	1439	1394.99	1362.13	1392.29	2222.78	2260.73	2406.59	2290.45	1022	1038	1315	1553	2401	2300	2941	2997
AT1G69250	1729.88	0.745532	0.0575316	12.9586	2.09935e-38	8.52018e-37	AT1G69250	protein_coding	1258.91	1318.42	1250.75	1341.5	2136.37	2100.34	2264.9	2167.83	894	983	1211	1498	2304	2134	2762	2834
AT3G14990	9168.18	-1.1558	0.0892296	-12.9531	2.25538e-38	9.13727e-37	DJ1A	protein_coding	12068.3	11541.8	14690	12323.2	4900.4	6038.75	5781.04	6001.87	8528	8577	14204	13735	5297	6169	7082	7840
AT1G48920	21191	0.799665	0.0617818	12.9434	2.5609e-38	1.03568e-36	NUCL1	protein_coding	14920.8	15894.5	14417.9	16619.6	27010.3	27006.9	28520.6	25137.6	10597	11827	13919	18538	29176	27476	34854	32892
AT4G34720	5406.41	-0.73212	0.0566016	-12.9346	2.87045e-38	1.15883e-36	VHA-C3	protein_coding	6817.65	6899.69	6838.62	6442.37	3836.4	4383.85	4091.45	3941.22	4842	5134	6602	7186	4144	4460	5000	5157
AT5G55480	1336.82	-0.901271	0.0697315	-12.9249	3.25856e-38	1.3132e-36	GDPDL4	protein_coding	1792.42	1772.63	1667.7	1736.55	894.295	869.889	937.759	1023.33	1273	1319	1610	1937	966	885	1146	1339
AT5G11720	1529.48	-0.739318	0.0572197	-12.9207	3.4403e-38	1.38401e-36	AT5G11720	protein_coding	1869.86	2001.1	1841.73	1940.06	1169.25	1118.57	1161.15	1134.14	1328	1489	1778	2164	1263	1138	1419	1484
AT4G24330	2761.6	-0.678852	0.0526117	-12.903	4.32632e-38	1.73741e-36	AT4G24330	protein_coding	3498.94	3402.81	3226.65	3470.41	2054.29	2206.67	2127.55	2105.5	2485	2532	3115	3871	2219	2245	2600	2755
AT5G18600	2633.37	-1.27805	0.0990759	-12.8997	4.51696e-38	1.8108e-36	GRXS2	protein_coding	3911.49	3451.19	4026.32	3526	1857.1	1478.32	1323.17	1493.34	2778	2568	3887	3933	2006	1504	1617	1954
AT1G67830	675.433	-1.11661	0.0866585	-12.8851	5.45872e-38	2.18453e-36	FXG1	protein_coding	953.233	889.675	968.512	886.655	461.034	417.743	377.231	449.377	677	662	935	989	498	425	461	588
AT1G45201	1228.34	-1.94413	0.151043	-12.8714	6.52403e-38	2.60632e-36	ATTLL1	protein_coding	1946.93	1955.93	2111.57	1783.91	685.248	511.612	345.198	486.293	1374	1464	2029	2006	731	526	419	640
AT5G61210	2634.93	0.885183	0.0687879	12.8683	6.78812e-38	2.70712e-36	SNAP33	protein_coding	1827.62	1902.99	1901.8	1773.31	3071.71	3562.12	3674.94	3364.98	1298	1416	1836	1978	3318	3624	4491	4403
AT5G25610	7302.49	-1.18544	0.0921806	-12.86	7.5623e-38	3.01064e-36	RD22	protein_coding	10433.5	10134.5	10119.1	9888.57	5029.72	4956.89	3652.02	4205.65	7410	7541	9769	11030	5433	5043	4463	5503
AT3G21750	727.814	-1.06595	0.0829347	-12.8529	8.2832e-38	3.29193e-36	UGT71B1	protein_coding	1032.08	932.681	925.006	1051.61	474.921	434.453	468.88	502.874	733	694	893	1173	513	442	573	658
AT5G17010	559.457	-1.22726	0.0955322	-12.8465	8.99402e-38	3.56825e-36	AT5G17010	protein_coding	775.023	860.77	792.041	708.799	338.253	363.015	299.105	338.649	555	618	770	779	369	372	369	447
AT3G52950	2495.55	1.07958	0.0840559	12.8436	9.34621e-38	3.70158e-36	CBSCBSPB3	protein_coding	1608.76	1593.58	1507.61	1702.73	2914.14	3280.23	3673.53	3683.79	1143	1185	1456	1897	3149	3337	4491	4822
AT5G23660	728.717	-1.25084	0.0974732	-12.8327	1.07553e-37	4.25232e-36	SWEET12	protein_coding	915.216	1111.42	1041.02	1036.37	440.667	449.197	366.593	469.248	650	827	1005	1156	476	457	448	614
AT3G16990	392.851	1.39033	0.108369	12.8296	1.11991e-37	4.42016e-36	TENA_E	protein_coding	211.204	231.154	210.276	215.164	615.638	592.704	575.257	491.411	150	172	203	240	665	603	703	643
AT1G20050	1246.66	-0.886458	0.0691297	-12.8231	1.21727e-37	4.79619e-36	HYD1	protein_coding	1714.97	1536.1	1562.05	1657.66	860.042	945.574	837.11	859.778	1218	1143	1508	1849	929	962	1023	1125
AT5G37770	2061.32	1.5025	0.11723	12.8167	1.32231e-37	5.20115e-36	CML24	protein_coding	1022.23	1204.15	1235.76	841.829	3337.41	3277.07	2916.38	2655.76	726	896	1193	939	3605	3334	3564	3475
AT5G47500	1999.5	-0.978724	0.0763712	-12.8154	1.34512e-37	5.28182e-36	PME68	protein_coding	2783.66	2495.66	2725.3	2609.76	1347.92	1198.19	1332.99	1502.51	1977	1857	2631	2911	1456	1219	1629	1966
AT2G26250	13038.3	-0.650731	0.0508886	-12.7874	1.92886e-37	7.56107e-36	FDH	protein_coding	16328.9	15675.5	15015.6	16698.5	10290.9	10313.8	9680.36	10302.8	11597	11664	14496	18626	11116	10493	11830	13481
AT2G04350	970.638	-1.24483	0.0973575	-12.7862	1.95856e-37	7.65647e-36	LACS8	protein_coding	1351.25	1525.74	1342.27	1245.31	504.25	544.81	595.708	655.766	962	1132	1294	1391	546	554	727	858
AT3G09922	253.604	1.96546	0.153718	12.7861	1.95986e-37	7.65647e-36	IPS1	protein_coding	135.17	76.6035	99.4408	103.099	456.405	406.931	357.592	393.587	96	57	96	115	493	414	437	515
AT5G04990	1144.73	-0.760186	0.0594577	-12.7853	1.98047e-37	7.72383e-36	SUN1	protein_coding	1484.06	1425.9	1441.89	1407.53	842.452	863.009	824.835	868.184	1054	1061	1392	1570	910	878	1008	1136
AT2G34357	4252.45	0.841447	0.0658418	12.7798	2.12562e-37	8.27586e-36	AT2G34357	protein_coding	3031.48	3168.96	2817.49	3169.18	5476.86	5031.6	5892.5	5431.5	2153	2358	2720	3535	5916	5119	7201	7107
AT3G52640	1085.48	-0.895731	0.0701091	-12.7762	2.22557e-37	8.65034e-36	AT3G52640	protein_coding	1422.37	1482.96	1319.54	1426.04	722.934	732.398	809.328	768.295	1007	1101	1271	1589	781	748	995	1004
AT1G68500	261.474	2.10952	0.165191	12.7701	2.40721e-37	9.34054e-36	AT1G68500	protein_coding	104.194	72.5717	97.3691	117.444	337.907	411.846	470.516	479.947	74	54	94	131	365	419	575	628
AT2G40330	2168.03	1.81804	0.142399	12.7672	2.49869e-37	9.67915e-36	PYL6	protein_coding	994.065	837.263	931.221	1068.65	2443.11	3002.84	4069.35	3997.77	706	623	899	1192	2639	3055	4973	5231
AT3G18600	2864.12	0.932666	0.073053	12.767	2.50703e-37	9.69512e-36	RH51	protein_coding	1890.98	2088.45	1793.04	2104.12	3764.19	3621.1	4088.17	3562.92	1343	1554	1731	2347	4066	3684	4996	4662
AT5G20350	1714.85	-0.729163	0.0571752	-12.7531	2.99459e-37	1.15611e-35	PAT24	protein_coding	2109.22	2104.58	2241.56	2102.33	1253.49	1250.28	1342.81	1314.5	1498	1566	2164	2345	1354	1272	1641	1720
AT2G45900	404.705	2.07455	0.162792	12.7435	3.38806e-37	1.30582e-35	AT2G45900	protein_coding	140.802	153.207	125.337	199.923	672.11	494.412	737.278	714.571	100	114	121	223	726	503	901	935
AT3G58120	1933.25	1.32895	0.104358	12.7345	3.80129e-37	1.46264e-35	BZIP61	protein_coding	982.801	1053.63	1392.17	972.72	2807.87	2670.61	2736.36	2849.88	698	784	1344	1085	3033	2717	3344	3729
AT5G28640	784.537	-1.01103	0.0795786	-12.7048	5.56167e-37	2.13641e-35	GIF1	protein_coding	1015.19	1040.19	1116.64	1020.24	553.611	553.387	479.517	497.525	721	774	1078	1138	598	563	586	651
AT3G51610	664.109	-1.06811	0.0840925	-12.7016	5.7965e-37	2.2229e-35	AT3G51610	protein_coding	882.831	901.771	884.608	929.687	390.676	407.914	436.966	478.418	627	671	854	1037	422	415	534	626
AT1G02520	235.38	2.19105	0.172575	12.6962	6.20714e-37	2.3764e-35	ABCB11	protein_coding	64.7691	106.17	67.3297	99.5133	358.274	334.195	403.416	449.377	46	79	65	111	387	340	493	588
AT5G16250	1679.19	-0.959593	0.0756681	-12.6816	7.47826e-37	2.85829e-35	AT5G16250	protein_coding	2303.53	2191.93	2004.35	2371.29	1056.31	1222.76	1177.52	1105.87	1636	1631	1935	2645	1141	1244	1439	1447
AT3G55240	1008.19	1.32349	0.104419	12.6749	8.14902e-37	3.10949e-35	AT3G55240	protein_coding	566.026	643.738	529.315	564.805	1348.85	1688.67	1474.56	1249.54	402	479	511	630	1457	1718	1802	1635
AT3G54260	250.228	-1.81411	0.143391	-12.6515	1.09758e-36	4.18117e-35	TBL36	protein_coding	405.511	384.361	359.437	409.708	131.46	95.3438	88.3752	127.629	288	286	347	457	142	97	108	167
AT1G66200	13839	-0.745585	0.0589768	-12.642	1.23852e-36	4.71029e-35	GLN1-2	protein_coding	18069.1	17871.3	16895.7	16515.7	11024.2	10478.4	9508.46	10349.3	12834	13300	16307	18424	11910	10661	11618	13540
AT1G23490	8895.48	0.670121	0.0530117	12.641	1.25426e-36	4.76223e-35	ARF2-A	protein_coding	6868.34	6668.53	6968.1	6955.17	10305.7	11758.7	10917.6	10721.6	4878	4962	6727	7758	11132	11963	13342	14029
AT1G80640	1473.08	-0.968001	0.0766192	-12.6339	1.37262e-36	5.20303e-35	AT1G80640	protein_coding	1996.79	1968.8	1761.79	2072.9	941.694	958.262	990	1094.37	1418	1465	1701	2312	1017	975	1210	1432
AT1G64970	417.932	-1.27752	0.101146	-12.6304	1.4348e-36	5.42977e-35	VTE4	protein_coding	558.986	556.383	625.648	624.872	248.107	242.783	217.665	269.015	397	414	604	697	268	247	266	352
AT1G10682	750.989	-1.05931	0.0839357	-12.6205	1.62739e-36	6.14847e-35	AT1G10682	ncRNA	1041.94	974.342	1067.95	973.617	521.209	523.899	441.058	463.898	740	725	1031	1086	563	533	539	607
AT4G23820	1951.71	-0.843912	0.0668753	-12.6192	1.65521e-36	6.24331e-35	AT4G23820	protein_coding	2492.2	2636.77	2482.91	2418.8	1309.97	1390.84	1346.09	1536.14	1770	1962	2397	2698	1415	1415	1645	2010
AT1G11260	30563.8	1.42449	0.11294	12.6127	1.79623e-36	6.76413e-35	STP1	protein_coding	17601.7	14586.9	20472.4	13707.7	41515.3	40724.6	47326.6	48575.5	12501	10854	19764	15290	44844	41432	57836	63560
AT1G72970	4119.35	-0.846647	0.0673364	-12.5734	2.95805e-36	1.1121e-34	HTH	protein_coding	5412.04	5704.34	4993.12	5072.17	3183.77	2757.25	2827.33	3004.79	3842	4245	4819	5659	3437	2807	3456	3932
AT1G55910	324.307	-1.66264	0.132245	-12.5724	2.99453e-36	1.12398e-34	ZIP11	protein_coding	497.033	436.774	457.842	580.046	170.342	126.797	162.84	162.785	353	325	442	647	184	129	199	213
AT3G07320	829.034	-0.974975	0.0775736	-12.5684	3.15094e-36	1.18075e-34	AT3G07320	protein_coding	1105.3	1102.01	1065.88	1124.23	495.288	565.182	574.439	599.934	785	820	1029	1254	535	575	702	785
AT2G30700	1018.68	-0.880275	0.0700436	-12.5675	3.18514e-36	1.19163e-34	AT2G30700	protein_coding	1286.93	1311.67	1307.23	1375.26	704.512	689.031	691.454	783.353	914	976	1262	1534	761	701	845	1025
AT3G61430	9544.09	-1.07002	0.0851899	-12.5604	3.48383e-36	1.30125e-34	PIP1-1	protein_coding	13489.2	12765.2	14533.3	10932.7	5744.57	6440.3	5933.58	6513.85	9580	9499	14030	12196	6205	6552	7251	8523
AT3G28270	1356.87	-1.26094	0.100435	-12.5548	3.74e-36	1.39467e-34	AT3G28270	protein_coding	1850.22	1887.25	1869.6	2050.38	805.121	876.009	633.634	882.752	1320	1413	1805	2295	870	886	771	1150
AT2G43240	496.736	1.12909	0.0899346	12.5545	3.75362e-36	1.39748e-34	AT2G43240	protein_coding	292.972	315.056	319.561	316.857	721.866	715.933	656.031	635.611	208	233	309	354	781	729	803	831
AT1G26850	6859.61	-0.842459	0.0671156	-12.5524	3.85851e-36	1.4342e-34	AT1G26850	protein_coding	8923.08	8946.86	8193.83	9167.75	4365.47	5007.36	5192.92	5079.61	6340	6658	7919	10244	4710	5085	6347	6643
AT3G60530	2543.85	0.762662	0.0607936	12.5451	4.22837e-36	1.56914e-34	GATA4	protein_coding	2020.52	1838.48	1947.38	1745.52	3090.23	3227.93	3285.43	3195.32	1435	1368	1880	1947	3338	3284	4015	4181
AT4G27860	496.328	-1.22879	0.0979572	-12.5442	4.27692e-36	1.58451e-34	MEB1	protein_coding	638.426	692.12	697.08	753.484	313.988	304.404	258.023	313.096	454	513	673	842	340	309	316	409
AT5G13690	697.984	-1.39996	0.111603	-12.5441	4.28357e-36	1.58451e-34	CYL1	protein_coding	1020.82	1084.54	946.759	1000.51	361.051	321.417	377.231	471.54	725	807	914	1116	390	327	461	617
AT2G05914	217.245	1.76298	0.140583	12.5405	4.47911e-36	1.65417e-34	AT2G05914	ncRNA	105.602	103.482	88.0465	99.5133	319.391	340.092	383.778	298.056	75	77	85	111	345	346	469	390
AT3G51000	1279.67	1.08241	0.0863362	12.5372	4.67278e-36	1.72293e-34	AT3G51000	protein_coding	896.912	835.919	796.562	757.556	1798.77	1926.53	1666.04	1559.06	637	622	769	845	1943	1960	2036	2040
AT1G63650	117.269	-2.12265	0.1694	-12.5304	5.09087e-36	1.87408e-34	BHLH2	protein_coding	198.325	192.735	184.51	188.272	46.5783	36.9906	40.7823	49.9597	144	141	180	209	51	37	49	66
AT5G47920	192.865	2.05147	0.163818	12.5228	5.59892e-36	2.0578e-34	AT5G47920	protein_coding	84.4815	67.196	60.0788	87.8586	258.29	335.178	315.86	333.976	60	50	58	98	279	341	386	437
AT5G14200	1481.81	-1.3586	0.108514	-12.52	5.80623e-36	2.13059e-34	IMDH3	protein_coding	2092.45	2425.94	2118.59	1892.13	919.26	864.883	661.231	880.021	1493	1802	2046	2109	993	884	804	1149
AT5G61420	1157.8	-1.43598	0.114754	-12.5136	6.2915e-36	2.30498e-34	MYB28	protein_coding	1754.03	1598.47	1665.41	1743.56	783.349	606.182	496.191	615.242	1242	1211	1601	1943	852	601	615	801
AT4G13590	2658.36	-0.7294	0.0583229	-12.5062	6.90065e-36	2.52412e-34	AT4G13590	protein_coding	3251.33	3574.73	3215.45	3228.17	2021.09	1896.18	2024.57	2055.36	2309	2660	3104	3601	2183	1929	2474	2690
AT1G78490	493.913	-1.28472	0.102736	-12.5051	7.00471e-36	2.55811e-34	CYP708A3	protein_coding	663.18	745.876	718.874	674.18	243.478	313.553	275.763	316.398	471	555	694	752	263	319	337	414
AT4G17870	5993.21	0.980235	0.0784028	12.5025	7.22988e-36	2.63615e-34	PYR1	protein_coding	3896	3629.93	3891.66	4703.12	7697.79	8273.28	7746.74	8107.13	2767	2701	3757	5246	8315	8417	9467	10608
AT3G53100	277.907	-1.77769	0.142511	-12.474	1.03457e-35	3.76628e-34	AT3G53100	protein_coding	422.407	452.901	487.881	359.503	126.831	111.071	112.106	150.557	300	337	471	401	137	113	137	197
AT5G56360	2678.38	-0.815558	0.0653869	-12.4728	1.05062e-35	3.81863e-34	PSL4	protein_coding	3438.4	3521.07	3137.56	3569.03	1841.36	1900	1927.89	2091.74	2442	2620	3029	3981	1989	1933	2356	2737
AT1G53070	172.156	-2.47814	0.198736	-12.4695	1.09512e-35	3.97407e-34	AT1G53070	protein_coding	359.046	286.255	234.1	288.678	40.7339	56.0268	70.3729	42.0336	255	213	226	322	44	57	86	55
AT1G02205	1210.37	-0.866112	0.0694863	-12.4645	1.16603e-35	4.22473e-34	CER1	protein_coding	1581.57	1589.46	1539.22	1544.44	833.057	856.915	795.653	942.665	1125	1177	1489	1725	900	869	974	1235
AT1G71210	1208.38	1.21193	0.0972497	12.462	1.20244e-35	4.3498e-34	AT1G71210	protein_coding	726.541	737.812	662.938	787.141	1815.44	1489.13	1905.8	1542.25	516	549	640	878	1961	1515	2329	2018
AT2G27420	503.467	-1.89727	0.152245	-12.4619	1.20474e-35	4.35128e-34	AT2G27420	protein_coding	898.32	960.903	745.806	571.081	206.447	239.834	212.755	192.59	638	715	720	637	223	244	260	252
AT1G69520	424.788	2.19069	0.175962	12.4498	1.40238e-35	5.05714e-34	AT1G69520	protein_coding	126.722	162.614	122.229	197.234	514.729	672.321	830.563	771.889	90	121	118	220	556	684	1015	1010
AT3G21540	1812.68	0.922834	0.0741507	12.4454	1.48187e-35	5.33542e-34	AT3G21540	protein_coding	1223.57	1279.41	1176.72	1327.74	2296.84	2210.6	2636.53	2350.06	869	952	1136	1481	2481	2249	3222	3075
AT1G21880	800.434	-0.96373	0.0774503	-12.4432	1.52263e-35	5.47361e-34	LYM1	protein_coding	1012.64	1035	1097.25	1087.83	545.593	497.784	592.234	535.136	720	771	1058	1211	590	507	722	701
AT5G64030	2708.08	-0.639568	0.0514057	-12.4416	1.55434e-35	5.57886e-34	AT5G64030	protein_coding	3404.6	3340.99	3212.14	3241.8	2045.03	2090.68	2116.1	2213.26	2418	2486	3101	3616	2209	2127	2586	2896
AT1G08570	3040.02	-1.17728	0.0946884	-12.4332	1.7259e-35	6.18497e-34	ACHT4	protein_coding	4991.1	4217.16	3465.21	4192.85	1847.9	1847.92	1830.22	1927.81	3539	3160	3384	4726	2002	1878	2205	2485
AT1G44920	3508.85	-0.653241	0.0525686	-12.4265	1.87755e-35	6.71794e-34	AT1G44920	protein_coding	4540.88	4385.21	4178.58	4060.32	2762.5	2705.01	2717.54	2720.72	3225	3263	4034	4529	2984	2752	3321	3560
AT5G11280	644.575	-1.00771	0.0811109	-12.4238	1.94081e-35	6.93348e-34	AT5G11280	protein_coding	908.176	817.104	833.852	883.068	429.558	461.975	424.692	398.173	645	608	805	985	464	470	519	521
AT4G04940	1207.75	1.11722	0.0899328	12.4229	1.96362e-35	7.00408e-34	AT4G04940	protein_coding	733.581	831.887	676.404	807.761	1683.98	1487.17	1825.6	1615.62	521	619	653	901	1819	1513	2231	2114
AT2G30490	5703.84	-1.19756	0.0964631	-12.4147	2.17383e-35	7.74187e-34	CYP73A5	protein_coding	8215.82	8410.26	7392.8	7761.14	2855.08	3224	3887.69	3883.9	5835	6258	7137	8657	3084	3280	4751	5082
AT2G02100	4087.92	-0.974955	0.0786479	-12.3965	2.73157e-35	9.71313e-34	PDF2.2	protein_coding	5391.33	5256.07	5586.29	5440.96	2344.05	3085.4	2852.56	2746.7	3829	3911	5393	6069	2532	3139	3486	3594
AT4G20320	499.311	-1.49153	0.120353	-12.393	2.85345e-35	1.01309e-33	AT4G20320	protein_coding	649.318	838.196	712.458	746.328	316.035	226.641	264.451	241.061	462	621	687	834	342	231	322	316
AT3G15380	813.784	-1.02544	0.0827561	-12.3911	2.91994e-35	1.03509e-33	AT3G15380	protein_coding	1153.17	997.189	1175.68	1040.86	536.022	507.19	526.978	573.185	819	742	1135	1161	579	516	644	750
AT1G31970	6319.95	0.621856	0.0502022	12.387	3.07293e-35	1.08765e-33	RH5	protein_coding	4770.39	5097.49	4885.03	5158.55	7783.89	7416.17	7989.77	7458.28	3388	3793	4716	5754	8408	7545	9764	9759
AT1G29940	3289.92	0.867994	0.0701179	12.3791	3.39301e-35	1.19909e-33	NRPA2	protein_coding	2235.94	2353.2	2216.7	2508.45	4233.55	3888.45	4643.79	4239.28	1588	1751	2140	2798	4573	3956	5675	5547
AT1G28340	1372.55	-0.783061	0.0633085	-12.369	3.8474e-35	1.35758e-33	AtRLP4	protein_coding	1802.27	1826.39	1658.38	1662.14	976.689	1001.6	1009.77	1043.2	1280	1359	1601	1854	1055	1019	1234	1365
AT3G55110	545.542	-1.21674	0.0984819	-12.355	4.57867e-35	1.61314e-33	ABCG18	protein_coding	773.005	718.998	704.372	852.587	350.867	350.904	299.494	314.105	549	535	680	951	379	357	366	411
AT3G19370	1002.22	0.886445	0.0717488	12.3549	4.58584e-35	1.61319e-33	AT3G19370	protein_coding	698.41	734.453	675.617	707.949	1378.98	1198.88	1300.61	1322.9	496	546	661	788	1490	1211	1584	1731
AT1G80760	307.008	-1.5272	0.123678	-12.3482	4.98099e-35	1.74952e-33	NIP6-1	protein_coding	482.952	467.684	489.953	383.709	173.119	146.456	167.749	144.443	343	348	473	428	187	149	205	189
AT4G23740	1676.18	-0.832327	0.067406	-12.348	4.99545e-35	1.75192e-33	AT4G23740	protein_coding	2172.58	2264.51	2016.78	2133.71	1305.34	1195.24	1126.78	1194.52	1543	1685	1947	2380	1410	1216	1377	1563
AT2G01630	478.411	-1.07593	0.0871659	-12.3435	5.28043e-35	1.84904e-33	AT2G01630	protein_coding	653.323	655.833	631.863	653.56	333.278	320.434	284.765	294.235	464	488	610	729	360	326	348	385
AT1G26290	217.383	2.87545	0.233238	12.3284	6.37235e-35	2.22799e-33	AT1G26290	protein_coding	60.545	57.7886	50.7562	41.2397	218.482	438.385	449.241	422.628	43	43	49	46	236	446	549	553
AT3G57450	1295.26	1.25301	0.101702	12.3204	7.03019e-35	2.45426e-33	AT3G57450	protein_coding	678.668	799.633	836.96	745.902	1545.11	1936.36	2067.82	1751.65	482	595	808	832	1669	1970	2527	2292
AT4G15236	220.275	2.88161	0.23394	12.3177	7.2741e-35	2.53556e-33	ABCG43	protein_coding	68.9932	48.3811	52.8279	42.1363	251.81	336.161	527.796	434.092	49	36	51	47	272	342	645	568
AT4G34050	6879.31	-0.700468	0.0568715	-12.3167	7.36776e-35	2.56431e-33	CCOAOMT1	protein_coding	8814.23	8832.25	8090.96	8335.81	4928.81	5425.75	5098.76	5507.93	6260	6572	7811	9298	5324	5520	6231	7207
AT4G31000	595.48	1.42475	0.11583	12.3003	9.022e-35	3.13531e-33	CBP60F	protein_coding	281.798	323.561	389.489	297.036	834.314	770.262	900.641	966.74	202	243	377	329	883	782	1109	1266
AT2G26510	839.529	-0.940253	0.0765616	-12.281	1.14568e-34	3.97544e-33	NAT3	protein_coding	1109.89	1082.73	1075.24	1148.86	586.682	515.555	578.808	618.462	789	805	1039	1278	633	525	708	810
AT1G72440	4045.75	0.8342	0.0679319	12.2799	1.16072e-34	4.02155e-33	EDA25	protein_coding	2903.35	2970.06	2599.96	3156.63	5286.16	4927.41	5420.35	5102.11	2062	2210	2510	3521	5710	5013	6624	6676
AT3G49110	831.48	-1.37934	0.112366	-12.2754	1.22794e-34	4.24805e-33	PER33	protein_coding	1291.16	1299.57	1092.81	1121.54	558.24	436.419	462.333	389.766	917	967	1055	1251	603	444	565	510
AT5G45950	845.475	-1.52175	0.124049	-12.2673	1.35726e-34	4.68837e-33	AT5G45950	protein_coding	1260.18	1388.27	1248.19	1118.85	520.284	485.565	341.227	401.23	895	1033	1205	1248	562	494	417	525
AT5G60450	2643.47	0.80672	0.065806	12.2591	1.50224e-34	5.18138e-33	ARF4	protein_coding	1882.53	1941.97	1809.61	2057.5	3221.69	3177.8	3476.91	3579.73	1337	1445	1747	2295	3480	3233	4249	4684
AT1G08450	1148.16	-0.870471	0.0710503	-12.2515	1.6497e-34	5.68146e-33	CRT3	protein_coding	1467.92	1493.61	1500.78	1478.23	776.728	746.587	831.794	889.66	1045	1114	1452	1652	826	761	1019	1167
AT4G28250	560.172	-1.90282	0.155397	-12.2449	1.78907e-34	6.15221e-33	EXPB3	protein_coding	819.47	993.157	929.15	793.417	324.02	216.244	175.114	230.803	582	739	897	885	350	220	214	302
AT4G17340	1069.86	-1.23648	0.100999	-12.2425	1.8427e-34	6.32716e-33	TIP2-2	protein_coding	1726.24	1478.31	1490.58	1316.98	577.681	636.936	603.079	729.091	1226	1100	1439	1469	624	648	737	954
AT1G30360	6216.46	-1.23432	0.100839	-12.2405	1.88857e-34	6.47498e-33	ERD4	protein_coding	9026.84	8551.37	10347	6974	3966.93	3610.29	3533.37	3721.88	6411	6363	9989	7779	4285	3673	4318	4870
AT5G47050	961.597	1.50499	0.123109	12.2249	2.28979e-34	7.83888e-33	AT5G47050	protein_coding	443.528	494.563	568.677	495.773	1126.66	1430.16	1712.68	1420.73	315	368	549	553	1217	1455	2093	1859
AT5G07280	312.847	-1.26344	0.103357	-12.224	2.31439e-34	7.9113e-33	EMS1	protein_coding	456.2	417.959	416.408	476.05	187.006	176.927	185.752	186.476	324	311	402	531	202	180	227	244
AT3G16810	2187.59	0.987344	0.0808108	12.218	2.49192e-34	8.50549e-33	APUM24	protein_coding	1392.54	1431.28	1334.16	1705.17	2932.84	2756.12	3026.85	2921.72	989	1065	1288	1902	3168	2804	3699	3823
AT1G20100	2167.31	0.81535	0.0667567	12.2138	2.62449e-34	8.94468e-33	AT1G20100	protein_coding	1443.23	1569.7	1556.87	1706.97	2694.92	2765.95	2934.38	2666.46	1025	1168	1503	1904	2911	2814	3586	3489
AT3G10740	3524.35	-0.881813	0.0722986	-12.1968	3.23205e-34	1.0999e-32	ASD1	protein_coding	4674.64	4539.76	4978.25	4087.22	2474.59	2310.86	2485.96	2643.53	3320	3378	4806	4559	2673	2351	3038	3459
AT1G65270	1663.46	-0.959886	0.0787016	-12.1965	3.24381e-34	1.10227e-32	AT1G65270	protein_coding	2264.59	2090.08	2102.77	2333.53	1013.08	1088.12	1160.86	1254.64	1604	1549	2039	2599	1095	1107	1422	1643
AT4G20940	569.283	-1.12327	0.0921236	-12.193	3.38585e-34	1.14884e-32	AT4G20940	protein_coding	791.31	798.289	712.659	819.416	399.008	331.246	335.498	366.838	562	594	688	914	431	337	410	480
AT1G06720	3216.71	0.825924	0.0677768	12.1859	3.69389e-34	1.25151e-32	AT1G06720	protein_coding	2178.21	2404.27	2204.27	2492.32	4175.23	3791.14	4359.03	4129.23	1547	1789	2128	2780	4510	3857	5327	5403
AT2G21050	767.447	-1.09401	0.0898123	-12.1811	3.9217e-34	1.32579e-32	LAX2	protein_coding	1032.08	1011.97	1045.16	1091.06	566.572	433.47	464.788	494.468	733	753	1009	1217	612	441	568	647
AT1G13440	53879.5	-0.670134	0.0550147	-12.181	3.92468e-34	1.32579e-32	GAPC2	protein_coding	68446.8	70806.3	61196.4	64246.1	42746.5	41454.8	41081.3	41057.6	48612	52686	59079	71662	46174	42175	50204	53723
AT5G14440	2293.69	0.684843	0.0562412	12.1769	4.12743e-34	1.39224e-32	AT5G14440	protein_coding	1728.72	1669.03	1768.17	1866.08	2812.9	2747.39	2926.21	2831.06	1228	1242	1707	2081	3039	2794	3576	3705
AT3G12860	689.274	0.993765	0.0816858	12.1657	4.73354e-34	1.59434e-32	AT3G12860	protein_coding	478.728	497.251	423.659	448.258	895.221	868.906	959.853	942.316	340	370	409	500	967	884	1173	1233
AT4G25730	5324.66	0.871982	0.0718032	12.144	6.16982e-34	2.07506e-32	AT4G25730	protein_coding	3674.94	3597.68	3605.76	4168.8	7079.38	6250.42	7394.06	6826.25	2610	2677	3481	4650	7647	6359	9036	8932
AT5G55120	1091.73	-0.78872	0.0649533	-12.1429	6.25788e-34	2.1016e-32	VTC5	protein_coding	1405.21	1409.77	1389.06	1331.33	773.019	760.784	834.655	829.972	998	1049	1341	1485	835	774	1020	1086
AT2G39750	1256.09	-0.770062	0.063429	-12.1405	6.44055e-34	2.15979e-32	AT2G39750	protein_coding	1595.29	1619.42	1511.29	1610.14	897.073	928.865	898.481	988.171	1133	1205	1459	1796	969	945	1098	1293
AT3G21090	499.882	-1.28482	0.105868	-12.136	6.80474e-34	2.2786e-32	ABCG15	protein_coding	605.45	714.966	769.63	743.212	327.723	280.134	266.762	291.178	430	532	743	829	354	285	326	381
AT2G19540	4250.12	0.636569	0.0524659	12.133	7.06159e-34	2.36116e-32	AT2G19540	protein_coding	3275.06	3201.22	3300.19	3528.69	5026.94	5050.27	5244.41	5374.18	2326	2382	3186	3936	5430	5138	6409	7032
AT1G70330	1309.47	-0.778645	0.0642879	-12.1118	9.14242e-34	3.05248e-32	ENT1	protein_coding	1620.64	1716.19	1610.73	1672.9	916.514	921.984	1017.95	998.871	1151	1277	1555	1866	990	938	1244	1307
AT3G57830	349.832	-1.25481	0.103627	-12.1089	9.4773e-34	3.1597e-32	AT3G57830	protein_coding	470.28	520.097	472.344	510.118	222.185	184.79	197.208	221.632	334	387	456	569	240	188	241	290
AT1G20970	6264.48	0.893871	0.0738255	12.1079	9.59355e-34	3.19382e-32	AT1G20970	protein_coding	4294.47	4211.85	4951.32	4076.46	7511.71	7981.36	8587.94	8500.72	3050	3134	4780	4547	8114	8120	10495	11123
AT1G12240	5124.7	-1.50974	0.124727	-12.1044	1.00127e-33	3.32852e-32	BFRUCT4	protein_coding	7855.37	7413.07	9380.58	5694.67	2419.97	2700.1	2499.05	3034.82	5579	5516	9056	6352	2614	2747	3054	3971
AT2G16510	2705.24	-0.792271	0.0654831	-12.0989	1.07083e-33	3.55463e-32	VHA-C3	protein_coding	3414.46	3545.26	3545.68	3214.01	1878.39	2171.28	1973.71	1899.15	2425	2638	3423	3585	2029	2209	2412	2485
AT5G56950	2980.37	0.788767	0.0652037	12.097	1.09584e-33	3.63239e-32	NAP1;3	protein_coding	2126.12	2273.91	2110.01	2229.64	3701.23	4141.07	3759.22	3501.78	1510	1692	2037	2487	3998	4213	4594	4582
AT1G64390	1136.28	-1.042	0.0861976	-12.0885	1.21515e-33	4.02207e-32	AtGH9C2	protein_coding	1522.07	1666.46	1357.99	1573.39	807.273	678.219	774.101	710.75	1081	1240	1311	1755	872	690	946	930
AT2G34190	358.242	-1.35129	0.111855	-12.0807	1.33545e-33	4.4139e-32	NAT2	protein_coding	571.658	450.213	493.06	544.185	219.408	182.824	201.299	203.29	406	335	476	607	237	186	246	266
AT5G62350	2475.02	-0.640699	0.0530498	-12.0773	1.39198e-33	4.59413e-32	AT5G62350	protein_coding	3038.52	2881.37	3125.13	3016.78	1950.6	1925.55	1859.15	2003.09	2158	2144	3017	3365	2107	1959	2272	2621
AT4G39840	2165.39	1.02079	0.0845873	12.0679	1.56153e-33	5.14631e-32	AT4G39840	protein_coding	1392.54	1510.57	1341.41	1475.67	2522.73	2852.45	3284.61	2943.11	989	1124	1295	1646	2725	2902	4014	3851
AT4G34480	854.143	-1.06358	0.0881374	-12.0673	1.57239e-33	5.17469e-32	AT4G34480	protein_coding	1140.5	1143.68	1254.4	1081.2	599.9	595.653	495.065	522.745	810	851	1211	1206	648	606	605	684
AT4G30460	155.633	-1.92072	0.1593	-12.0573	1.77516e-33	5.83365e-32	AT4G30460	protein_coding	233.732	284.911	249.638	216.957	62.9525	65.856	74.4643	56.5543	166	212	241	242	68	67	91	74
AT3G11964	3961.1	0.888567	0.073712	12.0546	1.83487e-33	6.02127e-32	AT3G11964	protein_coding	2680.88	2931.09	2541.95	2960.3	5102.85	4657.1	5551.27	5263.37	1904	2181	2454	3302	5512	4738	6784	6887
AT3G03990	1895.4	-0.795526	0.0660314	-12.0477	1.99459e-33	6.53605e-32	D14	protein_coding	2571.05	2462.06	2355.5	2234.12	1441.43	1431.14	1306.81	1361.12	1826	1832	2274	2492	1557	1456	1597	1781
AT3G16470	1858.49	-1.21264	0.100675	-12.0451	2.05942e-33	6.73887e-32	JAL35	protein_coding	2583.01	2552.34	2750.35	2498.77	1324.96	1160.81	902.416	1095.29	1833	1899	2655	2792	1430	1181	1103	1433
AT1G12080	2612.28	0.991048	0.0823554	12.0338	2.36078e-33	7.71401e-32	AT1G12080	protein_coding	1962.72	1541.42	1723.58	1766.97	3412.33	3857.84	3297.59	3335.82	1394	1147	1664	1971	3685	3925	4030	4365
AT1G09520	887.03	1.0573	0.0879018	12.0282	2.52496e-33	8.23877e-32	AT1G09520	protein_coding	587.146	537.568	579.035	597.08	1122.96	1372.16	1121.06	1179.23	417	400	559	666	1213	1396	1370	1543
AT5G11740	5949.17	0.843454	0.0701444	12.0245	2.64073e-33	8.60428e-32	AGP15	protein_coding	4157.9	4289.79	4570.13	4012.81	7632.06	8413.84	7590.45	6926.37	2953	3192	4412	4476	8244	8560	9276	9063
AT4G00750	1297.26	-1.33072	0.110696	-12.0213	2.74527e-33	8.93224e-32	AT4G00750	protein_coding	1843.1	1825.04	2256.06	1501.66	715.621	788.306	694.727	753.547	1309	1358	2178	1675	773	802	849	986
AT2G30520	16448.7	-0.691187	0.0575814	-12.0037	3.39954e-33	1.10454e-31	RPT2	protein_coding	21480.7	19575.3	19089.2	21117.8	12417.8	12457.6	12078.4	13373	15251	14597	18507	23601	13441	12544	14753	17512
AT5G14520	4432.3	0.715765	0.0597077	11.9878	4.11602e-33	1.33544e-31	AT5G14520	protein_coding	3237.05	3339.64	3204.89	3633.58	5410.21	5381.52	5859.77	5391.76	2299	2485	3094	4053	5844	5475	7161	7055
AT2G29450	3359.66	-1.2854	0.107249	-11.9852	4.24619e-33	1.37573e-31	GSTU5	protein_coding	5120.98	5121.68	4886.06	3929.43	2135.75	2213.55	1668.49	1801.33	3637	3811	4717	4383	2307	2252	2039	2357
AT1G21910	2276.58	1.41855	0.11839	11.9819	4.41881e-33	1.42964e-31	ERF012	protein_coding	1420.7	1436.65	1082.45	1025.61	2901.37	3178.78	3782.95	3384.08	1009	1069	1045	1144	3134	3234	4623	4428
AT4G17090	8481.98	-1.11543	0.0931529	-11.9742	4.84999e-33	1.56694e-31	BAM3	protein_coding	13381.9	12013.3	10870.1	10165.6	4823.27	5710.8	5028.39	5862.54	9504	8939	10494	11339	5210	5810	6145	7671
AT1G62790	943.651	-1.05607	0.0882447	-11.9675	5.26035e-33	1.69713e-31	AT1G62790	protein_coding	1238.03	1300.75	1276.57	1283.48	512.797	637.219	619.788	680.581	880	968	1233	1431	554	649	757	889
AT5G65890	309.688	-1.48264	0.123929	-11.9637	5.508e-33	1.77454e-31	ACR1	protein_coding	492.987	498.775	408.269	425.102	163.921	171.757	179.083	137.614	350	371	394	474	177	175	219	180
AT2G28950	2793.71	-1.15171	0.0963101	-11.9583	5.87492e-33	1.89009e-31	EXPA6	protein_coding	3866.44	4167.5	3852.29	3525.1	1962.64	1905.89	1455.74	1614.09	2746	3101	3719	3932	2120	1939	1779	2112
AT5G38990	1136.64	-1.02968	0.0861196	-11.9564	6.01034e-33	1.93096e-31	AT5G38990	protein_coding	1561.5	1584.48	1412.89	1548.28	732.285	644.799	777.375	831.501	1109	1179	1364	1727	791	656	950	1088
AT5G11240	1508.15	0.926689	0.0775103	11.9557	6.06236e-33	1.94495e-31	AT5G11240	protein_coding	1043.35	1025.41	939.508	1149.33	1958.01	1882.3	2139.83	1927.43	741	763	907	1282	2115	1915	2615	2522
AT4G15670	378.187	-1.20414	0.100776	-11.9487	6.59676e-33	2.11345e-31	GRXS7	protein_coding	528.009	512.034	507.562	560.323	233.294	253.595	202.936	227.746	375	381	490	625	252	258	248	298
AT5G13000	5695.86	-0.8162	0.0683758	-11.937	7.59367e-33	2.42945e-31	CALS3	protein_coding	7239.9	7492.19	7379.17	6955.02	4101.08	3662.3	4197.65	4539.53	5142	5575	7124	7758	4430	3726	5129	5940
AT5G54870	1130.94	-0.788002	0.0660394	-11.9323	8.03196e-33	2.56609e-31	AT5G54870	protein_coding	1498.14	1409.77	1475.04	1348.36	787.832	855.145	837.11	836.086	1064	1049	1424	1504	851	870	1023	1094
AT1G58030	2098.91	-0.770974	0.0646465	-11.926	8.66422e-33	2.76425e-31	CAT2	protein_coding	2621.74	2462.06	2887.93	2614.24	1569.18	1494.05	1531.84	1610.27	1862	1832	2788	2916	1695	1520	1872	2107
AT1G75200	1520.01	-0.94782	0.0795077	-11.9211	9.18738e-33	2.92709e-31	TYW1	protein_coding	1944.48	2025.29	1795.11	2243.08	1014.65	995.704	1104.69	1037.08	1381	1507	1733	2502	1096	1013	1350	1357
AT1G03110	1138.19	0.799169	0.0670908	11.9118	1.02793e-32	3.27046e-31	TRM82	protein_coding	829.326	878.924	772.738	844.518	1468.27	1377.08	1492.56	1442.13	589	654	746	942	1586	1401	1824	1887
AT1G55960	6678.01	-2.28594	0.191924	-11.9106	1.04192e-32	3.31038e-31	AT1G55960	protein_coding	12069.6	11895	12793.7	7575.56	1816.36	2648	2173.38	2452.47	8572	8851	12351	8450	1962	2694	2656	3209
AT1G56110	9468.98	0.796427	0.0668829	11.9078	1.07811e-32	3.4206e-31	NOP56	protein_coding	7065.47	7194.01	6291.7	7129.1	11994.3	12563.8	12612.3	10901.2	5018	5353	6074	7952	12956	12782	15413	14264
AT2G18900	2044.51	0.949604	0.079809	11.8985	1.20565e-32	3.81999e-31	AT2G18900	protein_coding	1364.38	1349.3	1264.76	1597.59	2782.87	2532.02	2824.73	2640.47	969	1004	1221	1782	3006	2576	3452	3455
AT5G65990	862.423	-0.965238	0.0811549	-11.8938	1.27515e-32	4.03464e-31	AT5G65990	protein_coding	1202.45	1193.4	1115.6	1051.61	623.044	615.311	551.527	546.436	854	888	1077	1173	673	626	674	715
AT3G26180	688.193	-1.31041	0.110254	-11.8853	1.41149e-32	4.45987e-31	CYP71B20	protein_coding	1114	940.896	982.306	888.302	407.54	382.959	332.58	456.964	772	708	959	1002	423	394	411	603
AT2G21440	3054.08	0.632203	0.0531947	11.8847	1.42152e-32	4.4854e-31	AT2G21440	protein_coding	2390.83	2376.05	2374.15	2440.32	3865.1	3474.64	3804.23	3707.36	1698	1768	2292	2722	4175	3535	4649	4851
AT4G31340	4338.9	-0.748814	0.0631271	-11.862	1.86433e-32	5.87455e-31	AT4G31340	protein_coding	5536.29	5288.3	5359.48	5579.95	2999.52	3090.34	3305.87	3551.44	3932	3935	5174	6224	3240	3144	4040	4647
AT1G78670	1168.23	-1.23995	0.10458	-11.8564	1.99378e-32	6.27386e-31	GGH3	protein_coding	1648.8	1674.53	1872.8	1370.77	600.826	757.836	711.093	709.221	1171	1246	1808	1529	649	771	869	928
AT5G52882	9029.56	0.972295	0.0820409	11.8513	2.11787e-32	6.65523e-31	AT5G52882	protein_coding	5785.57	5952.22	6072.1	6575.95	10539	11085.4	13289.8	12936.4	4109	4429	5862	7335	11384	11278	16241	16927
AT4G38400	763.453	1.782	0.150399	11.8485	2.19206e-32	6.87892e-31	EXLA2	protein_coding	328.07	373.61	407.086	268.955	927.623	1079.25	1446.73	1276.29	233	278	393	300	1002	1098	1768	1670
AT3G22380	15876.7	0.721275	0.0609352	11.8368	2.5201e-32	7.89757e-31	TIC	protein_coding	12077.4	11654.8	12490.9	11730	21927.6	18854.9	19405.8	18872.1	8577	8672	12060	13084	23687	19180	23716	24694
AT2G43650	3168.42	0.710368	0.0600224	11.8351	2.5719e-32	8.04892e-31	EMB2777	protein_coding	2479.53	2454	2234.31	2450.18	4140.05	3694.82	4012.07	3882.37	1761	1826	2157	2733	4472	3759	4903	5080
AT2G44300	162.744	-1.96731	0.166232	-11.8347	2.58205e-32	8.0697e-31	AT2G44300	protein_coding	299.909	276.848	235.136	225.026	59.2494	80.5999	67.0997	58.0828	213	206	227	251	64	82	82	76
AT4G02500	2091.67	-0.687049	0.0580729	-11.8308	2.70533e-32	8.44349e-31	XXT2	protein_coding	2589.36	2445.94	2575.1	2711.07	1551.59	1553.02	1637.4	1669.88	1839	1820	2486	3024	1676	1580	2001	2185
AT2G26690	2356.85	-1.25669	0.106227	-11.8302	2.72644e-32	8.49783e-31	NPF6.2	protein_coding	3614.4	3504.94	3517.72	2655.48	1495.12	1521.57	1213.52	1332.08	2567	2608	3396	2962	1615	1548	1483	1743
AT3G07180	1230.74	-0.862418	0.0729889	-11.8157	3.2368e-32	1.00749e-30	AT3G07180	protein_coding	1534.73	1561.11	1549.13	1705.99	922.581	802.846	846.339	923.187	1073	1161	1492	1855	967	844	1057	1232
AT1G18650	616.481	-1.07767	0.091335	-11.7991	3.94691e-32	1.22685e-30	PDCB3	protein_coding	820.878	766.035	928.114	830.174	418.449	385.307	363.32	419.571	583	570	896	926	452	392	444	549
AT2G28100	719.437	-0.953588	0.0809279	-11.7832	4.76631e-32	1.47955e-30	FUC1	protein_coding	898.32	985.094	919.827	990.65	534.17	476.719	497.52	453.198	638	733	888	1105	577	485	608	593
AT4G22120	666.376	-0.98497	0.0836501	-11.7749	5.25879e-32	1.63022e-30	CSC1	protein_coding	930.503	940.139	824.426	848.734	456.987	456.563	409.359	464.297	640	698	808	933	506	461	500	618
AT4G34250	655.01	-1.07255	0.0912017	-11.7602	6.26168e-32	1.9385e-30	KCS16	protein_coding	870.159	946.12	913.612	823.002	378.641	449.197	398.507	460.841	618	704	882	918	409	457	487	603
AT2G22770	395.103	-1.46021	0.124223	-11.7548	6.67575e-32	2.06391e-30	NAI1	protein_coding	515.337	618.203	604.931	577.356	246.255	233.936	189.025	175.777	366	460	584	644	266	238	231	230
AT4G08230	1529.65	1.57313	0.133973	11.7422	7.74556e-32	2.39144e-30	AT4G08230	protein_coding	787.086	798.289	783.096	710.041	2201.48	3086.39	1989.26	1881.58	559	594	756	792	2378	3140	2431	2462
AT3G55360	2404.79	-0.698977	0.0595481	-11.738	8.1376e-32	2.50911e-30	ECR	protein_coding	3011.76	3050.7	2752.23	3089.39	1871.91	1896.06	1751.96	1814.32	2139	2270	2657	3446	2022	1929	2141	2374
AT3G54720	787.981	-0.946647	0.0807083	-11.7292	9.02602e-32	2.77931e-30	AMP1	protein_coding	995.473	1007.94	1076.24	1068.65	594.345	523.899	489.337	547.965	707	750	1039	1192	642	533	598	717
AT3G14240	5138.14	-0.682505	0.0582488	-11.7171	1.0423e-31	3.20519e-30	AT3G14240	protein_coding	6376.94	6229.07	6472.97	6249.61	3853.06	3622.08	4225.64	4075.73	4529	4635	6249	6971	4162	3685	5164	5333
AT5G45670	1720.73	-0.834725	0.0712674	-11.7126	1.09893e-31	3.37479e-30	AT5G45670	protein_coding	2431.66	2183.87	2036.46	2172.26	1159.07	1239.47	1243.8	1299.22	1727	1625	1966	2423	1252	1261	1520	1700
AT2G31790	1987.22	-0.971266	0.082943	-11.7101	1.13213e-31	3.47211e-30	UGT74C1	protein_coding	2786.48	2877.33	2432.16	2434.94	1451.61	1302.38	1213.52	1399.34	1979	2141	2348	2716	1568	1325	1483	1831
AT1G62810	519.174	-1.31184	0.112037	-11.7091	1.14545e-31	3.50827e-30	AT1G62810	protein_coding	753.293	723.029	735.447	751.281	300.876	238.851	292.947	357.667	535	538	710	838	325	243	358	468
AT4G30990	2760.34	0.818817	0.0699922	11.6987	1.29428e-31	3.95885e-30	AT4G30990	protein_coding	1958.56	2060.23	1886.27	2085.3	3628.1	3128.65	3697.03	3638.58	1391	1533	1821	2326	3919	3183	4518	4761
AT3G14870	720.712	1.1783	0.100804	11.6891	1.44971e-31	4.42836e-30	AT3G14870	protein_coding	428.552	415.991	468.275	452.879	908.96	903.515	1159.14	1028.38	298	308	453	512	996	908	1423	1351
AT1G14710	5584.38	0.756287	0.0647988	11.6713	1.78666e-31	5.44973e-30	AT1G14710	protein_coding	4115.94	4129.07	3878.61	4488.14	6625.62	6768.5	7564.81	7104.36	2917	3085	3741	5014	7164	6875	9240	9282
AT1G20450	3177.42	1.01933	0.0873374	11.6712	1.78882e-31	5.44973e-30	ERD10	protein_coding	2172.58	2209.4	2171.12	1847.72	3928.97	4837	4377.84	3874.75	1543	1644	2096	2061	4244	4921	5350	5070
AT4G21400	952.408	1.85761	0.159167	11.6708	1.79684e-31	5.46692e-30	CRK28	protein_coding	336.518	443.494	402.942	463.499	1132.22	1217.84	1877.97	1744.78	239	330	389	517	1223	1239	2295	2283
AT1G14020	1146.43	0.810768	0.069513	11.6635	1.95727e-31	5.94715e-30	AT1G14020	protein_coding	818.062	848.014	812.1	849.897	1518.27	1545.16	1428.73	1351.19	581	631	784	948	1640	1572	1746	1768
AT4G37330	921.155	-0.976007	0.0837702	-11.651	2.26781e-31	6.88161e-30	CYP81D4	protein_coding	1181.33	1229.69	1299.98	1176.23	630.45	562.233	590.805	698.522	839	915	1255	1312	681	572	722	914
AT5G05290	95.1549	2.84489	0.244241	11.6479	2.35293e-31	7.12915e-30	EXPA2	protein_coding	15.4883	20.1588	35.2186	20.6199	160.158	196.585	168.568	144.443	11	15	34	23	173	200	206	189
AT5G55920	4273.88	1.03448	0.0888138	11.6478	2.35559e-31	7.12915e-30	OLI2	protein_coding	2778.03	3023.82	2328.57	3086.71	5341.7	5661.65	6216.54	5754.01	1973	2250	2248	3443	5770	5760	7597	7529
AT5G57015	1577.74	0.687611	0.0590619	11.6422	2.51452e-31	7.60014e-30	ckl12	protein_coding	1230.61	1134.27	1209.86	1256.92	1946.9	1940.3	2014.63	1888.45	874	844	1168	1402	2103	1974	2462	2471
AT1G35460	1028.01	1.32237	0.113605	11.6401	2.57812e-31	7.78212e-30	BHLH80	protein_coding	554.762	678.68	643.257	476.05	1291.45	1428.19	1538.38	1613.32	394	505	621	531	1395	1453	1880	2111
AT4G29210	307.889	-1.3188	0.113426	-11.627	3.00558e-31	9.06052e-30	GGT3	protein_coding	431.931	438.086	444.468	444.883	190.652	146.821	168.559	197.714	306	328	429	495	206	149	206	259
AT3G25020	112.178	-2.02503	0.174174	-11.6265	3.02332e-31	9.10207e-30	AtRLP42	protein_coding	156.291	186.805	181.272	195.441	45.3628	44.2317	48.2791	39.7408	111	139	175	218	49	45	59	52
AT1G48750	648.709	-1.17297	0.10089	-11.6262	3.03472e-31	9.12441e-30	AT1G48750	protein_coding	913.808	835.919	966.44	878.586	373.086	433.47	342.045	446.32	649	622	933	980	403	441	418	584
AT1G42440	3516.61	0.728434	0.0626599	11.6252	3.06837e-31	9.21354e-30	AT1G42440	protein_coding	2572.46	2632.74	2518.13	2862.58	4324.28	4187.26	4705.98	4329.46	1827	1959	2431	3193	4671	4260	5751	5665
AT1G66180	8696.53	1.04559	0.0899492	11.6243	3.10267e-31	9.30438e-30	AT1G66180	protein_coding	5184.35	5225.16	6523.73	5767.29	10284.4	11445.2	12948.6	12193.6	3682	3888	6298	6433	11109	11644	15824	15955
AT3G61210	719.129	-1.41417	0.121662	-11.6238	3.12067e-31	9.34615e-30	AT3G61210	protein_coding	1074.32	966.279	1120.78	1022.93	430.484	338.126	323.224	476.89	763	719	1082	1141	465	344	395	624
AT1G62560	252.603	-2.68843	0.231604	-11.6079	3.75874e-31	1.12424e-29	FMOGS-OX3	protein_coding	450.568	460.965	428.838	407.915	100.909	78.634	31.095	61.904	320	343	414	455	109	80	38	81
AT1G64650	1863.33	-0.758019	0.0653288	-11.6031	3.97255e-31	1.18665e-29	AT1G64650	protein_coding	2399.7	2345.22	2120.36	2501.6	1377.92	1414.16	1390.74	1356.91	1706	1748	2049	2792	1489	1438	1693	1775
AT5G67130	1066.44	-0.832599	0.0718685	-11.585	4.90751e-31	1.46403e-29	AT5G67130	protein_coding	1323.54	1284.79	1432.57	1419.19	770.242	805.999	710.275	784.881	940	956	1383	1583	832	820	868	1027
AT1G20220	6502.86	0.541459	0.0467681	11.5775	5.35708e-31	1.59607e-29	AT1G20220	protein_coding	5337.82	5292.36	5264.15	5292.14	7736.67	7793.62	8027.42	7278.69	3791	3938	5082	5903	8357	7929	9810	9524
AT2G32220	1034.26	1.05068	0.0907605	11.5764	5.42968e-31	1.61561e-29	RPL27A	protein_coding	685.708	667.929	582.143	756.66	1372.92	1423.28	1500.74	1284.7	487	497	562	844	1483	1448	1834	1681
AT5G15550	1941.48	0.856793	0.0740401	11.572	5.71287e-31	1.69768e-29	AT5G15550	protein_coding	1354.49	1454.13	1245.1	1471.15	2424.58	2589.07	2657	2336.31	962	1082	1202	1641	2619	2634	3247	3057
AT3G09090	2152.35	-0.668224	0.0577557	-11.5698	5.8596e-31	1.73903e-29	DEX1	protein_coding	2680.52	2565.2	2567.36	2756.42	1655.06	1566.38	1687.9	1739.96	1904	1909	2479	3075	1788	1592	2063	2277
AT3G51730	4013.19	-0.798895	0.0690821	-11.5644	6.24046e-31	1.84967e-29	AT3G51730	protein_coding	5343.45	4780.33	5372.91	4890.5	2669	3170.92	2891.02	2987.44	3795	3557	5187	5455	2883	3226	3533	3909
AT1G60800	2225.53	-0.828138	0.0716412	-11.5595	6.60783e-31	1.95604e-29	NIK3	protein_coding	3010.36	2795.35	2894.14	2691.34	1767.3	1489.13	1508.11	1648.48	2138	2080	2794	3002	1909	1515	1843	2157
AT1G78380	21968.8	-0.952287	0.0823989	-11.557	6.80129e-31	2.01071e-29	GSTU19	protein_coding	30569.6	28743.8	31352.8	25202	14122.6	16836.5	14973.1	13949.8	21711	21388	30268	28111	15255	17129	18298	18253
AT3G14620	590.819	-1.64043	0.142022	-11.5505	7.33546e-31	2.16585e-29	CYP72A8	protein_coding	1010.96	903.115	1017.2	649.078	316.614	244.748	292.129	292.707	718	672	982	724	342	249	357	383
AT1G75840	2628.3	0.626145	0.0542117	11.55	7.38111e-31	2.17653e-29	ARAC5	protein_coding	2044.45	2073.67	2130.73	2018.95	3003.2	3249.55	3190.51	3315.3	1452	1543	2057	2252	3244	3306	3899	4338
AT3G02110	2210.47	-0.861687	0.0746508	-11.5429	8.01698e-31	2.361e-29	SCPL25	protein_coding	2858.29	2799.39	2939.72	2808.79	1365.51	1738.8	1564.57	1608.74	2030	2083	2838	3133	1475	1769	1912	2105
AT1G21830	1235.73	0.975796	0.084553	11.5406	8.23167e-31	2.42112e-29	AT1G21830	protein_coding	781.454	819.792	873.214	856.173	1447.91	1567.77	1774.87	1764.65	555	610	843	955	1564	1595	2169	2309
AT3G58660	4565.95	0.877628	0.0760489	11.5403	8.26268e-31	2.42713e-29	AT3G58660	protein_coding	3166.65	3323.52	2797.81	3584.27	5971.23	5891.66	6181.36	5611.1	2249	2473	2701	3998	6450	5994	7554	7342
AT5G10550	4211.3	0.96033	0.083235	11.5376	8.52983e-31	2.50241e-29	GTE2	protein_coding	2692.14	2932.43	3148.96	2661.76	6224.89	5801.23	5142.95	5086.06	1912	2182	3040	2969	6724	5902	6285	6655
AT5G58560	980.059	-0.793176	0.0687843	-11.5313	9.16979e-31	2.68673e-29	AT5G58560	protein_coding	1248.92	1245.81	1254.4	1223.74	731.36	694.928	670.179	771.125	887	927	1211	1365	790	707	819	1009
AT2G05070	90772.1	-0.846759	0.0735844	-11.5073	1.21201e-30	3.54664e-29	LHCB2.2	protein_coding	120228	111145	122922	112387	70417	68166.9	56208.3	64701.9	85388	82702	118669	125360	76063	69351	68690	84661
AT1G64500	4125.04	-1.16538	0.101382	-11.4949	1.39928e-30	4.08942e-29	AT1G64500	protein_coding	6812.02	5196.94	5008.29	5809.43	2400.53	2500.56	2360.76	2911.78	4838	3867	4835	6480	2593	2544	2885	3810
AT1G52600	1538.53	0.845713	0.0736315	11.4858	1.55571e-30	4.54082e-29	AT1G52600	protein_coding	1116.56	1095.3	1078.31	1108.99	1926.53	2191.92	2001.53	1789.1	793	815	1041	1237	2081	2230	2446	2341
AT2G22170	1717.23	-1.03756	0.0903648	-11.4819	1.62576e-30	4.73924e-29	AT2G22170	protein_coding	2527.4	2394.87	2068.58	2250.26	956.322	1147.07	1210.25	1183.05	1795	1782	1997	2510	1033	1167	1479	1548
AT3G20570	435.881	-1.23987	0.108022	-11.478	1.70254e-30	4.95678e-29	ENODL9	protein_coding	563.21	647.77	595.609	642.802	234.22	283.083	229.939	290.414	400	482	575	717	253	288	281	380
AT1G04680	1370.14	-0.86003	0.0749935	-11.4681	1.90884e-30	5.55038e-29	AT1G04680	protein_coding	1830.43	1873.43	1703.96	1662.14	1036.86	953.438	882.116	1018.74	1300	1394	1645	1854	1120	970	1078	1333
AT2G27190	779.416	-0.871169	0.0760131	-11.4608	2.07627e-30	6.02958e-29	PAP12	protein_coding	943.376	1068.42	987.157	1031.89	575.83	540.609	517.159	570.892	670	795	953	1151	622	550	632	747
AT2G34260	763.805	1.11609	0.0974192	11.4566	2.17882e-30	6.31941e-29	AT2G34260	protein_coding	456.483	502.44	421.849	546.317	965.884	1104.25	1116.26	996.952	324	375	407	609	1043	1123	1364	1304
AT3G28740	2332.13	-3.53392	0.308982	-11.4373	2.72286e-30	7.88738e-29	CYP81D11	protein_coding	5059.03	4116.43	5016.58	2982.71	201.818	437.402	372.322	470.776	3593	3063	4843	3327	218	445	455	616
AT1G30820	5334.6	-0.890527	0.077928	-11.4276	3.04519e-30	8.80997e-29	AT1G30820	protein_coding	7245.69	7167.13	7232.24	6081.97	3865.1	3328.19	3994.89	3761.62	5146	5333	6982	6784	4175	3386	4882	4922
AT5G12050	1017.28	1.36603	0.119547	11.4267	3.07608e-30	8.88814e-29	AT5G12050	protein_coding	447.752	510.69	656.723	652.664	1583.07	1554.99	1402.55	1329.79	318	380	634	728	1710	1582	1714	1740
AT3G27020	2565.47	-0.744503	0.0651636	-11.4251	3.13174e-30	9.0376e-29	YSL6	protein_coding	3452.48	3035.92	3290.87	3073.26	1948.75	2015	1783.87	1923.61	2452	2259	3177	3428	2105	2050	2180	2517
AT5G46700	307.553	-1.38194	0.121023	-11.4189	3.36588e-30	9.70108e-29	TRN2	protein_coding	411.143	456.933	442.304	465.292	192.56	192.653	149.747	149.792	292	340	427	519	208	196	183	196
AT2G29270	68.4092	5.30184	0.464403	11.4165	3.46045e-30	9.96114e-29	AT2G29270	pseudogene	2.81605	1.34392	5.17921	3.58606	154.604	149.405	120.288	110.052	2	1	5	4	167	152	147	144
AT5G13630	111265	-0.691457	0.0605745	-11.415	3.52018e-30	1.01155e-28	CHLH	protein_coding	145670	143361	133656	127036	88878.6	79326	84918.9	87270.3	103457	106674	129031	141700	96005	80704	103776	114191
AT5G67440	2078.79	0.713579	0.0625129	11.4149	3.52286e-30	1.01155e-28	NPY3	protein_coding	1610.65	1534.06	1625.42	1531.73	2611.47	2364.93	2689.61	2662.43	1143	1141	1570	1709	2822	2405	3289	3483
AT1G68400	1123.93	-0.902717	0.0791418	-11.4063	3.88867e-30	1.11519e-28	AT1G68400	protein_coding	1505.18	1427.24	1462.61	1463.11	886.889	725.399	720.094	800.931	1069	1062	1412	1632	958	738	880	1048
AT1G70710	887.565	-1.135	0.0995838	-11.3975	4.30427e-30	1.23283e-28	CEL1	protein_coding	1210.9	1204.15	1231.62	1233.61	628.599	443.299	550.709	597.641	860	896	1189	1376	679	451	673	782
AT2G27080	626.654	1.91802	0.168369	11.3918	4.59485e-30	1.31399e-28	AT2G27080	protein_coding	232.259	311.345	340.023	167.27	935.69	987.746	1091.08	947.815	165	231	329	187	1013	1001	1330	1243
AT5G25900	1412.26	-0.7927	0.0695858	-11.3917	4.59906e-30	1.31399e-28	KO	protein_coding	1667.1	1821.01	1852.08	1823.51	972.986	982.926	1070.32	1108.16	1184	1355	1788	2034	1051	1000	1308	1450
AT1G11820	2866.12	-0.589778	0.0517876	-11.3884	4.77669e-30	1.36305e-28	AT1G11820	protein_coding	3577.79	3324.86	3344.73	3527.79	2343.13	2295.13	2203.65	2311.85	2541	2474	3229	3935	2531	2335	2693	3025
AT3G25190	299.646	-1.7879	0.157046	-11.3846	4.98849e-30	1.42172e-28	AT3G25190	protein_coding	457.608	455.589	594.573	351.434	144.42	125.814	130.926	136.8	325	339	574	392	156	128	160	179
AT1G11680	3284.49	-0.695444	0.0611	-11.3821	5.13743e-30	1.46235e-28	CYP51G1	protein_coding	4136.78	3933.66	3879.23	4296.11	2381.08	2440.6	2512.97	2695.5	2938	2927	3745	4792	2572	2483	3071	3527
AT3G14770	2011.6	-0.776982	0.0683329	-11.3705	5.86225e-30	1.66661e-28	SWEET2	protein_coding	2786.48	2552.11	2536.78	2290.6	1471.98	1520.59	1463.1	1471.18	1979	1899	2449	2555	1590	1547	1788	1925
AT1G44446	10722.7	-0.707922	0.0622762	-11.3675	6.07304e-30	1.7244e-28	CAO	protein_coding	14144.2	13418.8	12736.6	12910.5	8836.53	7920.53	7548.42	8265.75	10039	9985	12309	14412	9547	8062	9210	10812
AT4G06744	334.496	-1.37467	0.120935	-11.3671	6.09931e-30	1.72972e-28	AT4G06744	protein_coding	468.872	486.499	508.598	468.878	148.123	178.892	202.117	213.989	333	362	491	523	160	182	247	280
AT1G18480	1432.85	0.698398	0.0615036	11.3554	6.97163e-30	1.97466e-28	AT1G18480	protein_coding	1065.87	1088.58	1080.38	1133.2	1805.25	1738.8	1864.06	1686.69	757	810	1043	1264	1950	1769	2278	2207
AT3G10080	403.863	-1.27715	0.112569	-11.3454	7.81239e-30	2.21008e-28	AT3G10080	protein_coding	558.986	555.039	550.032	621.286	262.919	249.663	191.48	241.502	397	413	531	693	284	254	234	316
AT1G28400	1313.71	-0.962692	0.0850282	-11.322	1.02074e-29	2.88405e-28	AT1G28400	protein_coding	1747.36	1822.36	1635.59	1741.03	1035.01	812.879	828.927	886.526	1241	1356	1579	1942	1118	827	1013	1160
AT2G40360	6498.13	0.804301	0.0711009	11.3121	1.14306e-29	3.22571e-28	AT2G40360	protein_coding	4638.03	4682.22	4410.61	5196.21	8244	7542.97	8999.54	8271.44	3294	3484	4258	5796	8905	7674	10998	10823
AT2G41370	442.594	-1.00343	0.0887669	-11.3041	1.25184e-29	3.52833e-28	NPR5	protein_coding	616.715	596.701	595.609	554.944	299.024	290.946	275.763	311.048	438	444	575	619	323	296	337	407
AT1G15020	640.868	-0.834541	0.0738287	-11.3037	1.2574e-29	3.53966e-28	QSOX1	protein_coding	823.396	809.732	833.871	818.91	467.176	428.997	471.818	473.045	588	592	804	912	508	439	578	619
AT3G50780	1157.15	0.984952	0.0871742	11.2987	1.33233e-29	3.74602e-28	AT3G50780	protein_coding	716.684	780.818	819.35	787.141	1765.45	1499.94	1488.47	1399.34	509	581	791	878	1907	1526	1819	1831
AT4G23640	1326.68	-0.710465	0.0628995	-11.2952	1.38513e-29	3.88972e-28	POT3	protein_coding	1762.85	1626.14	1603.48	1598.49	965.58	1004.55	1046.59	1005.75	1252	1210	1548	1783	1043	1022	1279	1316
AT5G64620	1158.99	-0.732393	0.0648894	-11.2868	1.52483e-29	4.27679e-28	C/VIF2	protein_coding	1475.61	1446.06	1431.53	1434.43	924.846	880.701	806.015	872.77	1048	1076	1382	1600	999	896	985	1142
AT4G24275	668.518	1.54004	0.136459	11.2857	1.54351e-29	4.32389e-28	AT4G24275	protein_coding	364.678	318.509	368.76	317.367	718.399	1083.18	1121.06	1056.19	259	237	356	354	776	1102	1370	1382
AT1G15290	9005.81	-0.888686	0.0788283	-11.2737	1.76972e-29	4.95154e-28	AT1G15290	protein_coding	11966.8	12235.1	11689.5	10891.8	7140.48	5479.81	6193.63	6449.48	8499	9104	11285	12149	7713	5575	7569	8439
AT1G79010	3279.06	-0.761593	0.067574	-11.2705	1.83532e-29	5.12885e-28	AT1G79010	protein_coding	4153.67	4283.07	4015.96	4051.36	2192.23	2352.14	2652.89	2531.19	2950	3187	3877	4519	2368	2393	3242	3312
AT2G21650	293.494	1.8768	0.166564	11.2677	1.89374e-29	5.28567e-28	RL2	protein_coding	137.986	151.863	116.014	99.5133	551.76	507.19	409.145	374.481	98	113	112	111	596	516	500	490
AT1G56170	446.909	1.63367	0.145038	11.2637	1.98295e-29	5.52796e-28	NFYC2	protein_coding	204.661	236.146	228.402	201.919	745.684	834.28	563.719	560.457	145	174	222	224	811	854	685	736
AT1G05835	181.917	-1.74147	0.154678	-11.2587	2.09926e-29	5.84511e-28	AT1G05835	protein_coding	298.501	284.911	294.179	244.749	75.9133	68.8048	85.1021	103.173	212	212	284	273	82	70	104	135
AT2G18710	4917.22	-0.51826	0.0460357	-11.2578	2.12034e-29	5.89666e-28	SCY1	protein_coding	5826.41	5837.99	5878.4	5625.64	3897.5	3970.04	4127.45	4174.32	4138	4344	5675	6275	4210	4039	5044	5462
AT3G06530	3963.89	0.998031	0.0887164	11.2497	2.32429e-29	6.45602e-28	AT3G06530	protein_coding	2557.06	2846.18	2325.78	2851.84	5536.6	4535.09	5666.79	5391.82	1816	2124	2246	3173	5975	4614	6918	7064
AT5G50400	629.892	-0.918405	0.0816471	-11.2485	2.35641e-29	6.53733e-28	PAP27	protein_coding	878.607	786.194	807.956	822.105	452.702	459.026	397.688	434.856	624	585	780	917	489	467	486	569
AT1G60850	951.959	0.891541	0.0794306	11.2242	3.10331e-29	8.59906e-28	ATRPAC42	protein_coding	649.887	656.436	635.737	722.462	1140.25	1313.58	1301.65	1195.67	461	487	613	805	1232	1338	1587	1576
AT5G66540	2149.22	0.931412	0.0829972	11.2222	3.17242e-29	8.77995e-28	AT5G66540	protein_coding	1395.35	1451.43	1338.31	1724.9	2701.4	2755.14	2982.66	2844.53	991	1080	1292	1924	2918	2803	3645	3722
AT1G06180	335.594	-1.39143	0.124083	-11.2138	3.49006e-29	9.64743e-28	ATMYB13	protein_coding	529.417	487.843	410.193	517.29	160.158	197.568	175.932	206.347	376	363	396	577	173	201	215	270
AT1G31580	2294.16	-1.35035	0.120471	-11.2089	3.68702e-29	1.01796e-27	ECS1	protein_coding	3469.37	3643.37	3306.41	2766.65	1082.23	1324.98	1153.79	1606.45	2464	2711	3192	3086	1169	1348	1410	2102
AT1G67730	2679.95	-0.539108	0.0480973	-11.2087	3.69619e-29	1.01927e-27	KCR1	protein_coding	3166.65	3268.41	3076.45	3189.8	2136.68	2216.5	2161.92	2223.19	2249	2432	2970	3558	2308	2255	2642	2909
AT1G70990	129.216	2.70471	0.241318	11.2081	3.7216e-29	1.02505e-27	AT1G70990	protein_coding	36.6086	22.8467	40.3978	36.7572	153.678	206.414	274.127	262.901	26	17	39	41	166	210	335	344
AT4G33110	3452.56	-0.625866	0.0558763	-11.2009	4.03511e-29	1.11007e-27	AT4G33110	protein_coding	4304.81	4287.69	3968.48	4198.34	2821.91	2824.56	2629.08	2585.59	3050	3196	3841	4678	3056	2881	3193	3384
AT3G44310	17332.2	-0.592942	0.052945	-11.1992	4.11427e-29	1.13049e-27	NIT1	protein_coding	20440	22273.9	20416.3	20248.2	13901	14611.8	13300.5	13465.6	14536	16568	19711	22494	15049	14827	16297	17633
AT2G19670	994.6	0.908026	0.081131	11.1921	4.45787e-29	1.22344e-27	PRMT12	protein_coding	758.925	686.743	656.723	667.008	1292.38	1313.19	1403.37	1178.47	539	511	634	744	1396	1336	1715	1542
AT3G12600	2289.89	0.57958	0.0518087	11.1869	4.72525e-29	1.29527e-27	NUDT16	protein_coding	1872.59	1776.48	1837.9	1855.46	2660.18	2855.97	2760.16	2700.41	1324	1302	1774	2079	2888	2952	3367	3520
AT2G27840	1810.36	1.00456	0.089803	11.1863	4.75765e-29	1.3026e-27	HDT4	protein_coding	1173.14	1332.73	1034.6	1277.53	2293.3	2648.04	2489.91	2233.6	834	1001	1006	1418	2474	2686	3039	2902
AT5G62440	2339.59	0.844058	0.0754695	11.1841	4.87926e-29	1.3343e-27	AT5G62440	protein_coding	1716.38	1765.91	1470.89	1744.62	2961.54	3146.34	3140.59	2770.39	1219	1314	1420	1946	3199	3201	3838	3625
AT3G26380	665.351	-1.02523	0.0916837	-11.1822	4.98371e-29	1.36124e-27	AT3G26380	protein_coding	801.166	977.03	870.107	921.619	443.445	404.965	422.237	482.24	569	727	840	1028	479	412	516	631
AT3G61820	850	-0.934633	0.0836924	-11.1675	5.88328e-29	1.60504e-27	AT3G61820	protein_coding	1081.36	1204.15	989.228	1190.57	585.088	560.268	580.985	608.34	768	896	955	1328	632	570	710	796
AT1G31660	2341.08	0.903745	0.0809303	11.167	5.91727e-29	1.6124e-27	AT1G31660	protein_coding	1672.73	1712.15	1377.67	1762.55	2940.25	3028.39	3242.88	2992.03	1188	1274	1330	1966	3176	3081	3963	3915
AT3G53280	598.521	-1.05607	0.0945794	-11.166	5.98099e-29	1.62784e-27	CYP71B5	protein_coding	872.975	862.797	778.953	722.592	376.789	356.802	397.688	419.571	620	642	752	806	407	363	486	549
AT3G02350	2516.48	-0.627883	0.0562901	-11.1544	6.81414e-29	1.8524e-27	GAUT9	protein_coding	3011.76	3077.58	2981.15	3153.05	1897.83	1903.93	2109.55	1996.98	2139	2290	2878	3517	2050	1937	2578	2613
AT5G40390	743.751	-0.912297	0.0817898	-11.1542	6.83321e-29	1.85539e-27	RFS5	protein_coding	964.497	1040.19	899.11	983.478	509.174	487.531	565.438	500.582	685	774	868	1097	550	496	691	655
AT4G25750	275.214	2.21587	0.19876	11.1485	7.28399e-29	1.97545e-27	ABCG4	protein_coding	102.786	104.826	58.0071	124.616	421.226	357.785	531.888	500.582	73	78	56	139	455	364	650	655
AT4G16980	9186.85	-0.977576	0.0877204	-11.1442	7.64123e-29	2.06989e-27	AT4G16980	protein_coding	12856.7	11892.4	13681.4	10311.7	6549.83	6524.66	5631.47	6046.72	9131	8849	13208	11502	7075	6638	6882	7912
AT2G17230	2405.28	0.882167	0.0791796	11.1413	7.89226e-29	2.13537e-27	EXL5	protein_coding	1593.88	1588.51	1934.95	1646	3337.41	3171.9	3090.68	2878.92	1132	1182	1868	1836	3605	3227	3777	3767
AT4G08870	2148.93	-0.882957	0.079273	-11.1382	8.17757e-29	2.20996e-27	ARGAH2	protein_coding	2769.42	2711.89	3116.69	2547.78	1559.39	1599.01	1361.38	1525.88	1960	1998	2995	2825	1702	1641	1669	2000
AT1G06000	904.384	-1.45369	0.130583	-11.1323	8.73687e-29	2.35834e-27	UGT89C1	protein_coding	1384.09	1462.19	997.515	1456.84	547.131	456.077	410.781	520.452	983	1088	963	1625	591	464	502	681
AT5G57120	4129.77	0.516136	0.0464068	11.122	9.80698e-29	2.64409e-27	AT5G57120	protein_coding	3418.68	3335.61	3359.23	3479.38	4996.39	4784.88	4965.38	4698.59	2428	2482	3243	3881	5397	4868	6068	6148
AT5G54720	460.442	1.47683	0.132866	11.1151	1.0588e-28	2.85131e-27	AT5G54720	protein_coding	226.692	264.752	245.494	237.577	543.428	618.26	806.015	741.319	161	197	237	265	587	629	985	970
AT2G38210	541.328	-1.36265	0.122666	-11.1086	1.13947e-28	3.06496e-27	PDX1L4	protein_coding	947.6	751.252	792.419	629.354	305.505	286.031	292.129	326.333	673	559	765	702	330	291	357	427
AT3G10300	733.853	1.23763	0.111419	11.1079	1.1482e-28	3.08484e-27	CML49	protein_coding	410.46	438.09	418.995	479.428	865.039	990.344	1220.49	1047.98	291	325	407	535	933	1012	1488	1368
AT1G02800	72.328	-2.63958	0.23773	-11.1033	1.20928e-28	3.24513e-27	CEL2	protein_coding	107.01	129.016	139.839	121.926	25.9216	21.6244	18.0024	15.2849	76	96	135	136	28	22	22	20
AT1G70530	868.959	-1.07137	0.096543	-11.0973	1.29232e-28	3.46393e-27	CRK3	protein_coding	1384.09	1103.36	1201.58	1023.82	547.131	562.233	553.982	575.478	983	821	1160	1142	591	572	677	753
AT3G26720	2178.14	-0.896981	0.0808442	-11.0952	1.32406e-28	3.54487e-27	AT3G26720	protein_coding	2879.41	2818.2	2829.92	2813.27	1436.8	1315.15	1647.22	1685.16	2045	2097	2732	3138	1552	1338	2013	2205
AT3G05060	5053.68	0.735305	0.0662823	11.0935	1.34858e-28	3.6063e-27	NOP5-2	protein_coding	3960.77	3917.53	3347.84	3949.15	6385.97	6070.55	6601.14	6196.51	2813	2915	3232	4405	6898	6176	8067	8108
AT1G62380	80219.9	0.664094	0.0598656	11.0931	1.35559e-28	3.62084e-27	ACO2	protein_coding	63939.8	63072.9	60079.8	61215	88607.4	102339	104744	97760.9	45411	46932	58001	68281	95712	104117	128004	127918
AT4G18910	413.055	-1.21501	0.109583	-11.0876	1.44131e-28	3.84533e-27	NIP1-2	protein_coding	520.969	645.082	525.172	617.7	225.888	272.27	252.033	245.323	370	480	507	689	244	277	308	321
AT1G64050	1712.97	0.708812	0.0639348	11.0865	1.45924e-28	3.88865e-27	AT1G64050	protein_coding	1268.93	1275.81	1327.91	1327.71	2088.96	1993.47	2299.09	2121.9	903	944	1288	1475	2265	2020	2811	2784
AT4G30580	2441.2	-0.648789	0.0585798	-11.0753	1.65308e-28	4.40011e-27	LPAT1	protein_coding	2918.83	3132.68	2959.4	2917.26	1840.43	1811.53	1918.07	2031.37	2073	2331	2857	3254	1988	1843	2344	2658
AT4G25630	5610.79	0.925351	0.0835551	11.0747	1.66348e-28	4.42266e-27	MED36A	protein_coding	3907.27	4133.9	3336.44	4106.04	7202.5	7584.25	8025.78	6590.1	2775	3076	3221	4580	7780	7716	9808	8623
AT3G14310	8506.05	-1.07324	0.0969403	-11.0712	1.73093e-28	4.59668e-27	PME3	protein_coding	11621.8	10786.3	10219.6	13499.7	5296.34	4878.26	5448.17	6298.16	8254	8026	9866	15058	5721	4963	6658	8241
AT3G17780	663.827	-0.932038	0.0842635	-11.061	1.93939e-28	5.1443e-27	AT3G17780	protein_coding	912.4	877.58	832.816	861.552	427.706	512.104	427.147	459.312	648	653	804	961	462	521	522	601
AT2G15050	739.744	-1.28599	0.116354	-11.0524	2.1338e-28	5.65346e-27	LTP7	protein_coding	1043.98	962.449	1029.19	1157.83	491.081	494.06	356.258	383.111	740	722	961	1278	535	503	442	508
AT5G05690	5079.09	-0.759522	0.068792	-11.0409	2.42711e-28	6.42317e-27	CYP90A1	protein_coding	6647.46	6031.99	6276.04	6588.13	3986.56	3702.74	3367.45	4032.33	4722	4488	6060	7350	4307	3764	4116	5276
AT2G46800	2089.7	-0.65663	0.0595135	-11.0333	2.64024e-28	6.97916e-27	MTP1	protein_coding	2661.75	2555.76	2615.28	2398.47	1715.7	1579.52	1614.14	1576.96	1870	1907	2509	2672	1892	1597	1980	2058
AT3G28345	697.172	-1.06557	0.0966184	-11.0286	2.78021e-28	7.34072e-27	ABCB15	protein_coding	912.4	841.294	1017.2	1003.2	427.706	408.897	461.515	505.167	648	626	982	1119	462	416	564	661
AT3G56940	76789.1	-0.622037	0.0564416	-11.0209	3.03026e-28	7.99174e-27	CRD1	protein_coding	95728.7	92712.5	95499.8	88425.5	64739.7	61393.2	55894.5	59918.9	67985	68987	92196	98633	69931	62460	68307	78403
AT3G28040	3694.25	-0.864252	0.0784226	-11.0204	3.04546e-28	8.02263e-27	AT3G28040	protein_coding	4909.78	4705.07	4324.64	5136.14	2914.33	2351.16	2567.79	2645.06	3487	3501	4175	5729	3148	2392	3138	3461
AT5G22390	540.881	-1.14473	0.103923	-11.0152	3.22921e-28	8.49692e-27	AT5G22390	protein_coding	798.35	725.717	720.946	733.35	374.937	367.614	279.037	327.098	567	540	696	818	405	374	341	428
AT2G21430	168.846	1.97836	0.179623	11.0139	3.27487e-28	8.59829e-27	AT2G21430	protein_coding	59.137	75.2596	50.7562	86.9621	238.849	291.929	299.494	248.38	42	56	49	97	258	297	366	325
AT3G56370	2435.51	-0.831402	0.0754866	-11.0139	3.27522e-28	8.59829e-27	AT3G56370	protein_coding	3230.01	3082.95	2983.22	3178.15	1993.19	1578.58	1753.59	1684.4	2294	2294	2880	3545	2153	1606	2143	2204
AT3G27325	907.052	-0.753243	0.0684531	-11.0038	3.66446e-28	9.60917e-27	AT3G27325	protein_coding	1137.83	1122.49	1080.27	1213.42	667.273	663.732	678.476	692.931	807	828	1049	1354	724	667	834	912
AT1G11130	561.241	-1.17048	0.10644	-10.9966	3.9697e-28	1.03977e-26	SUB	protein_coding	834.958	869.517	747.877	658.939	366.606	336.161	316.678	359.196	593	647	722	735	396	342	387	470
AT3G21080	109.314	2.98492	0.271488	10.9947	4.05342e-28	1.06049e-26	AT3G21080	protein_coding	26.7525	21.5027	23.8244	25.999	125.905	169.063	265.944	215.518	19	16	23	29	136	172	325	282
AT2G38360	706.37	0.929253	0.0845373	10.9922	4.16546e-28	1.08856e-26	PRA1B4	protein_coding	533.641	455.589	496.168	462.602	858.19	935.745	994.221	914.803	379	339	479	516	927	952	1215	1197
AT3G12120	11258.1	-0.829963	0.0755463	-10.9861	4.4553e-28	1.16299e-26	FAD2	protein_coding	14412.8	12889	15284.9	15052.6	8500.57	7203.43	8034.11	8687.52	10247	9581	14743	16742	9239	7369	9800	11298
AT5G11200	6423.65	0.597079	0.0543679	10.9822	4.65449e-28	1.2136e-26	RH15	protein_coding	4941.01	5358.48	4940.18	5211.52	7512.09	8050.96	8019.15	7355.8	3509	3987	4769	5814	8114	8191	9800	9625
AT1G14010	988.963	0.820161	0.0746841	10.9817	4.67846e-28	1.21847e-26	AT1G14010	protein_coding	696.972	735.125	695.05	732.454	1176.66	1386.91	1240.53	1248.01	495	547	671	817	1271	1411	1516	1633
AT5G24150	1093.88	-2.80306	0.255451	-10.9729	5.15626e-28	1.34139e-26	SQE5	protein_coding	2011.92	2105.66	2354.55	1182.54	303.663	254.586	209.489	328.637	1429	1567	2273	1319	328	259	256	430
AT1G14890	688.408	-1.07024	0.0977298	-10.951	6.5706e-28	1.70739e-26	AT1G14890	protein_coding	887.055	929.993	1023.41	892.034	404.562	395.136	484.427	490.646	630	692	988	995	437	402	592	642
AT3G49240	2290.7	0.795029	0.0726055	10.95	6.64591e-28	1.72501e-26	EMB1796	protein_coding	1637.53	1772.63	1533.05	1757.17	3061.53	2754.16	3085.77	2723.78	1163	1319	1480	1960	3307	2802	3771	3564
AT2G29960	1552.8	-0.814008	0.0743803	-10.9439	7.10982e-28	1.84334e-26	CYP19-4	protein_coding	2040.69	1974.15	1842.7	2061.02	1022.02	1220.75	1083.38	1177.67	1449	1469	1779	2299	1104	1242	1324	1541
AT1G79630	1021.35	1.01749	0.0930655	10.9331	8.0096e-28	2.07428e-26	AT1G79630	protein_coding	614.933	734.385	658.41	693.335	1200.95	1362.84	1549.91	1356.01	441	560	617	785	1318	1354	1858	1788
AT4G03415	2170.9	0.768074	0.0702623	10.9315	8.14796e-28	2.10773e-26	AT4G03415	protein_coding	1623.91	1537.97	1657.44	1606.32	2610.35	2518.82	3020.05	2792.36	1155	1146	1591	1789	2822	2558	3702	3662
AT1G31070	1252.7	0.772092	0.0706597	10.9269	8.5709e-28	2.21465e-26	GLCNAC1PUT1	protein_coding	975.85	885.724	850.503	988.947	1609.71	1514.47	1627.28	1569.14	693	659	821	1103	1739	1541	1989	2053
AT4G17950	1579.61	0.69914	0.063984	10.9268	8.58231e-28	2.2151e-26	AHL13	protein_coding	1250.33	1085.89	1248.19	1229.12	2007.07	1968.8	1901.7	1945.77	888	808	1205	1371	2168	2003	2324	2546
AT4G36195	1574.24	-0.697951	0.0638889	-10.9244	8.808e-28	2.2708e-26	AT4G36195	protein_coding	1929.58	1953.72	2008.9	1898.89	1138.25	1280.3	1135.31	1248.99	1383	1435	1931	2132	1217	1307	1375	1663
AT3G15354	2974.33	-0.707655	0.0647938	-10.9216	9.08347e-28	2.3392e-26	SPA3	protein_coding	3946.69	3732.07	3477.32	3607.58	2149.64	2159.49	2284.66	2437.18	2803	2777	3357	4024	2322	2197	2792	3189
AT1G03360	1041.81	0.860482	0.0788006	10.9197	9.27712e-28	2.38639e-26	ATRRP4	protein_coding	813.838	666.585	711.623	768.314	1327.56	1303.36	1439.37	1303.81	578	496	687	857	1434	1326	1759	1706
AT4G14100	548.511	-1.04611	0.0958305	-10.9162	9.6401e-28	2.47699e-26	AT4G14100	protein_coding	763.149	740.5	777.917	675.077	344.387	395.136	316.678	375.245	542	551	751	753	372	402	387	491
AT2G24270	10831.6	-0.838997	0.0768854	-10.9123	1.00674e-27	2.58389e-26	ALDH11A3	protein_coding	13927.1	13648.9	15576.3	12430.3	8359.4	7242.52	7399.18	8069.14	9880	10099	14952	14020	9120	7332	9018	10548
AT4G02290	351.378	-1.77042	0.162343	-10.9055	1.08539e-27	2.78265e-26	AtGH9B13	protein_coding	558.986	616.86	479.595	519.979	192.56	113.036	136.654	193.354	397	459	463	580	208	115	167	253
AT5G61480	1217.33	-0.775915	0.0712405	-10.8915	1.26569e-27	3.24126e-26	TDR	protein_coding	1560.09	1482.34	1498.86	1603.87	972.986	924.933	828.108	867.42	1108	1103	1447	1789	1051	941	1012	1135
AT1G28580	2973.81	0.833732	0.0765559	10.8905	1.27938e-27	3.27267e-26	AT1G28580	protein_coding	2143.34	2373.05	2007.59	2031.82	3462.51	3858	4162.86	3751.28	1507	1748	1923	2265	3779	3944	5117	4946
AT5G54190	87.8477	-2.3772	0.218329	-10.8882	1.31239e-27	3.35339e-26	PORA	protein_coding	143.02	147.006	154.787	143.899	39.0201	28.6058	18.0661	28.3772	102	109	151	161	42	29	22	37
AT3G28860	5768.47	-0.648798	0.0596057	-10.8848	1.3616e-27	3.47527e-26	ABCB19	protein_coding	7124.6	7176.54	7257.1	6621.67	4703.85	4133.2	4692.07	4438.75	5060	5340	7006	7386	5081	4205	5734	5808
AT2G11520	592.815	-0.827489	0.0760464	-10.8814	1.41426e-27	3.60565e-26	CRCK3	protein_coding	791.31	741.844	755.128	746.798	430.484	403.982	431.238	441.735	562	552	729	833	465	411	527	578
AT3G01190	313.715	2.40185	0.220809	10.8775	1.47537e-27	3.7573e-26	PER27	protein_coding	101.378	73.9156	77.6881	144.339	561.943	370.563	484.427	695.465	72	55	75	161	607	377	592	910
AT4G27710	1124.82	-0.960604	0.0883825	-10.8687	1.6249e-27	4.13351e-26	CYP709B3	protein_coding	1595.29	1532.07	1348.67	1469.39	872.077	720.484	695.546	765.011	1133	1140	1302	1639	942	733	850	1001
AT4G16480	707.635	-1.01904	0.0938236	-10.8613	1.76313e-27	4.48019e-26	INT4	protein_coding	992.657	861.453	1049.31	887.551	501.768	439.368	434.511	494.468	705	641	1013	990	542	447	531	647
AT4G23910	474.169	0.956535	0.0881075	10.8565	1.85832e-27	4.71685e-26	AT4G23910	protein_coding	301.835	302.436	347.566	334.423	636.401	621.813	644.752	604.123	215	224	336	375	687	631	787	790
AT4G26710	1570.89	-0.754316	0.0695191	-10.8505	1.98389e-27	5.03002e-26	VHA-E2	protein_coding	2069.37	1908.96	1932.22	1981.06	1065.46	1206.91	1137.83	1265.32	1470	1421	1863	2210	1151	1228	1389	1658
AT1G08580	2204.32	0.789152	0.0727516	10.8472	2.05604e-27	5.20721e-26	AT1G08580	protein_coding	1615	1674.53	1460.54	1713.24	2700.48	3066.73	2720.81	2683.27	1147	1246	1410	1911	2917	3120	3325	3511
AT1G33600	1520.06	-1.02539	0.0945527	-10.8446	2.11571e-27	5.35243e-26	AT1G33600	protein_coding	2165.54	1994.38	2211.52	1783.17	997.982	1046.82	1099.78	861.306	1538	1484	2135	1989	1078	1065	1344	1127
AT3G22310	3351.13	0.899854	0.0829787	10.8444	2.12016e-27	5.35778e-26	RH9	protein_coding	2204.97	2386.8	2112.08	2647.41	4612.19	4138.12	4669.98	4037.52	1566	1776	2039	2953	4982	4210	5707	5283
AT4G23030	184.381	2.56443	0.2365	10.8433	2.14657e-27	5.41856e-26	AT4G23030	protein_coding	40.8327	44.3494	55.9354	69.9283	247.181	262.441	463.97	290.414	29	33	54	78	267	267	567	380
AT3G57550	4238.18	1.22219	0.112747	10.8402	2.22067e-27	5.59946e-26	GK-2	protein_coding	2327.38	2630.08	2438.44	2775.57	4613.95	5776.7	7142.17	6201.15	1653	1957	2354	3096	4984	5877	8728	8114
AT3G62060	476.825	-1.17689	0.108583	-10.8387	2.25697e-27	5.68475e-26	PAE6	protein_coding	646.283	702.87	638.078	659.836	244.404	271.287	334.68	317.162	459	523	616	736	264	276	409	415
AT5G16750	1910.81	0.79086	0.0731009	10.8187	2.80601e-27	7.0599e-26	TOZ	protein_coding	1371.42	1499.82	1348.67	1382.43	2453.29	2166.37	2624.25	2440.24	974	1116	1302	1542	2650	2204	3207	3193
AT5G12840	1143.35	1.00063	0.0926525	10.7998	3.4489e-27	8.6679e-26	NFYA1	protein_coding	686.401	799.535	861.975	698.486	1603.42	1628.72	1494.84	1373.45	484	601	833	779	1751	1672	1794	1787
AT1G75310	1764.78	0.804291	0.0744839	10.7982	3.51078e-27	8.81378e-26	AUL1	protein_coding	1229.21	1233.72	1344.52	1331.33	2135.75	2054.31	2346.85	2442.53	873	918	1298	1485	2307	2090	2868	3196
AT5G07860	1261.68	-0.766609	0.0710184	-10.7945	3.65367e-27	9.1625e-26	AT5G07860	protein_coding	1672.73	1576.42	1470.89	1636.14	977.615	975.062	869.023	915.568	1188	1173	1420	1825	1056	992	1062	1198
AT5G39530	3590.57	-0.621485	0.0575923	-10.7911	3.79159e-27	9.498e-26	AT5G39530	protein_coding	4424.01	4385.21	4536.99	4063.01	2934.7	2912.41	2673.35	2794.85	3142	3263	4380	4532	3170	2963	3267	3657
AT2G03510	1115.27	-0.676347	0.0626794	-10.7906	3.8139e-27	9.54348e-26	AT2G03510	protein_coding	1353.11	1431.28	1319.66	1383.32	877.631	879.718	855.112	822.33	961	1065	1274	1543	948	895	1045	1076
AT4G18030	3637.14	-0.622995	0.0578091	-10.7767	4.43282e-27	1.10801e-25	AT4G18030	protein_coding	4630.99	4537.08	4106.08	4373.21	2790.28	2750.23	2976.12	2933.18	3289	3376	3964	4878	3014	2798	3637	3838
AT5G01870	396.295	-1.59613	0.148148	-10.7739	4.57314e-27	1.14184e-25	LTP10	protein_coding	727.949	580.574	521.028	554.047	216.631	166.114	238.94	165.077	517	432	503	618	234	169	292	216
AT1G77840	3706.47	0.633534	0.058808	10.7729	4.6207e-27	1.15247e-25	AT1G77840	protein_coding	2727.34	2984.85	2770.88	3134.22	4507.58	4501.8	4629.88	4395.18	1937	2221	2675	3496	4869	4580	5658	5751
AT2G24150	1471	-0.734795	0.0682517	-10.766	4.98383e-27	1.24169e-25	HHP3	protein_coding	1826.21	1882.83	1749.54	1889.86	1172.03	1151.99	1087.51	1008.04	1297	1401	1689	2108	1266	1172	1329	1319
AT1G73650	1401.57	-0.607753	0.0564856	-10.7594	5.34918e-27	1.33127e-25	AT1G73650	protein_coding	1693.81	1728.35	1727.69	1621.61	1086.96	1128.48	1118.87	1106.75	1208	1282	1688	1788	1178	1156	1363	1436
AT1G63810	1824.95	0.811708	0.075503	10.7507	5.88301e-27	1.46254e-25	AT1G63810	protein_coding	1186.96	1427.24	1290.66	1392.29	2356.09	2141.79	2472.87	2331.72	843	1062	1246	1553	2545	2179	3022	3051
AT3G51950	4462.29	-0.831134	0.0773248	-10.7486	6.01623e-27	1.49404e-25	AT3G51950	protein_coding	5706.28	5779.43	5732.62	5635.38	3629.53	2921.27	2888.99	3404.8	4048	4303	5535	6291	3918	2976	3526	4456
AT4G37800	5453.91	-0.956192	0.0889756	-10.7467	6.14366e-27	1.52404e-25	XTH7	protein_coding	7311.87	7938.54	7527.46	6014.73	3683.65	4123.37	3491.64	3539.99	5193	5907	7267	6709	3979	4195	4267	4632
AT3G59500	1483.84	1.0638	0.0990271	10.7425	6.42996e-27	1.59334e-25	AT3G59500	protein_coding	985.617	928.649	999.587	926.101	2086.69	2371.8	1865.7	1706.56	700	691	965	1033	2254	2413	2280	2233
AT3G52910	307.74	-1.48491	0.138246	-10.7411	6.5237e-27	1.61483e-25	GRF4	protein_coding	535.049	458.277	384.297	438.396	176.822	130.729	158.748	179.598	380	341	371	489	191	133	194	235
AT2G22660	2009.3	-0.62454	0.0581515	-10.7399	6.61289e-27	1.63514e-25	GRDP1	protein_coding	2394.39	2332.04	2442.57	2577.79	1655.79	1534.7	1540.47	1596.61	1701	1734	2359	2874	1789	1560	1883	2091
AT5G42270	41266.8	-0.439407	0.0409307	-10.7354	6.94156e-27	1.71457e-25	FTSH5	protein_coding	49242.8	47916.1	47262.3	45597.7	35153.4	34598	34585.8	35778.2	34973	35654	45627	50861	37972	35199	42266	46815
AT5G67150	337.106	-1.44169	0.134311	-10.734	7.04773e-27	1.73892e-25	AT5G67150	protein_coding	564.618	502.626	389.476	514.6	193.486	194.619	156.293	181.126	401	374	376	574	209	198	191	237
AT4G00165	648.246	-1.24114	0.11563	-10.7337	7.06775e-27	1.74199e-25	AT4G00165	protein_coding	1003.9	881.597	924.991	832.961	397.149	457.053	308.49	379.824	713	656	893	929	429	465	377	497
AT3G13230	1599.93	0.860223	0.0802803	10.7152	8.63273e-27	2.12543e-25	AT3G13230	protein_coding	1095.44	1163.84	1013.05	1271.26	1960.78	2205.68	2092.37	1996.98	778	866	978	1418	2118	2244	2557	2613
AT5G11970	1150.59	1.24235	0.115956	10.714	8.75073e-27	2.15217e-25	AT5G11970	protein_coding	660.363	626.267	760.308	685.835	1255.35	1842	1753.59	1620.97	469	466	734	765	1356	1874	2143	2121
AT4G28050	635.44	-0.788966	0.0737558	-10.697	1.05132e-26	2.58288e-25	TET7	protein_coding	788.494	784.85	810.028	834.657	489.733	459.026	457.424	459.312	560	584	782	931	529	467	559	601
AT1G77110	94.8767	-2.1307	0.199203	-10.6961	1.06097e-26	2.60379e-25	PIN6	protein_coding	146.435	142.456	158.484	170.338	32.402	38.3341	27.0035	43.5621	104	106	153	190	35	39	33	57
AT5G11170	8476.65	0.538172	0.0503657	10.6853	1.1927e-26	2.92397e-25	RH15	protein_coding	6620.09	7081.13	6750.1	7200.71	9688.05	10044.7	10536	9892.44	4713	5245	6480	7980	10496	10299	12955	12910
AT5G25130	276.525	-1.84386	0.172626	-10.6812	1.24601e-26	3.0514e-25	CYP71B12	protein_coding	497.033	518.753	340.792	373.847	116.647	149.405	95.7398	119.987	353	386	329	417	126	152	117	157
AT4G31140	638.625	-0.868034	0.0812839	-10.679	1.27589e-26	3.12125e-25	AT4G31140	protein_coding	820.878	833.231	889.788	757.556	439.741	462.958	439.421	465.426	583	620	859	845	475	471	537	609
AT4G01070	2838.32	-1.49754	0.140556	-10.6544	1.66389e-26	4.06609e-25	UGT72B1	protein_coding	5044.61	3943.02	4904.77	2876.98	1353.52	1603.91	1449.94	1529.86	3584	2933	4730	3198	1466	1635	1767	2007
AT3G13570	1989.11	0.63839	0.0599617	10.6466	1.80769e-26	4.41279e-25	SCL30A	protein_coding	1551.64	1530.73	1591.05	1548.28	2575.5	2486.8	2346.85	2282.04	1102	1139	1536	1727	2782	2530	2868	2986
AT5G21090	5988.62	-0.626972	0.0589033	-10.6441	1.85797e-26	4.53073e-25	AT5G21090	protein_coding	7394.94	7211.48	7283	7192.75	4238.18	4727.87	4901.55	4959.2	5252	5366	7031	8023	4578	4810	5990	6489
AT4G38920	6365.32	-0.549814	0.0516569	-10.6436	1.86831e-26	4.55112e-25	VHA-C3	protein_coding	7824.39	7399.63	7406.27	7625.77	4820.49	5399.21	5189.59	5257.25	5557	5506	7150	8506	5207	5493	6342	6879
AT5G54910	1107.43	0.809937	0.0761148	10.641	1.92064e-26	4.67362e-25	RH32	protein_coding	749.069	790.225	776.881	897.413	1412.73	1333.83	1477.83	1421.5	532	588	750	1001	1526	1357	1806	1860
AT1G16700	1903.7	-0.757309	0.0711836	-10.6388	1.96615e-26	4.77931e-25	AT1G16700	protein_coding	2448.55	2449.97	2314.07	2359.63	1249.79	1404.6	1520.38	1482.64	1739	1823	2234	2632	1350	1429	1858	1940
AT5G05960	127.142	-1.6821	0.158112	-10.6386	1.96982e-26	4.78316e-25	AT5G05960	protein_coding	201.347	210.996	188.523	174.821	59.2494	65.856	60.5534	55.79	143	157	182	195	64	67	74	73
AT4G34220	1431.51	-0.99162	0.0932135	-10.6382	1.98011e-26	4.80306e-25	AT4G34220	protein_coding	1974.05	1869.39	1769.22	2008.2	1099.82	805.999	929.576	995.814	1402	1391	1708	2240	1188	820	1136	1303
AT1G63110	1061.33	-0.820361	0.0772429	-10.6205	2.39203e-26	5.79614e-25	AT1G63110	protein_coding	1452.47	1260.88	1386.34	1323.72	753.558	697.272	814.983	801.439	1031	937	1340	1475	814	711	995	1049
AT3G54320	436.167	1.1276	0.106219	10.6158	2.51519e-26	6.08814e-25	WRI1	protein_coding	292.584	233.614	272.161	295.168	652.033	581.325	618.841	543.614	208	174	263	327	705	592	757	712
AT2G41250	2312.55	-0.71789	0.067629	-10.6151	2.53445e-26	6.12831e-25	AT2G41250	protein_coding	3110.33	2861.21	2657.97	2876.92	1721.01	1873.46	1645.58	1753.95	2209	2129	2566	3209	1859	1906	2011	2295
AT2G21320	435.57	-1.54584	0.145656	-10.613	2.59306e-26	6.26342e-25	BBX18	protein_coding	763.149	728.405	473.379	632.044	236.998	217.227	197.208	236.152	542	542	457	705	256	221	241	309
AT1G02860	879.285	1.17768	0.111019	10.608	2.73683e-26	6.60376e-25	BAH1	protein_coding	495.606	530.828	581.085	547.918	1016.46	1122.46	1322.3	1417.62	352	395	561	611	1098	1142	1616	1855
AT2G29210	3257.9	0.594956	0.0561338	10.5989	3.01527e-26	7.26796e-25	AT2G29210	protein_coding	2502.06	2565.54	2655.9	2656.38	3968.78	3636.82	3998.16	4079.55	1777	1909	2564	2963	4287	3700	4886	5338
AT3G14650	4057.89	-0.631448	0.0595939	-10.5959	3.11495e-26	7.50037e-25	CYP72A11	protein_coding	5161.82	5088.08	4769.01	4710.3	3223.54	3410.75	3057.95	3041.7	3666	3786	4604	5254	3482	3470	3737	3980
AT3G52850	4399.7	-0.55286	0.052281	-10.5748	3.90117e-26	9.38364e-25	VSR1	protein_coding	5350.49	5200.97	5238.25	5145.11	3401.28	3426.48	3663.48	3771.56	3800	3870	5057	5739	3674	3486	4477	4935
AT5G05450	2278.47	0.656076	0.0620444	10.5743	3.92158e-26	9.42288e-25	RH18	protein_coding	1817.76	1662.43	1786.83	1809.17	2716.21	2625.39	2976.94	2833.06	1291	1237	1725	2018	2934	2671	3638	3707
AT2G04850	254.932	-1.31474	0.124355	-10.5725	3.99903e-26	9.59892e-25	AT2G04850	protein_coding	377.351	326.573	393.62	356.813	160.158	141.541	125.198	158.199	268	243	380	398	173	144	153	207
AT1G74470	73408.8	-0.587978	0.0556379	-10.5679	4.19636e-26	1.00621e-24	CHLP	protein_coding	92215.7	87983.8	86952.7	85507.9	62654.4	56085.7	55187	60683.5	65493	65468	83944	95378	67678	57060	67442	79403
AT1G29320	985.456	0.85049	0.0805617	10.557	4.7147e-26	1.12932e-24	AT1G29320	protein_coding	725.133	688.087	629.792	768.314	1222.94	1311.22	1332.17	1205.98	515	512	608	857	1321	1334	1628	1578
AT1G01900	331.177	-1.33009	0.126003	-10.556	4.76312e-26	1.13973e-24	SBTI1.1	protein_coding	487.176	501.282	440.233	467.085	233.294	168.08	161.203	191.062	346	373	425	521	252	171	197	250
AT4G26600	1372.83	0.983393	0.0933099	10.539	5.71078e-26	1.36506e-24	AT4G26600	protein_coding	829.326	995.845	799.67	1061.48	1831.18	1823.33	1900.89	1740.95	589	741	772	1184	1978	1855	2323	2278
AT5G60620	1126.92	-0.673071	0.0638867	-10.5354	5.93345e-26	1.41681e-24	GPAT9	protein_coding	1370.01	1424.56	1342.45	1405.74	832.269	836.47	895.208	908.689	973	1060	1296	1568	899	851	1094	1189
AT4G25240	370.635	-1.00601	0.095514	-10.5326	6.11279e-26	1.45812e-24	SKS1	protein_coding	495.625	499.938	472.344	512.807	243.478	223.124	260.216	257.551	352	372	456	572	263	227	318	337
AT3G02690	1957.23	-0.679695	0.0645603	-10.5281	6.41355e-26	1.52827e-24	AT3G02690	protein_coding	2409.13	2424.43	2575.1	2233.22	1532.15	1455.71	1449.19	1578.93	1711	1804	2486	2491	1655	1481	1771	2066
AT5G12200	754.267	-0.915468	0.0870548	-10.516	7.29059e-26	1.73546e-24	PYD2	protein_coding	996.881	1002.56	918.791	1024.72	462.886	587.789	514.704	525.802	708	746	887	1143	500	598	629	688
AT4G37270	3021.59	-0.666208	0.0633737	-10.5124	7.57588e-26	1.80151e-24	HMA1	protein_coding	3825.6	3792.54	3720.74	3494.62	2302.39	2215.51	2262.57	2558.7	2717	2822	3592	3898	2487	2254	2765	3348
AT5G59500	1435.56	-0.76535	0.0728475	-10.5062	8.08982e-26	1.92173e-24	AT5G59500	protein_coding	1802.27	1924.49	1724.68	1780.48	1133.14	1002.58	1131.69	985.114	1280	1432	1665	1986	1224	1020	1383	1289
AT5G54710	1878.13	1.42647	0.135796	10.5045	8.23225e-26	1.95354e-24	AT5G54710	protein_coding	923.664	975.686	1260.62	913.55	2159.83	2482.87	3344.35	2964.51	656	726	1217	1019	2333	2526	4087	3879
AT1G10160	866.208	1.19685	0.114014	10.4975	8.87434e-26	2.10374e-24	AT1G10160	transposable_element	494.217	546.976	510.67	553.151	1079.45	1001.6	1376.36	1367.24	351	407	493	617	1166	1019	1682	1789
AT3G13940	1096.99	0.87081	0.0830771	10.482	1.04557e-25	2.47606e-24	AT3G13940	protein_coding	809.614	791.569	661.903	840.036	1425.69	1425.24	1473.74	1348.13	575	589	639	937	1540	1450	1801	1764
AT2G35060	1542.17	-0.971642	0.092733	-10.4779	1.09194e-25	2.5832e-24	POT11	protein_coding	1950.02	2057.61	2257.13	1906.01	1132.19	1005.57	887.831	1141.02	1385	1531	2179	2126	1223	1023	1085	1493
AT5G20520	1523.04	-0.780474	0.0745817	-10.4647	1.2548e-25	2.96543e-24	WAV2	protein_coding	1814.94	1893.58	2142.12	1850.41	1045.2	1099.89	1161.97	1176.18	1289	1409	2068	2064	1129	1119	1420	1539
AT4G25640	3245.93	-0.734316	0.0701866	-10.4623	1.28639e-25	3.03697e-24	ATDTX35	protein_coding	3998.75	4089.51	4088.78	4042.35	2107.03	2553.61	2590.67	2496.77	2840	3043	3947	4509	2276	2598	3166	3267
AT4G25340	2658.24	0.685007	0.0655126	10.4561	1.37381e-25	3.24002e-24	FKBP53	protein_coding	2112.13	2159.78	1833.35	2053.12	3293.49	3416.81	3282.79	3114.45	1500	1607	1770	2290	3558	3476	4012	4075
AT4G29080	532.063	-0.846412	0.0810164	-10.4474	1.50578e-25	3.54761e-24	IAA27	protein_coding	680.076	650.458	715.766	687.628	405.488	368.597	374.776	373.717	483	484	691	767	438	375	458	489
AT3G15530	1390.92	0.73867	0.0707113	10.4463	1.52387e-25	3.58656e-24	AT3G15530	protein_coding	963.104	1016.02	1133.23	1052.51	1699.71	1784	1828.04	1650.73	684	756	1094	1174	1836	1815	2234	2160
AT1G18700	1018.61	-0.650098	0.0622722	-10.4396	1.63481e-25	3.84372e-24	AT1G18700	protein_coding	1248.69	1234.84	1250.11	1244.92	756.071	783.341	805.582	825.351	886	918	1208	1388	817	798	985	1079
AT1G17710	94.3249	2.20352	0.211121	10.4372	1.67684e-25	3.93852e-24	AT1G17710	protein_coding	28.259	32.3669	36.3813	36.3435	189.064	147.955	145.417	138.813	20	24	35	41	204	150	179	181
AT5G58710	5158.67	0.773396	0.0741227	10.434	1.73439e-25	4.06952e-24	CYP20-1	protein_coding	3687.62	4008.92	3771.5	3763.58	6210.08	7447.63	6434.21	5945.84	2619	2983	3641	4198	6708	7577	7863	7780
AT5G52040	5958.34	0.525863	0.0504297	10.4277	1.85393e-25	4.34557e-24	RS41	protein_coding	4912.99	4593.56	4969.99	5055.23	7254.38	6918.29	7166.72	6795.53	3511	3435	4820	5669	7785	6998	8702	8871
AT5G05210	2962.62	0.657571	0.0630851	10.4236	1.93582e-25	4.53289e-24	AT5G05210	protein_coding	2289.56	2450.09	2143.26	2314.91	3666.24	3620.29	3833.87	3382.72	1626	1823	2069	2583	3960	3683	4685	4426
AT5G10520	273.444	1.1993	0.115112	10.4185	2.04058e-25	4.77334e-24	RBK1	protein_coding	160.515	172.022	154.34	176.614	386.973	346.973	414.873	375.245	114	128	149	197	418	353	507	491
AT4G35180	254.647	2.46212	0.23644	10.4133	2.15701e-25	5.04056e-24	LHT7	protein_coding	85.8895	77.9474	66.2938	83.376	241.626	377.443	582.622	521.981	61	58	64	93	261	384	712	683
AT1G10155	70.0073	2.57216	0.247104	10.4092	2.24998e-25	5.25248e-24	ATPP2-A10	protein_coding	21.1204	13.4392	21.7527	23.3094	112.944	113.036	138.291	116.166	15	10	21	26	122	115	169	152
AT5G40450	26090.9	0.611455	0.0587452	10.4086	2.26523e-25	5.28271e-24	AT5G40450	protein_coding	20202.3	20114.5	21506.1	20749	29204.4	30664.3	31961.6	34325.4	14348	14967	20762	23144	31546	31197	39059	44914
AT5G42146	99.3016	-2.12516	0.204239	-10.4053	2.34582e-25	5.46509e-24	AT5G42146	protein_coding	145.027	165.302	171.95	164.062	49.9917	24.5731	36.823	36.6838	103	123	166	183	54	25	45	48
AT2G46830	6080.61	-0.821641	0.0790375	-10.3956	2.59705e-25	6.04427e-24	CCA1	protein_coding	8425.25	7575.4	7189.38	7881.34	4107.24	3997.89	4510.54	4957.86	6031	5652	7003	8779	4419	4097	5434	6441
AT4G39090	6859.51	-0.802226	0.0771788	-10.3944	2.62963e-25	6.11388e-24	RD19A	protein_coding	9239.46	8197.92	9649.9	7788.93	4941.77	5329.42	4660.97	5067.72	6562	6100	9316	8688	5338	5422	5696	6631
AT2G33770	3253.44	-0.672972	0.0647532	-10.3929	2.6716e-25	6.2052e-24	UBC24	protein_coding	3758.02	4197.06	4240.73	3801.23	2525.5	2356.07	2490.87	2658.05	2669	3123	4094	4240	2728	2397	3044	3478
AT1G11950	564.044	1.04369	0.100432	10.392	2.69715e-25	6.25821e-24	AT1G11950	protein_coding	321.03	427.367	350.114	375.64	810.976	691.98	761.827	773.418	228	318	338	419	876	704	931	1012
AT4G39800	4920.55	-0.728435	0.0701072	-10.3903	2.74487e-25	6.36251e-24	IPS1	protein_coding	6285.42	6042.27	6379.75	5839.01	4115.05	3814.73	3378.72	3509.42	4464	4496	6159	6513	4445	3881	4129	4592
AT1G56345	312.558	1.10259	0.106141	10.388	2.81293e-25	6.51369e-24	AT1G56345	protein_coding	198.531	197.556	197.846	199.923	415.671	455.095	447.604	388.237	141	147	191	223	449	463	547	508
AT1G70700	2706.26	-0.779366	0.0750472	-10.385	2.90139e-25	6.71177e-24	TIFY7	protein_coding	3690.83	3239.8	3437.73	3314.99	1953.49	1864.41	1897.92	2250.93	2620	2411	3320	3699	2110	1898	2319	2943
AT3G58790	684.973	0.98056	0.0945506	10.3707	3.36888e-25	7.78538e-24	GAUT15	protein_coding	468.872	473.06	483.738	420.466	885.038	796.17	968.854	983.586	333	352	467	469	956	810	1184	1287
AT2G46310	732.84	1.19818	0.115557	10.3687	3.44202e-25	7.9464e-24	CRF5	protein_coding	387.207	383.017	551.068	453.637	1094.26	952.455	1072.78	968.301	275	285	532	506	1182	969	1311	1267
AT5G19860	1455.93	-0.867363	0.0836654	-10.3671	3.50164e-25	8.07592e-24	AT5G19860	protein_coding	1931.81	1775.32	2030.25	1785.86	906.33	1142.16	1007.31	1068.42	1372	1321	1960	1992	979	1162	1231	1398
AT4G26850	5700.24	-0.760002	0.073313	-10.3665	3.52029e-25	8.11078e-24	VTC2	protein_coding	7784.97	7309.58	6417.04	7162.27	4632.56	4067.35	3973.61	4254.56	5529	5439	6195	7989	5004	4138	4856	5567
AT3G10110	336.545	1.06191	0.102474	10.3627	3.6638e-25	8.43299e-24	TIM22-1	protein_coding	233.732	200.244	223.742	214.267	431.41	478.685	475.426	434.856	166	149	216	239	466	487	581	569
AT1G63830	1248.84	0.875871	0.0845558	10.3585	3.82953e-25	8.80562e-24	AT1G63830	protein_coding	871.523	847.662	965.414	838.632	1421.7	1731.65	1720.5	1593.63	622	632	933	931	1526	1757	2109	2091
AT5G62200	290.609	-1.36693	0.131981	-10.357	3.88796e-25	8.93103e-24	AT5G62200	protein_coding	397.063	450.213	378.082	450.051	133.311	183.807	148.929	183.419	282	335	365	502	144	187	182	240
AT2G37050	1816.4	-0.678883	0.0655585	-10.3554	3.95577e-25	9.07773e-24	AT2G37050	protein_coding	2193.41	2161.51	2277.43	2309.98	1528.64	1299.92	1360.81	1399.47	1557	1607	2196	2576	1652	1322	1664	1835
AT4G24350	877.311	-1.04371	0.100861	-10.3479	4.2756e-25	9.80189e-24	AT4G24350	protein_coding	1075.42	1131.43	1210.16	1305.61	649.806	590.731	483.607	571.717	764	842	1168	1456	702	601	591	748
AT3G10200	116.309	-1.71677	0.165935	-10.346	4.3614e-25	9.9886e-24	AT3G10200	protein_coding	168.963	162.614	191.631	189.165	54.6205	60.9414	48.2791	54.2615	120	121	185	211	59	62	59	71
AT3G01120	19627.9	0.434284	0.0419801	10.345	4.40957e-25	1.00889e-23	CGS1	protein_coding	16338.7	16516.8	16862.5	17061.6	21605.7	22618.1	23250	22770	11604	12290	16279	19031	23338	23011	28413	29794
AT4G13950	179.266	-1.43305	0.138551	-10.3432	4.49424e-25	1.02724e-23	RALFL31	protein_coding	291.461	252.657	252.745	249.232	96.2802	112.054	94.1032	85.5956	207	188	244	278	104	114	115	112
AT4G32980	696.238	-1.00149	0.0968366	-10.342	4.54789e-25	1.03846e-23	ATH1	protein_coding	837.775	995.845	950.902	928.791	527.69	453.129	404.235	471.54	595	741	918	1036	570	461	494	617
AT3G17390	39051.8	1.12405	0.108698	10.341	4.5981e-25	1.04889e-23	METK4	protein_coding	23284.5	24323.6	22507.8	28139	42000.4	53433.8	62717.8	56007.8	16537	18099	21729	31387	45368	54362	76645	73285
AT5G16980	1253.9	-1.48505	0.143704	-10.3341	4.94047e-25	1.12587e-23	AT5G16980	protein_coding	2055.74	1807.43	2127.31	1401.17	502.257	785.007	697.795	654.488	1446	1339	2042	1557	546	806	853	863
AT1G64600	700.308	0.906897	0.0877684	10.3328	5.00555e-25	1.13957e-23	AT1G64600	protein_coding	523.785	489.187	482.702	455.43	874.854	976.045	970.491	829.972	372	364	466	508	945	993	1186	1086
AT3G23080	1276.23	-1.01596	0.0983849	-10.3263	5.35659e-25	1.21828e-23	AT3G23080	protein_coding	1733.68	1819.21	1710.23	1568.8	1005.03	809.677	721.297	841.896	1230	1355	1652	1751	1082	824	882	1103
AT4G26110	6571.74	0.506275	0.0490412	10.3234	5.52038e-25	1.25429e-23	NAP1;1	protein_coding	5420	5296.96	5407.89	5592.56	7379.96	8081.82	7887.09	7507.6	3844	3948	5221	6233	7982	8215	9633	9830
AT1G12640	1156.28	-0.812481	0.0787921	-10.3117	6.23781e-25	1.4159e-23	LPLAT1	protein_coding	1534.75	1424.56	1557.91	1378.84	742.469	865.957	859.203	886.526	1090	1060	1504	1538	802	881	1050	1160
AT3G62310	3247.77	0.674789	0.0654444	10.3109	6.29187e-25	1.42676e-23	AT3G62310	protein_coding	2506.28	2319.61	2494.31	2683.27	4099.32	3682.04	4201.1	3996.25	1780	1726	2408	2993	4428	3746	5134	5229
AT2G37990	2685.57	0.703682	0.0682532	10.3099	6.35879e-25	1.44051e-23	AT2G37990	protein_coding	1876.9	2093.83	2000.21	2197.36	3147.62	3519.86	3458.09	3190.73	1333	1558	1931	2451	3400	3581	4226	4175
AT4G24780	1782.52	-0.994232	0.0965598	-10.2965	7.30344e-25	1.65288e-23	AT4G24780	protein_coding	2348.51	2446.95	2250.18	2448.06	1430.41	1097.56	1021.82	1216.71	1670	1823	2175	2734	1547	1118	1238	1594
AT1G27470	1989.96	0.73969	0.0718767	10.2911	7.72899e-25	1.74747e-23	AT1G27470	protein_coding	1431.96	1412.46	1428.43	1684.55	2417.19	2440.6	2616.07	2488.39	1017	1051	1379	1879	2611	2483	3197	3256
AT4G32200	479.744	1.02123	0.0992671	10.2877	8.00821e-25	1.80882e-23	ASY2	protein_coding	340.742	282.223	289	353.227	678.591	625.141	653.813	615.219	242	210	279	394	733	636	799	805
AT2G41880	655.381	1.08969	0.10598	10.282	8.49074e-25	1.91592e-23	GK-1	protein_coding	397.063	399.144	477.523	401.639	781.351	833.521	986.038	966.772	282	297	461	448	844	848	1205	1265
AT1G69070	2791.41	0.729396	0.0709458	10.281	8.58005e-25	1.93417e-23	AT1G69070	protein_coding	2012.07	2194.62	1919.41	2274.46	3479.98	3308.53	3742.85	3399.37	1429	1633	1853	2537	3759	3366	4574	4448
AT2G31440	595.15	-0.952451	0.0926722	-10.2776	8.88805e-25	2.00164e-23	AT2G31440	protein_coding	819.47	741.844	802.777	777.28	399.008	347.956	429.602	443.263	582	552	775	867	431	354	525	580
AT5G41790	8098.61	0.624768	0.0608068	10.2746	9.16913e-25	2.06292e-23	CIP1	protein_coding	6047.46	6585.21	6665.64	6190.44	9166.06	9540.28	10050.2	10543.5	4295	4900	6435	6905	9901	9706	12282	13796
AT2G26730	1992.62	-0.737326	0.0717827	-10.2716	9.45879e-25	2.12601e-23	AT2G26730	protein_coding	2516.14	2454	2509.84	2482.45	1702.49	1439	1449.19	1387.87	1787	1826	2423	2769	1839	1464	1771	1816
AT1G63170	1305.05	-0.641051	0.0624337	-10.2677	9.85302e-25	2.21245e-23	AT1G63170	protein_coding	1588.25	1528.04	1706.03	1537.53	1034.09	1032.07	1004.04	1010.33	1128	1137	1647	1715	1117	1050	1227	1322
AT3G10020	2381.48	-0.898478	0.0875563	-10.2617	1.04827e-24	2.35154e-23	AT3G10020	protein_coding	3257.1	2947.34	3392.87	2802.14	1907.87	1623.46	1526.58	1594.47	2315	2192	3277	3127	2058	1651	1867	2086
AT3G05327	113.401	2.07266	0.201997	10.2609	1.05754e-24	2.37002e-23	AT3G05327	protein_coding	52.0969	34.9419	31.0752	55.584	197.189	168.08	194.753	173.484	37	26	30	62	213	171	238	227
AT4G21820	832.303	0.933788	0.0910145	10.2598	1.06964e-24	2.39481e-23	AT4G21820	protein_coding	558.986	598.045	559.354	571.081	1263.68	1084.17	997.494	1025.62	397	445	540	637	1365	1103	1219	1342
AT1G65030	1133.98	0.84146	0.0820202	10.2592	1.07618e-24	2.40709e-23	AT1G65030	protein_coding	870.159	838.606	717.838	825.691	1434.95	1454.73	1580.93	1348.9	618	624	693	921	1550	1480	1932	1765
AT4G38550	5631	0.921246	0.0898368	10.2547	1.12769e-24	2.51986e-23	AT4G38550	protein_coding	4039.62	3607.08	4060.5	3860.4	6188.78	7307.07	8556.85	7427.71	2869	2684	3920	4306	6685	7434	10457	9719
AT1G15420	1371.71	0.821181	0.0800954	10.2525	1.15282e-24	2.57351e-23	AT1G15420	protein_coding	1054.61	948.808	881.501	1081.2	1641.39	1766.32	1855.06	1744.78	749	706	851	1206	1773	1797	2267	2283
AT1G06360	1338.58	-1.0959	0.106959	-10.2459	1.23429e-24	2.7527e-23	AT1G06360	protein_coding	1903.65	1826.39	1624.2	1941.85	978.541	769.631	715.185	949.195	1352	1359	1568	2166	1057	783	874	1242
AT1G08160	223.719	-1.18948	0.116357	-10.2226	1.56998e-24	3.49796e-23	AT1G08160	protein_coding	326.662	302.382	304.537	310.195	149.049	136.627	134.199	126.101	232	225	294	346	161	139	164	165
AT1G19670	801.599	-1.39874	0.136857	-10.2205	1.60561e-24	3.57389e-23	CLH1	protein_coding	1177.11	1037.51	1208.83	1223.74	582.31	448.214	345.318	389.766	836	772	1167	1365	629	456	422	510
AT4G14880	13563.8	-0.413532	0.040463	-10.22	1.61309e-24	3.58705e-23	OASA1	protein_coding	15641.4	15894.4	15483	14962.5	11942.6	11614.5	11474.1	11497.5	11107	11825	14946	16688	12902	11820	14021	15046
AT1G77670	2221.61	0.887926	0.0869414	10.2129	1.73564e-24	3.85583e-23	AT1G77670	protein_coding	1607.96	1630.18	1371.45	1628.07	2513.47	2821.98	3115.23	3084.5	1142	1213	1324	1816	2715	2871	3807	4036
AT2G46790	1357.33	-1.03341	0.101236	-10.208	1.82631e-24	4.05334e-23	APRR9	protein_coding	2155.48	1801.12	1636.59	1705.06	796.217	907.025	854.435	1002.73	1531	1340	1580	1902	860	923	1044	1312
AT5G08150	119.715	1.67646	0.164342	10.201	1.96147e-24	4.34912e-23	SOB5	protein_coding	60.545	57.7886	53.8637	56.4805	199.041	179.875	175.114	175.013	43	43	52	63	215	183	214	229
AT5G45800	925.598	-0.969174	0.0950306	-10.1986	2.01241e-24	4.45778e-23	MEE62	protein_coding	1247.51	1217.59	1183.97	1250.64	748.949	616.294	549.072	590.763	886	906	1143	1395	809	627	671	773
AT1G17080	939.407	-0.822761	0.080693	-10.1962	2.06222e-24	4.5637e-23	AT1G17080	protein_coding	1192.6	1209.53	1237.83	1160.09	611.009	765.699	687.363	651.138	847	900	1195	1294	660	779	840	852
AT5G40980	147.241	1.86315	0.182754	10.1948	2.09168e-24	4.62444e-23	AT5G40980	protein_coding	50.6889	64.5082	53.8637	82.4795	215.705	272.27	227.484	210.932	36	48	52	92	233	277	278	276
AT1G76110	776.983	-1.20989	0.118679	-10.1947	2.09455e-24	4.62544e-23	HMGB9	protein_coding	1110.93	1209.53	1153.93	866.035	466.589	531.763	400.962	476.126	789	900	1114	966	504	541	490	623
AT5G52540	1033.4	-0.759422	0.0744926	-10.1946	2.09616e-24	4.62544e-23	AT5G52540	protein_coding	1364.38	1257.91	1214.01	1362.7	735.063	723.433	812.561	797.109	969	936	1172	1520	794	736	993	1043
AT2G47590	9201.48	-0.462881	0.0454138	-10.1925	2.14173e-24	4.72147e-23	PHR2	protein_coding	10884	11079.3	10239.3	10461.4	7653.35	7952.85	7569.17	7772.39	7730	8244	9885	11669	8267	8091	9250	10170
AT1G18400	1033.44	1.58886	0.156011	10.1842	2.33176e-24	5.13546e-23	BEE1	protein_coding	443.528	509.346	469.236	638.32	1097.04	1487.17	1891.07	1731.78	315	379	453	712	1185	1513	2311	2266
AT3G11810	974.756	-0.672999	0.0660992	-10.1817	2.39466e-24	5.26894e-23	AT3G11810	protein_coding	1232.02	1154.43	1249.22	1156.51	736.914	770.614	770.01	728.327	875	859	1206	1290	796	784	941	953
AT2G22330	787.803	-1.43812	0.141496	-10.1637	2.87981e-24	6.33034e-23	CYP79B3	protein_coding	1036.31	1162.49	1151.86	1252.43	531.393	358.768	321.588	487.589	736	865	1112	1397	574	365	393	638
AT5G20250	88398.2	0.961185	0.094647	10.1555	3.13287e-24	6.88004e-23	RFS6	protein_coding	59649.7	55024.5	68385.2	56915.9	107094	101218	129366	129533	42337	40961	66013	63519	115701	102869	158130	169559
AT5G41050	542.769	-1.07757	0.106155	-10.1509	3.28202e-24	7.20069e-23	AT5G41050	protein_coding	722.317	790.225	801.741	632.044	334.204	393.17	319.951	348.497	513	588	774	705	361	400	391	456
AT2G32240	7707.17	0.688307	0.067823	10.1486	3.36207e-24	7.36928e-23	AT2G32240	protein_coding	5919.33	5738.54	5855.61	6097.21	8479.14	9307.32	10483.9	9776.24	4204	4270	5653	6801	9159	9469	12812	12792
AT3G46210	718.399	0.774683	0.0763759	10.143	3.5591e-24	7.79373e-23	AT3G46210	protein_coding	531.558	545.316	535.818	509.285	914.426	859.476	972.651	878.661	373	407	540	574	985	863	1153	1152
AT2G03750	1067.37	-1.12512	0.110946	-10.1412	3.62726e-24	7.93159e-23	SOT11	protein_coding	1405.21	1646.3	1264.76	1537.53	757.281	714.587	550.709	662.602	998	1225	1221	1715	818	727	673	867
AT2G14720	2522.27	-0.626683	0.0617962	-10.1411	3.62897e-24	7.93159e-23	VSR4	protein_coding	3190.74	3123.43	2889.11	3048.37	1932.18	1854.87	2030.28	2109.16	2266	2324	2789	3401	2087	1887	2481	2760
AT3G19000	1110.14	-0.691427	0.0682288	-10.1339	3.90605e-24	8.52908e-23	AT3G19000	protein_coding	1484.25	1342.73	1373.82	1286.37	824.401	877.153	855.526	836.865	1054	1000	1328	1434	890	892	1046	1094
AT2G34660	4181.48	-1.273	0.125645	-10.1317	3.99674e-24	8.71881e-23	ABCC2	protein_coding	5799.02	5834.58	7495.88	4533.01	2145.65	2345.3	2657.61	2640.83	4122	4336	7269	5046	2316	2384	3243	3459
AT5G58100	1952.55	-0.65553	0.0647154	-10.1294	4.08974e-24	8.91322e-23	AT5G58100	protein_coding	2444.33	2298.1	2352.4	2461.83	1470.13	1427.21	1506.47	1659.94	1736	1710	2271	2746	1588	1452	1841	2172
AT1G18330	1279.36	-1.15854	0.114377	-10.1292	4.10123e-24	8.9298e-23	RVE7	protein_coding	1776.2	1693.99	1427.94	2169.74	826.387	743.377	749.169	848.066	1261	1260	1378	2421	893	756	916	1110
AT3G48460	599.332	-1.00323	0.0990531	-10.1282	4.14045e-24	9.00665e-23	AT3G48460	protein_coding	819.47	827.855	804.849	746.798	458.257	395.136	338.772	403.522	582	616	777	833	495	402	414	528
AT1G27480	1359.92	-0.703645	0.0694917	-10.1256	4.25376e-24	9.24438e-23	LCAT1	protein_coding	1775.52	1667.81	1739.18	1559.04	1003.54	1113.65	994.221	1026.38	1261	1241	1679	1739	1084	1133	1215	1343
AT1G45130	705.63	-0.989199	0.0977438	-10.1203	4.48915e-24	9.74671e-23	BGAL5	protein_coding	960.273	1013.32	941.58	840.932	539.725	414.795	459.06	475.361	682	754	909	938	583	422	561	622
AT5G21990	2730.77	0.63743	0.0630077	10.1167	4.65844e-24	1.01047e-22	OEP61	protein_coding	2176.81	2107.27	2120.37	2146.26	3057.82	3200.41	3507.19	3530.06	1546	1568	2047	2394	3303	3256	4286	4619
AT3G60290	593.42	1.75284	0.173275	10.116	4.69352e-24	1.01712e-22	AT3G60290	protein_coding	204.164	311.79	226.849	341.573	654.52	1012.41	981.129	1014.92	145	232	219	381	707	1030	1199	1328
AT1G07230	893.906	-0.866406	0.0856951	-10.1103	4.97108e-24	1.07626e-22	NPC1	protein_coding	1150.36	1085.89	1151.86	1230.92	629.525	548.472	670.997	683.237	817	808	1112	1373	680	558	820	894
AT5G13770	5698.03	-0.607352	0.0600789	-10.1092	5.02739e-24	1.08742e-22	AT5G13770	protein_coding	7262.59	6696.76	6876.95	6686.22	4847.34	4254.1	4296.84	4663.43	5158	4983	6639	7458	5236	4328	5251	6102
AT1G14920	2362.48	0.994023	0.0983322	10.1088	5.04816e-24	1.09089e-22	GAI	protein_coding	1386.9	1608.67	1806.51	1512.42	3649.39	2987.11	3134.87	2813.96	985	1197	1744	1687	3942	3039	3831	3682
AT1G01620	17740	-0.934232	0.0924184	-10.1087	5.05376e-24	1.09107e-22	PIP1-3	protein_coding	24241.8	22231	26904.8	19786.9	13426.5	12273.1	11024.8	12030.7	17217	16542	25974	22071	14503	12486	13473	15742
AT1G45332	2860.57	0.681072	0.0674382	10.0992	5.56978e-24	1.20135e-22	MEFG1	protein_coding	2121.89	2221.5	2131.76	2314.8	3350.37	3262.33	3805.86	3676.03	1507	1653	2058	2582	3619	3319	4651	4810
AT1G53090	1226.63	-0.655051	0.0648693	-10.098	5.63765e-24	1.21484e-22	SPA4	protein_coding	1471.45	1492.36	1536.17	1502.81	887.246	930.554	1013.79	978.654	1040	1107	1483	1688	954	941	1252	1282
AT1G14700	587.76	-1.21754	0.1206	-10.0957	5.77364e-24	1.24298e-22	PAP3	protein_coding	753.243	892.686	874.282	767.367	372.136	383.316	270.836	388.212	535	664	844	856	402	390	331	508
AT1G01780	627.86	1.11461	0.110411	10.0952	5.8037e-24	1.24828e-22	PLIM2B	protein_coding	399.879	337.324	471.308	376.537	938.732	806.982	788.012	904.104	284	251	455	420	1014	821	963	1183
AT4G23890	3836.12	-0.741432	0.0734462	-10.0949	5.81869e-24	1.25034e-22	ndhS	protein_coding	5040.73	4778.98	4594.99	4789.19	3021.72	2878.01	2490.87	3094.44	3580	3556	4436	5342	3264	2928	3044	4049
AT2G40900	548.903	0.999146	0.0989777	10.0947	5.83344e-24	1.25234e-22	AT2G40900	protein_coding	385.799	376.298	334.577	370.261	656.372	685.099	799.468	783.353	274	280	323	413	709	697	977	1025
AT5G05410	228.463	-2.36339	0.234138	-10.094	5.87127e-24	1.25928e-22	DREB2A	protein_coding	559.022	274.768	255.447	441.814	63.777	67.7144	81.6993	83.4631	396	204	247	493	69	69	100	109
AT3G23290	346.128	-1.08034	0.107035	-10.0933	5.91678e-24	1.26786e-22	LSH4	protein_coding	484.36	490.531	444.376	459.913	247.181	234.919	214.392	193.354	344	365	429	513	267	239	262	253
AT3G06060	758.599	-0.931579	0.092306	-10.0923	5.97626e-24	1.27941e-22	TSC10A	protein_coding	1123.6	917.898	1009.95	931.48	469.366	559.285	513.067	544.144	798	683	975	1039	507	569	627	712
AT3G62360	3241.89	-0.719634	0.071316	-10.0908	6.06887e-24	1.29803e-22	AT3G62360	protein_coding	3960.77	4190.34	3798.43	4189.42	2489.4	2152.61	2557.97	2596.15	2813	3118	3667	4673	2689	2190	3126	3397
AT2G37040	4157.99	-0.848161	0.0841032	-10.0848	6.45199e-24	1.37869e-22	PAL1	protein_coding	5585.63	6051.67	5005.19	4747.95	2886.56	2769.88	2972.03	3244.99	3967	4503	4832	5296	3118	2818	3632	4246
AT1G63780	1276.46	0.75207	0.0745833	10.0836	6.52738e-24	1.3935e-22	IMP4	protein_coding	930.704	963.591	915.684	992.443	1478.46	1776.15	1594.03	1560.59	661	717	884	1107	1597	1807	1948	2042
AT3G27550	480.607	0.974931	0.0966888	10.0832	6.55643e-24	1.3984e-22	AT3G27550	protein_coding	281.605	334.636	315.932	361.296	643.411	595.653	649.721	662.602	200	249	305	403	695	606	794	867
AT4G03400	1521.95	1.10174	0.109368	10.0737	7.22355e-24	1.53926e-22	DFL2	protein_coding	946.192	931.337	851.462	1139.47	1822.84	1876.4	2283.84	2324.07	672	693	822	1271	1969	1909	2791	3041
AT4G33700	481.371	-1.03682	0.102939	-10.0721	7.33747e-24	1.56208e-22	CBSDUF6	protein_coding	612.491	728.405	647.401	602.459	274.954	320.434	346.136	318.691	435	542	625	672	297	326	423	417
AT1G79320	51.8453	3.05395	0.303274	10.0699	7.50189e-24	1.59561e-22	AMC6	protein_coding	15.4883	9.40744	12.4301	8.06865	94.4287	97.3096	85.9203	91.7096	11	7	12	9	102	99	105	120
AT1G08040	388.848	-0.945799	0.093971	-10.0648	7.90473e-24	1.67974e-22	AT1G08040	protein_coding	553.408	524.853	495.212	476.238	266.215	263.509	274.617	256.737	392	390	480	535	288	267	335	335
AT5G01890	979.627	-0.952681	0.0946885	-10.0612	8.19775e-24	1.74039e-22	PXC2	protein_coding	1286.93	1255.22	1206.76	1417.39	772.093	603.516	608.807	686.294	914	934	1165	1581	834	614	744	898
AT2G42200	108.007	-1.81481	0.180426	-10.0585	8.42737e-24	1.78749e-22	SPL9	protein_coding	167.555	139.768	183.344	181.096	50.9174	53.078	40.9145	47.3833	119	104	177	202	55	54	50	62
AT1G54820	358.485	-1.21561	0.120885	-10.0559	8.64884e-24	1.83277e-22	AT1G54820	protein_coding	513.929	530.849	538.637	421.363	247.181	220.175	194.753	200.997	365	395	520	470	267	224	238	263
AT3G25780	205.369	2.3658	0.235286	10.055	8.73451e-24	1.84922e-22	AOC3	protein_coding	63.3611	73.9156	68.3655	61.8596	196.264	328.297	478.699	372.188	45	55	66	69	212	334	585	487
AT3G22660	2962.71	0.928272	0.092338	10.053	8.91314e-24	1.8853e-22	AT3G22660	protein_coding	2003.62	2124.74	1704.99	2330.05	3670.68	3970.04	4220.73	3676.79	1423	1581	1646	2599	3965	4039	5158	4811
AT4G25990	1580.56	0.788547	0.0784982	10.0454	9.62474e-24	2.03395e-22	CIL	protein_coding	1042.18	1124.74	1188.2	1275.7	1828.85	2014.35	2069.44	2101.02	740	840	1139	1422	1984	2033	2542	2757
AT5G24120	2313.68	-0.912947	0.0909069	-10.0427	9.89735e-24	2.08963e-22	SIGE	protein_coding	3349.69	2959.31	3191.43	2590.04	1520.12	1781.06	1476.19	1641.6	2379	2202	3081	2889	1642	1812	1804	2148
AT3G07195	255.337	2.05163	0.204541	10.0304	1.12101e-23	2.36461e-22	AT3G07195	protein_coding	104.194	84.667	95.2974	112.065	255.513	478.685	517.159	395.116	74	63	92	125	276	487	632	517
AT1G29965	2109.21	0.833813	0.0832288	10.0183	1.26636e-23	2.66877e-22	RPL18AA	protein_coding	1554.46	1611.36	1342.45	1558.15	2447.74	2912.41	2898.38	2548.76	1104	1199	1296	1738	2644	2963	3542	3335
AT5G47480	3419.03	0.501818	0.0501023	10.0159	1.29825e-23	2.73346e-22	MAG5	protein_coding	2869.55	2885.4	2730.48	2839.27	4115.98	3807.85	4091.45	4012.3	2038	2147	2636	3167	4446	3874	5000	5250
AT1G09660	1772.09	0.645444	0.0644944	10.0077	1.40928e-23	2.96452e-22	AT1G09660	protein_coding	1343.93	1445.25	1263.31	1475	2145.57	2202.38	2176.23	2125.02	955	1074	1222	1646	2316	2241	2657	2780
AT5G09760	874.904	-0.928555	0.0928573	-9.99981	1.52697e-23	3.20914e-22	PME51	protein_coding	1337.62	1034.82	1100.06	1117.06	629.525	589.755	631.719	558.664	950	770	1062	1246	680	600	772	731
AT3G04140	569.355	-1.06563	0.106568	-9.99954	1.53109e-23	3.21488e-22	AT3G04140	protein_coding	834.958	787.537	639.114	822.105	395.304	331.246	361.684	382.888	593	586	617	917	427	337	442	501
AT3G60030	4191.56	0.56626	0.0566364	9.99816	1.55251e-23	3.25688e-22	SPL12	protein_coding	3391.93	3319.48	3580.9	3225.67	5256.53	4778	5121.67	4858.32	2409	2470	3457	3598	5678	4861	6259	6357
AT4G27020	890.675	-0.712038	0.0712199	-9.99773	1.55924e-23	3.268e-22	AT4G27020	protein_coding	1088.4	1087.23	1163.25	1085.68	665.63	673.304	636.629	725.27	773	809	1123	1211	719	685	778	949
AT4G22990	383.971	-1.19072	0.119108	-9.99697	1.57136e-23	3.2904e-22	AT4G22990	protein_coding	509.708	526.746	622.727	476.913	255.635	220.147	206.981	252.909	362	392	601	532	276	224	253	331
AT3G52060	2475.91	-0.887974	0.0888273	-9.99663	1.57677e-23	3.29873e-22	AT3G52060	protein_coding	3322.34	3017.77	3481.11	3036.74	2004.14	1675.04	1513.03	1757.09	2358	2244	3360	3385	2166	1703	1851	2302
AT5G24490	16295.3	-0.685192	0.0685781	-9.99142	1.66192e-23	3.47208e-22	AT5G24490	protein_coding	21038.7	19227.5	21654.3	18457.5	12953.4	11598.5	12134.4	13297.9	14942	14307	20905	20588	13992	11800	14829	17400
AT5G56190	1286.41	0.575203	0.05757	9.99137	1.66266e-23	3.47208e-22	AT5G56190	protein_coding	1013.21	1032.63	1038.35	1047.74	1484.03	1555.93	1579.68	1539.68	722	767	1003	1176	1599	1569	1934	2017
AT5G14780	11981.9	-0.540026	0.0540718	-9.9872	1.73417e-23	3.61814e-22	FDH1	protein_coding	14692.7	13003.8	15012.4	14083.4	9688.2	9846.95	9803.92	9723.51	10435	9676	14493	15709	10465	10018	11981	12723
AT1G16410	458.468	-4.0042	0.401008	-9.98534	1.76693e-23	3.68313e-22	CYP79F1	protein_coding	725.104	1070.41	1041.32	616.802	51.9763	45.8603	26.2771	90.0022	525	837	1036	723	59	46	26	121
AT2G42690	2485.21	-0.89925	0.0900686	-9.98405	1.79013e-23	3.7281e-22	AT2G42690	protein_coding	3293.37	3525.1	3077.48	3047.26	2014.48	1691.61	1498.29	1734.08	2339	2623	2971	3399	2176	1721	1831	2269
AT1G54690	2057.34	0.904343	0.0905973	9.98201	1.82724e-23	3.80196e-22	HTA3	protein_coding	1513.63	1417.84	1244.05	1555.46	2481.99	3061.81	2651.26	2532.71	1075	1055	1201	1735	2681	3115	3240	3314
AT1G61730	1960.21	0.696785	0.0698418	9.97662	1.92926e-23	4.0106e-22	AT1G61730	protein_coding	1495.32	1511.91	1347.63	1628.07	2401.45	2306.93	2531.79	2458.58	1062	1125	1301	1816	2594	2347	3094	3217
AT5G48240	1454.93	0.763637	0.0765821	9.97149	2.03156e-23	4.21943e-22	AT5G48240	protein_coding	1053.49	1080.12	962.793	1215.38	1771.57	1852.29	1871.83	1831.97	748	804	930	1356	1913	1883	2289	2396
AT1G26560	538.067	-1.04585	0.104904	-9.96957	2.07117e-23	4.29781e-22	BGLU40	protein_coding	753.293	763.347	772.738	612.321	311.985	378.426	349.409	363.017	535	568	746	683	337	385	427	475
AT3G57660	2864.64	0.852106	0.0855469	9.96069	2.26479e-23	4.69535e-22	NRPA1	protein_coding	1962.79	2122.05	1807.54	2276.25	3869.73	3285.92	3958.06	3634.76	1394	1579	1745	2539	4180	3343	4837	4756
AT3G04720	1018.41	-0.909932	0.0913594	-9.95992	2.28239e-23	4.72757e-22	HEL	protein_coding	1243.29	1392.3	1404.6	1278.43	598.974	709.672	786.376	733.677	883	1036	1356	1426	647	722	961	960
AT4G01560	2551.35	0.760056	0.0763202	9.95877	2.30902e-23	4.77843e-22	MEE49	protein_coding	1829.02	1986.31	1657.35	2103.23	3192.99	3246.6	3310.8	3084.5	1299	1478	1600	2346	3449	3303	4046	4036
AT4G35785	1222.83	0.66754	0.0670431	9.95688	2.35337e-23	4.86582e-22	AT4G35785	protein_coding	886.446	914.297	984.648	987.997	1480.65	1592.71	1462.23	1473.65	634	687	980	1119	1578	1605	1745	1898
AT1G05590	574.875	-0.933218	0.0937302	-9.95643	2.36404e-23	4.88348e-22	HEXO2	protein_coding	706.828	822.479	765.487	724.385	421.226	375.478	355.137	427.978	502	612	739	808	455	382	434	560
AT3G19380	398.479	1.16869	0.117407	9.95419	2.41793e-23	4.99033e-22	PUB25	protein_coding	266.117	244.594	257.924	214.267	598.048	597.619	539.252	470.012	189	182	249	239	646	608	659	615
AT1G79150	2044.88	0.89979	0.0904096	9.95237	2.46256e-23	5.07786e-22	AT1G79150	protein_coding	1472.79	1550.88	1171.54	1516.01	2663.44	2477.96	2858.28	2648.12	1046	1154	1131	1691	2877	2521	3493	3465
AT1G15000	479.715	-0.969955	0.0974635	-9.95198	2.47214e-23	5.09304e-22	SCPL50	protein_coding	675.852	583.262	623.576	658.043	343.461	311.587	288.856	353.082	480	434	602	734	371	317	353	462
AT1G80270	2045.46	0.887868	0.0892588	9.94712	2.59594e-23	5.34331e-22	PPR596	protein_coding	1449.84	1533.84	1211.66	1546.98	2688.58	2457.19	2926.94	2548.64	1034	1140	1172	1726	2900	2495	3582	3324
AT3G09720	920.646	0.701634	0.070539	9.94676	2.60537e-23	5.35792e-22	RH57	protein_coding	705.42	724.373	659.831	715.42	1167.4	1128.4	1189.79	1074.53	501	539	637	798	1261	1148	1454	1406
AT2G47160	1221.58	-0.864308	0.0868977	-9.94627	2.61814e-23	5.37935e-22	BOR1	protein_coding	1546.8	1643.77	1730.81	1387.02	960.104	824.491	846.391	833.286	1098	1224	1670	1548	1037	840	1034	1089
AT5G63140	682.412	-0.799062	0.0803605	-9.94347	2.69274e-23	5.52769e-22	PAP29	protein_coding	794.126	907.146	836.96	926.998	519.358	481.634	502.429	490.646	564	675	808	1034	561	490	614	642
AT3G53530	336.519	-0.974623	0.0980403	-9.94104	2.75918e-23	5.65903e-22	NAKR3	protein_coding	485.41	424.274	452.629	422.523	226.761	232.485	224.415	223.655	347	315	436	471	245	236	275	292
AT5G64660	375.468	1.73222	0.174357	9.93491	2.93436e-23	6.01296e-22	PUB27	protein_coding	183.043	188.149	175.057	150.615	417.523	520.951	781.466	586.942	130	140	169	168	451	530	955	768
AT5G54530	95.4875	-1.98481	0.199808	-9.93359	2.97363e-23	6.088e-22	AT5G54530	protein_coding	156.291	137.08	151.233	165.856	38.8824	26.539	48.2791	39.7408	111	102	146	185	42	27	59	52
AT5G03840	58.5501	2.73504	0.27538	9.93187	3.02527e-23	6.18819e-22	TFL1	protein_coding	15.4883	17.471	12.4301	16.1373	106.464	83.5487	112.924	103.938	11	13	12	18	115	85	138	136
AT1G03220	3258.55	-0.91077	0.0917535	-9.92627	3.20016e-23	6.54011e-22	AT1G03220	protein_coding	4553.55	4225.29	4684.07	3557.38	2232.96	2067.09	2496.6	2251.47	3234	3144	4522	3968	2412	2103	3051	2946
AT5G19300	1064.63	0.676809	0.0681995	9.92396	3.27501e-23	6.68714e-22	AT5G19300	protein_coding	871.567	792.913	765.487	849.001	1337.74	1262.08	1297.81	1340.49	619	590	739	947	1445	1284	1586	1754
AT1G14370	480.279	1.44341	0.145496	9.92063	3.3862e-23	6.90803e-22	APK2A	protein_coding	170.371	267.44	324.218	267.162	661.001	707.706	716.003	728.327	121	199	313	298	714	720	875	953
AT1G64385	889.098	-0.67341	0.06789	-9.91914	3.43702e-23	7.00547e-22	AT1G64385	protein_coding	1041.94	1104.7	1116.64	1105.4	689.7	722.45	680.816	651.138	740	822	1078	1233	745	735	832	852
AT4G01040	778.345	-0.717701	0.0724152	-9.91092	3.73196e-23	7.5999e-22	AT4G01040	protein_coding	970.129	920.586	996.479	985.271	594.345	545.524	602.261	612.162	689	685	962	1099	642	555	736	801
AT1G13650	181.401	-1.67725	0.169354	-9.90377	4.00856e-23	8.15595e-22	AT1G13650	protein_coding	291.471	351.616	244.928	218.937	87.9354	82.3285	85.1504	88.8422	207	264	236	243	95	83	105	116
AT4G15660	265	-1.36639	0.137991	-9.90196	4.08213e-23	8.29828e-22	GRXS8	protein_coding	350.598	404.52	376.01	395.364	142.569	175.944	113.742	161.256	249	301	363	441	154	179	139	211
AT3G29240	12376.5	-0.495605	0.0500672	-9.89878	4.2139e-23	8.55858e-22	AT3G29240	protein_coding	14959.3	14312.7	14983.9	13675.8	10030.1	10071.9	10217.2	10761.3	10617	10662	14446	15271	10834	10254	12477	14079
AT3G29770	769.409	0.777565	0.078568	9.89672	4.30161e-23	8.72901e-22	MES11	protein_coding	536.457	600.733	534.494	594.39	993.353	1011.43	980.31	904.104	381	447	516	663	1073	1029	1198	1183
AT1G30690	7072.38	0.63834	0.0645791	9.88462	4.85411e-23	9.84147e-22	PATL4	protein_coding	5743.23	5666.33	5410.13	5316.35	8071.93	8429.69	9589.72	8351.64	4080	4214	5224	5953	8715	8555	11722	10916
AT1G67120	2853.63	0.859854	0.0870283	9.88017	5.0746e-23	1.02794e-21	AT1G67120	protein_coding	2086.69	2146.24	1946.35	1935.58	3406.84	3215.15	4160.18	3932.05	1482	1597	1879	2159	3680	3271	5084	5145
AT2G16660	746.212	1.19331	0.120929	9.86785	5.73807e-23	1.16132e-21	AT2G16660	protein_coding	425.223	481.124	414.337	495.773	873.003	921.001	1134.15	1225.09	302	358	400	553	943	937	1386	1603
AT5G39420	55.3687	3.41053	0.345709	9.86532	5.88461e-23	1.18992e-21	cdc2cAt	protein_coding	12.6722	1.34392	13.4659	9.86168	121.276	92.395	82.6472	109.287	9	1	13	11	131	94	101	143
AT5G15750	1065.07	0.846713	0.0858543	9.8622	6.07031e-23	1.2264e-21	AT5G15750	protein_coding	803.982	739.156	684.691	816.726	1242.39	1487.17	1419.73	1326.73	571	550	661	911	1342	1513	1735	1736
AT1G67490	619.721	-0.875781	0.0888214	-9.86003	6.20303e-23	1.25211e-21	GCS1	protein_coding	866.609	834.52	744.485	766.91	428.38	413.435	421.224	482.202	621	623	712	862	462	420	515	626
AT4G04850	2918.4	-0.785413	0.079727	-9.85128	6.76748e-23	1.36484e-21	KEA3	protein_coding	3632.4	3866.93	4044.58	3232.54	2327.02	2041.28	2042.68	2159.78	2581	2877	3907	3606	2516	2072	2497	2826
AT5G18520	2596.02	-0.535747	0.0543851	-9.85097	6.78834e-23	1.36785e-21	AT5G18520	protein_coding	3146.93	2968.72	2981.15	3192.49	2026.51	2170.3	2186.47	2095.56	2235	2209	2878	3561	2189	2208	2672	2742
AT4G25450	2866.77	-0.502972	0.0510642	-9.84981	6.86721e-23	1.38253e-21	ABCB28	protein_coding	3474.16	3362.58	3387.91	3226.34	2362.83	2272.15	2416.91	2431.28	2467	2505	3270	3600	2553	2309	2953	3181
AT3G25770	910.655	-0.920122	0.0934794	-9.84304	7.34535e-23	1.47749e-21	AOC2	protein_coding	1140.5	1233.72	1257.51	1133.2	650.817	699.843	526.16	643.496	810	918	1214	1264	703	712	643	842
AT3G59400	11743.4	-0.814841	0.0828793	-9.83166	8.22503e-23	1.65299e-21	GUN4	protein_coding	15861.4	14500.9	14397.2	15135.9	9835.4	8756.88	7383.42	8075.8	11265	10790	13899	16883	10624	8909	9023	10567
AT5G04870	3388.24	0.699343	0.0711439	9.82999	8.36302e-23	1.67926e-21	CPK1	protein_coding	2613.29	2553.45	2522.27	2642.93	3720.68	4112.56	4637.24	4303.47	1856	1900	2435	2948	4019	4184	5667	5631
AT3G57560	3228.34	0.549848	0.0559494	9.8276	8.56385e-23	1.71686e-21	NAGK	protein_coding	2609.07	2623.33	2512.95	2733.48	3891.02	3997.56	3868.87	3590.43	1853	1952	2426	3049	4203	4067	4728	4698
AT2G33330	1750.42	0.593039	0.0603444	9.82758	8.56524e-23	1.71686e-21	CRRSP11	protein_coding	1434.78	1436.65	1294.8	1419.19	2009.85	2145.73	2155.37	2107.03	1019	1069	1250	1583	2171	2183	2634	2757
AT3G24660	455.359	-0.969327	0.0986447	-9.82645	8.66178e-23	1.7347e-21	TMKL1	protein_coding	619.531	634.331	540.709	618.596	324.946	275.219	297.857	331.683	440	472	522	690	351	280	364	434
AT1G19850	1027.42	-1.04049	0.105899	-9.82529	8.76218e-23	1.75328e-21	ARF5	protein_coding	1379.86	1349.3	1380.78	1421.87	764.687	517.019	688.181	717.628	980	1004	1333	1586	826	526	841	939
AT1G23330	525.013	-0.772035	0.078578	-9.82507	8.78111e-23	1.75553e-21	AT1G23330	protein_coding	675.852	642.394	690.906	640.113	389.75	385.307	382.959	392.823	480	478	667	714	421	392	468	514
AT3G27350	1176.06	-0.784396	0.0799035	-9.81678	9.53373e-23	1.90434e-21	AT3G27350	protein_coding	1623.5	1468.69	1508.66	1353.27	920.861	879.169	783.76	870.562	1152	1094	1456	1510	996	893	958	1139
AT1G15960	549.409	1.09889	0.111949	9.81593	9.61454e-23	1.91881e-21	NRAMP6	protein_coding	329.478	374.954	322.147	372.951	681.368	660.526	787.194	866.656	234	279	311	416	736	672	962	1134
AT4G38950	2242.12	0.993629	0.101233	9.81528	9.67669e-23	1.92954e-21	AT4G38950	protein_coding	1413.98	1664.85	1453	1467.21	3021.02	2399	3131.81	3386.11	999	1231	1386	1644	3268	2435	3888	4449
AT1G23280	1932.12	0.692875	0.0706177	9.81163	1.00338e-22	1.99902e-21	AT1G23280	protein_coding	1513.63	1515.94	1290.66	1587.73	2411.63	2410.13	2377.95	2349.29	1075	1128	1246	1771	2605	2452	2906	3074
AT1G68990	2386.35	0.777378	0.0792645	9.80738	1.04645e-22	2.08302e-21	RPOT1	protein_coding	1679.59	1635.37	1709.98	2004.39	3028.79	2745.89	3143.51	3143.27	1193	1217	1651	2236	3272	2793	3842	4111
AT3G05630	200.78	1.51675	0.154679	9.80579	1.06315e-22	2.11442e-21	PLDP2	protein_coding	118.274	72.5717	111.871	112.065	312.911	259.492	301.13	317.927	84	54	108	125	338	264	368	416
AT5G65700	3271.72	-0.566942	0.0578204	-9.80522	1.06909e-22	2.12439e-21	BAM1	protein_coding	3878.67	3864.54	3780.26	4100.91	2815.52	2506.88	2541.13	2685.82	2755	2884	3651	4580	3035	2541	3109	3514
AT1G31920	636.188	-0.816092	0.0832612	-9.80158	1.10838e-22	2.20058e-21	PCMP-H11	protein_coding	867.343	806.352	762.379	810.451	490.659	464.924	418.146	469.248	616	600	736	904	530	473	511	614
AT3G01640	956.156	0.697207	0.071137	9.80091	1.11579e-22	2.21337e-21	GLCAK1	protein_coding	760.333	667.929	757.2	731.557	1117.41	1216.86	1188.16	1209.8	540	497	731	816	1207	1238	1452	1583
AT4G35320	668.921	1.06629	0.108801	9.80038	1.12163e-22	2.22304e-21	AT4G35320	protein_coding	420.999	415.271	512.741	380.123	810.05	999.635	945.124	867.42	299	309	495	424	875	1017	1155	1135
AT2G18328	838.972	-0.751405	0.0767097	-9.79543	1.17796e-22	2.33266e-21	RL4	protein_coding	1002.51	1022.72	1085.56	1097.34	685.997	587.789	627.628	602.226	712	761	1048	1224	741	598	767	788
AT3G60360	1166.89	0.694299	0.0709632	9.78393	1.31989e-22	2.61147e-21	EDA14	protein_coding	953.233	865.485	811.064	936.859	1385.88	1478.32	1460.65	1443.66	677	644	783	1045	1497	1504	1785	1889
AT5G03280	4904.11	-0.53808	0.0550184	-9.78	1.37212e-22	2.71247e-21	EIN2	protein_coding	5930.6	5766.76	5708.52	5830.05	4075.25	3668.28	4217.46	4035.99	4212	4291	5511	6503	4402	3732	5154	5281
AT1G55900	1365.02	0.753958	0.0771935	9.76712	1.55814e-22	3.07756e-21	TIM50	protein_coding	1039.81	987.094	945.6	1092.09	1657.83	1614.09	1897.37	1686.28	739	735	911	1219	1792	1641	2317	2208
AT1G78995	277.61	-1.32662	0.135963	-9.75722	1.71801e-22	3.39041e-21	AT1G78995	protein_coding	423.815	415.271	438.161	311.091	155.53	174.961	153.02	149.028	301	309	423	347	168	178	187	195
AT5G25120	292.546	-1.30201	0.133454	-9.75624	1.73461e-22	3.42023e-21	CYP71B11	protein_coding	466.056	450.213	399.835	349.641	160.158	199.534	151.383	163.549	331	335	386	390	173	203	185	214
AT3G45680	91.506	-2.78227	0.285295	-9.75225	1.80425e-22	3.55449e-21	NPF2.3	protein_coding	180.227	158.583	162.627	137.167	29.6247	30.4707	7.3646	25.9844	128	118	157	153	32	31	9	34
AT1G10960	23029.5	-0.613269	0.0629006	-9.74981	1.8481e-22	3.63777e-21	FD1	protein_coding	28775.8	28403.8	27954.2	26273.3	19352.3	19305.6	16613.7	17557	20437	21135	26987	29306	20904	19641	20303	22973
AT1G73690	238.478	1.25302	0.128573	9.74563	1.92586e-22	3.78758e-21	CDKD-1	protein_coding	136.578	122.297	132.588	169.442	344.387	330.263	319.951	352.318	97	91	128	189	372	336	391	461
AT3G13730	526.056	0.988973	0.101513	9.74229	1.99017e-22	3.91071e-21	CYP90D1	protein_coding	361.862	299.694	368.76	377.433	738.766	618.26	717.639	726.034	257	223	356	421	798	629	877	950
AT2G26910	5383.77	-0.694174	0.0712669	-9.74048	2.02588e-22	3.97748e-21	ABCG32	protein_coding	6903.54	6710.2	6702.93	6306.1	4307.62	3579.81	4137.27	4422.7	4903	4993	6471	7034	4653	3642	5056	5787
AT1G27050	897.095	0.865844	0.0889507	9.73397	2.1599e-22	4.23697e-21	ATHB54	protein_coding	602.634	637.018	589.394	710.041	1262.75	1181.48	1146.42	1047.02	428	474	569	792	1364	1202	1401	1370
AT3G57490	1828.1	0.929717	0.0955557	9.72958	2.25527e-22	4.42029e-21	RPS2D	protein_coding	1278.49	1291.51	1055.52	1408.43	2269.07	2529.07	2616.89	2175.81	908	961	1019	1571	2451	2573	3198	2847
AT1G71830	399.344	-0.922378	0.094818	-9.72789	2.2931e-22	4.4906e-21	SERK1	protein_coding	566.026	529.505	500.311	497.567	287.915	255.561	288.856	269.015	402	394	483	555	311	260	353	352
AT5G01810	7933.42	0.876592	0.090128	9.72608	2.33408e-22	4.56697e-21	CIPK15	protein_coding	5352.5	5356.6	5748.67	5919.52	8531.34	9829.54	11374.3	11354.9	3826	3959	5564	6608	9207	9918	13942	14904
AT4G05410	2053.23	0.895917	0.0921608	9.72123	2.44809e-22	4.78597e-21	YAO	protein_coding	1436.18	1505.19	1189.15	1611.04	2681.96	2593.94	2901.65	2506.73	1020	1120	1148	1797	2897	2639	3546	3280
AT4G33380	1904.73	-0.512022	0.0526733	-9.72072	2.4603e-22	4.80575e-21	AT4G33380	protein_coding	2277.92	2190.67	2226.43	2262.85	1609.93	1499.59	1567.42	1603	1623	1631	2151	2518	1738	1522	1913	2102
AT3G08680	1561.42	-0.634012	0.0652599	-9.71518	2.59801e-22	5.07042e-21	AT3G08680	protein_coding	1835.04	1995.94	1845.24	1920.3	1324.13	1162.3	1178.91	1229.46	1305	1489	1786	2143	1434	1176	1440	1603
AT2G28370	1072.62	-0.670717	0.0690461	-9.71404	2.62711e-22	5.12286e-21	AT2G28370	protein_coding	1333.4	1222.97	1364.2	1348.36	785.98	832.538	878.842	814.687	947	910	1317	1504	849	847	1074	1066
AT3G16850	1806.72	-0.825151	0.0849487	-9.71352	2.64064e-22	5.14488e-21	AT3G16850	protein_coding	2385.19	2308.86	2513.99	2032.4	1235.91	1389.86	1188.97	1398.57	1694	1718	2427	2267	1335	1414	1453	1830
AT1G56220	6102.53	-0.819419	0.0843668	-9.71258	2.66515e-22	5.18824e-21	AT1G56220	protein_coding	8303.04	6869.1	8585.51	7403.1	4881.46	4344.88	4000.32	4432.86	5895	5111	8292	8257	5273	4421	4889	5799
AT3G20100	491.397	-0.904108	0.0931468	-9.70627	2.83535e-22	5.51489e-21	CYP705A19	protein_coding	654.731	717.654	583.179	608.735	344.387	338.126	352.683	331.683	465	534	563	679	372	344	431	434
AT2G03640	5077.24	0.87239	0.0898933	9.70473	2.87843e-22	5.59394e-21	AT2G03640	protein_coding	3587.63	3510.71	4080.73	3169.7	7304.41	6893.89	6172.14	5898.75	2548	2611	3939	3540	7894	7015	7541	7710
AT2G01100	2213.88	0.523034	0.0539416	9.69629	3.12666e-22	6.07122e-21	AT2G01100	protein_coding	1802.33	1720.2	1889.57	1852.38	2557.26	2568.31	2638.56	2682.44	1289	1292	1819	2043	2771	2600	3226	3507
AT5G06550	960.556	0.875394	0.0903643	9.68739	3.41149e-22	6.61869e-21	AT5G06550	protein_coding	687.116	688.087	581.107	753.97	1216.46	1266.01	1334.63	1157.07	488	512	561	841	1314	1288	1631	1514
AT1G65370	770.63	1.05499	0.10896	9.68242	3.58137e-22	6.94242e-21	AT1G65370	protein_coding	420.999	552.351	517.921	511.014	892.444	994.721	1163.61	1111.98	299	411	500	570	964	1012	1422	1455
AT5G37310	1010.71	-0.698329	0.0721512	-9.6787	3.71419e-22	7.19381e-21	TMN4	protein_coding	1253.14	1304.95	1138.39	1307.12	801.718	735.228	773.283	771.889	890	971	1099	1458	866	748	945	1010
AT3G15460	496.85	0.878459	0.0907656	9.67832	3.72784e-22	7.21418e-21	AT3G15460	protein_coding	380.167	346.732	312.824	362.193	623.97	650.697	679.18	619.04	270	258	302	404	674	662	830	810
AT1G30440	3281.85	0.509012	0.0526058	9.67597	3.81452e-22	7.37569e-21	AT1G30440	protein_coding	2683.69	2675.75	2813.35	2662.65	3992.85	3628.96	3863.96	3933.58	1906	1991	2716	2970	4313	3692	4722	5147
AT4G23540	1226.98	0.728634	0.0753342	9.67201	3.96511e-22	7.66043e-21	AT4G23540	protein_coding	927.888	850.702	896.003	1016.65	1519.19	1428.19	1600.57	1576.64	659	633	865	1134	1641	1453	1956	2063
AT1G80080	821.519	-0.777086	0.0803856	-9.66698	4.16501e-22	8.03986e-21	TMM	protein_coding	1068.69	985.094	1009.95	1087.47	633.228	534.712	619.445	633.561	759	733	975	1213	684	544	757	829
AT5G63180	671.134	-1.33367	0.138095	-9.65758	4.56531e-22	8.80519e-21	AT5G63180	protein_coding	961.681	1060.35	896.003	925.205	489.733	386.29	280.673	369.131	683	789	865	1032	529	393	343	483
AT1G52760	1827.1	-0.536688	0.0556178	-9.64958	4.93579e-22	9.51175e-21	CSE	protein_coding	2228.9	2201.34	2049.93	2173.16	1540.48	1501.91	1459.83	1461.24	1583	1638	1979	2424	1664	1528	1784	1912
AT1G54270	8167.26	0.451057	0.046758	9.64662	5.0801e-22	9.78165e-21	TIF4A-2	protein_coding	6819.06	6739.76	6876.95	7162.27	9213.28	9661.18	9769.55	9096.07	4843	5015	6639	7989	9952	9829	11939	11902
AT1G08030	621.375	-0.726924	0.0754341	-9.63655	5.60372e-22	1.07808e-20	TPST	protein_coding	801.166	744.532	794.49	758.453	494.362	457.06	463.152	457.784	569	554	767	846	534	465	566	599
AT2G34750	4718.13	0.457359	0.0475173	9.62511	6.26426e-22	1.20415e-20	AT2G34750	protein_coding	3819.97	4066.7	3911.34	4106.04	5409.28	5296.99	5595.46	5539.26	2713	3026	3776	4580	5843	5389	6838	7248
AT5G57990	7483.92	0.517933	0.0538377	9.62026	6.56628e-22	1.26115e-20	UBP23	protein_coding	6155.88	6090.65	5853.54	6517.67	8591.16	8577.99	9351.41	8733.05	4372	4532	5651	7270	9280	8727	11428	11427
AT1G64860	6258	-0.699732	0.0727362	-9.62013	6.57472e-22	1.26172e-20	SIGA	protein_coding	7918.69	8156.56	7890.12	7021.44	5206.17	4955.06	4343	4572.99	5624	6069	7618	7831	5623	5041	5308	5984
AT2G19480	9936.26	0.423443	0.0440288	9.6174	6.75156e-22	1.29457e-20	NAP1;2	protein_coding	8473.96	8364.24	8423.63	8687.21	11581.6	11745.7	11365.1	10848.7	6021	6225	8134	9686	12511	11947	13886	14194
AT2G30930	1437.79	1.00115	0.104128	9.6146	6.93774e-22	1.32916e-20	AT2G30930	protein_coding	927.888	897.739	1163.25	841.829	1820.07	2161.45	1797.78	1892.28	659	668	1123	939	1966	2199	2197	2476
AT3G23090	263.158	1.14224	0.118817	9.61348	7.01391e-22	1.34264e-20	AT3G23090	protein_coding	173.719	181.913	140.589	162.815	347.016	350.02	358.056	391.136	123	136	135	182	375	356	438	512
AT1G73110	3376.75	0.608902	0.0633583	9.61045	7.22311e-22	1.38153e-20	AT1G73110	protein_coding	2647.09	2725.47	2827.85	2500.38	3750.3	4118.46	4273.92	4170.49	1880	2028	2730	2789	4051	4190	5223	5457
AT3G60260	655.211	0.827435	0.0861551	9.60402	7.68851e-22	1.46932e-20	AT3G60260	protein_coding	505.734	443.951	493.096	447.888	766.004	866.94	892.734	825.338	356	330	480	504	818	889	1077	1090
AT1G14670	3304.3	-0.578453	0.0602408	-9.60235	7.81442e-22	1.49214e-20	TMN2	protein_coding	3984.71	3896.03	3845.04	4107.84	2436.63	2611.63	2723.27	2829.24	2830	2899	3712	4582	2632	2657	3328	3702
AT1G64670	809.633	-0.750934	0.0782102	-9.60148	7.88021e-22	1.50346e-20	BDG1	protein_coding	1020.82	1069.76	951.938	1022.93	618.415	555.353	586.713	651.138	725	796	919	1141	668	565	717	852
AT3G44990	1148.91	-1.34705	0.140462	-9.59008	8.80208e-22	1.67795e-20	XTH31	protein_coding	1734.69	2007.82	1235.76	1620	551.76	782.409	661.996	596.877	1232	1494	1193	1807	596	796	809	781
AT5G01740	1496.04	1.33143	0.138859	9.58838	8.94779e-22	1.70431e-20	AT5G01740	protein_coding	812.43	807.696	1116.64	666.112	2075.58	2569.37	1942.62	1977.87	577	601	1078	743	2242	2614	2374	2588
AT3G60750	76457.7	-0.553681	0.0577473	-9.58801	8.98017e-22	1.70906e-20	TKL-1	protein_coding	95199.8	94218.6	90295.5	84099.3	65223.5	58027.4	61887.1	62710.5	67613	70108	87172	93807	70452	59036	75629	82054
AT4G25960	3368.82	-0.635324	0.0663083	-9.58136	9.57764e-22	1.82126e-20	ABCB2	protein_coding	4291.66	4046.54	4258.34	3802.13	2785.65	2456.33	2532.6	2777.27	3048	3011	4111	4241	3009	2499	3095	3634
AT5G52470	11391.3	0.459762	0.0480026	9.57787	9.90684e-22	1.8823e-20	MED36B	protein_coding	9697.03	9313.34	9390.91	9961.25	13345	13011.1	13791.4	12620.1	6887	6930	9066	11111	14415	13237	16854	16513
AT4G23500	390.058	-0.881645	0.0920882	-9.57392	1.02926e-21	1.95398e-20	AT4G23500	protein_coding	539.273	506.658	487.881	489.498	293.47	274.236	263.489	265.958	383	377	471	546	317	279	322	348
AT1G48600	4225.72	-0.663367	0.0693124	-9.57069	1.06197e-21	2.01442e-20	NMT2	protein_coding	5003.94	5647.58	5064.06	5007.05	3536.08	3244.47	2964.74	3337.87	3520	4209	4876	5569	3833	3308	3657	4361
AT4G30610	1170.71	-0.819242	0.0856102	-9.56944	1.07483e-21	2.03712e-20	SCPL24	protein_coding	1538.97	1585.83	1554.8	1300.85	764.687	903.309	844.474	872.77	1093	1180	1501	1451	826	919	1032	1142
AT5G19770	19961	0.450545	0.0470869	9.56837	1.08604e-21	2.05667e-20	TUBA5	protein_coding	16858.3	15926.8	17120.4	17566.3	22614.7	22535.5	23818.8	23246.9	11973	11851	16528	19594	24428	22927	29108	30418
AT2G28810	628.244	0.878936	0.0919096	9.56304	1.14343e-21	2.16358e-20	DOF2.2	protein_coding	371.962	452.147	472.407	469.471	852.552	796.878	770.852	839.685	264	335	455	528	918	818	938	1096
AT2G45790	3259.34	0.730638	0.0764228	9.56047	1.17218e-21	2.21614e-20	PMM	protein_coding	2534.44	2530.6	2256.06	2484.25	4010.44	4616.8	3906.51	3735.64	1800	1883	2178	2771	4332	4697	4774	4888
AT3G62950	364.472	-1.66844	0.174525	-9.55993	1.17839e-21	2.22605e-20	GRXC11	protein_coding	640.651	495.907	497.204	585.425	195.338	135.644	131.745	233.86	455	369	480	653	211	138	161	306
AT1G60550	3059.1	-0.577805	0.0604797	-9.5537	1.2514e-21	2.36203e-20	MENB	protein_coding	3705.92	3789.86	3782.89	3378.07	2597.71	2393.42	2467.96	2356.94	2632	2820	3652	3768	2806	2435	3016	3084
AT2G25060	1693.45	-0.638257	0.0668187	-9.55207	1.27133e-21	2.39768e-20	ENODL14	protein_coding	2119.08	2054.85	1990.89	2081.71	1282.19	1471.44	1287.99	1259.48	1505	1529	1922	2322	1385	1497	1574	1648
AT5G04200	235.574	1.4414	0.15101	9.54505	1.36048e-21	2.56371e-20	AMC9	protein_coding	147.843	135.736	100.477	125.512	287.915	366.631	390.324	330.155	105	101	97	140	311	373	477	432
AT2G39700	901.294	-0.967428	0.101367	-9.54383	1.37657e-21	2.5919e-20	EXPA4	protein_coding	1129.24	1302.26	1020.3	1319.67	608.232	547.49	670.997	612.162	802	969	985	1472	657	557	820	801
AT4G33660	476.237	-1.01857	0.106734	-9.54309	1.38634e-21	2.60816e-20	AT4G33660	protein_coding	671.628	669.272	674.333	536.117	324.946	342.058	301.13	290.414	477	498	651	598	351	348	368	380
AT2G37640	1601.1	-0.859987	0.0901306	-9.54156	1.40697e-21	2.6448e-20	EXPA3	protein_coding	2100.77	1997.07	2314.07	1845.03	1197.02	1251.26	1081.78	1021.8	1492	1486	2234	2058	1293	1273	1322	1337
AT5G15840	345.853	3.25722	0.341408	9.54056	1.42064e-21	2.66831e-20	CO	protein_coding	76.8207	45.239	43.9462	95.2483	423.964	534.832	747.073	799.699	53	34	42	110	462	542	902	1048
AT1G05690	127.034	-1.57719	0.16533	-9.53966	1.43296e-21	2.68926e-20	BT3	protein_coding	180.227	192.181	197.846	191.854	58.3236	55.0438	60.5534	80.2459	128	143	191	214	63	56	74	105
AT5G44530	551.273	-0.894866	0.0938508	-9.53499	1.49899e-21	2.81088e-20	AT5G44530	protein_coding	682.892	709.59	728.196	747.695	355.496	372.529	368.23	445.556	485	528	703	834	384	379	450	583
AT4G25810	1254.98	2.14326	0.224799	9.53412	1.51163e-21	2.83228e-20	XTH23	protein_coding	425.223	495.907	547.96	384.605	1454.39	1716.19	2635.71	2379.86	302	369	529	429	1571	1746	3221	3114
AT5G63120	1113.15	0.590142	0.0619129	9.53181	1.54569e-21	2.89373e-20	RH30	protein_coding	853.08	888.673	875	933.822	1353.48	1355.02	1343.45	1302.64	605	666	847	1041	1464	1372	1635	1704
AT2G24180	939.201	-0.869146	0.0911965	-9.53048	1.56564e-21	2.92869e-20	CYP71B6	protein_coding	1241.88	1287.48	1057.59	1267.67	731.36	692.963	619.445	615.219	882	958	1021	1414	790	705	757	805
AT3G19130	3590.37	1.11419	0.116916	9.5299	1.57442e-21	2.94272e-20	RBP47B	protein_coding	2159.91	2092.48	2038.54	2781.89	3976.19	4819.28	5566.82	5287.82	1534	1557	1968	3103	4295	4903	6803	6919
AT3G16240	38286.3	-0.89422	0.0939503	-9.518	1.76539e-21	3.29698e-20	TIP2-1	protein_coding	51015.5	43879	59490.4	44758.6	24548.7	27403	26294.9	28900	36232	32650	57432	49925	26517	27879	32134	37815
AT4G21910	723.949	-0.88367	0.0928794	-9.51417	1.83168e-21	3.418e-20	AT4G21910	protein_coding	880.473	984.263	899.85	991.704	528.048	471.934	459.939	575.381	622	739	869	1107	569	482	560	751
AT3G26935	1905.86	-0.538182	0.0565879	-9.51055	1.89654e-21	3.53615e-20	PAT07	protein_coding	2234.53	2179.84	2270.56	2342.6	1571.03	1517.64	1497.47	1633.2	1587	1622	2192	2613	1697	1544	1830	2137
AT3G48280	108.311	-1.73321	0.182255	-9.5098	1.91023e-21	3.55879e-20	CYP71A25	protein_coding	176.003	176.054	146.054	168.545	49.0659	51.1121	39.2779	60.3755	125	131	141	188	53	52	48	79
AT5G42090	2650.25	-0.503589	0.0529716	-9.50677	1.96679e-21	3.6612e-20	AT5G42090	protein_coding	3187.77	2921.68	3169.67	3153.05	2170.93	2158.5	2166.01	2274.4	2264	2174	3060	3517	2345	2196	2647	2976
AT5G56650	619.85	-0.847118	0.0891234	-9.505	2.00045e-21	3.72084e-20	ILL1	protein_coding	788.494	876.236	731.304	791.624	448.999	468.855	399.325	453.963	560	652	706	883	485	477	488	594
AT5G02940	2105.91	-0.594607	0.0625679	-9.50339	2.03159e-21	3.77569e-20	AT5G02940	protein_coding	2613.29	2537.32	2648.65	2339.91	1668.24	1628.71	1636.58	1774.58	1856	1888	2557	2610	1802	1657	2000	2322
AT3G57000	2244.75	0.637181	0.0670487	9.50326	2.0342e-21	3.77617e-20	AT3G57000	protein_coding	1874.08	1778.01	1550.65	1828	2720.84	2751.21	2696.26	2758.93	1331	1323	1497	2039	2939	2799	3295	3610
AT4G15630	588.524	-1.16761	0.122865	-9.50321	2.03513e-21	3.77617e-20	AT4G15630	protein_coding	837.775	838.606	891.859	688.524	395.304	425.607	312.586	317.927	595	624	861	768	427	433	382	416
AT5G65300	148.6	2.17758	0.229199	9.50086	2.08158e-21	3.85627e-20	AT5G65300	protein_coding	40.8327	55.1007	77.6881	41.2397	227.74	181.841	306.04	258.315	29	41	75	46	246	185	374	338
AT1G44575	71152.2	-0.509503	0.053627	-9.50086	2.08166e-21	3.85627e-20	PSBS	protein_coding	86407	84795.8	84267.3	78881.2	57628.3	62546.4	55369.2	59322.6	61369	63098	81351	88010	62239	63637	67660	77610
AT1G17720	3532.22	0.405518	0.0427008	9.49673	2.1659e-21	4.00909e-20	PP2AB2	protein_coding	3090.32	3009.56	3005.81	3050.9	4097.6	4004.27	4004.82	3994.52	2195	2240	2901	3403	4432	4069	4891	5229
AT3G26200	256.315	1.72643	0.181805	9.49604	2.18028e-21	4.03246e-20	CYP71B22	protein_coding	125.314	142.456	90.1182	120.133	324.946	317.485	439.421	490.646	89	106	87	134	351	323	537	642
AT4G18830	202.686	1.33119	0.14021	9.49425	2.21804e-21	4.09901e-20	OFP5	protein_coding	125.314	126.329	103.584	107.582	316.614	314.536	269.217	258.315	89	94	100	120	342	320	329	338
AT5G47550	1171.68	0.904389	0.0952779	9.49213	2.2637e-21	4.18003e-20	CYS5	protein_coding	839.183	708.246	877.358	836.45	1374.77	1680.8	1649.67	1406.98	596	527	847	933	1485	1710	2016	1841
AT2G17250	1497.89	0.714667	0.0753072	9.49002	2.30987e-21	4.26185e-20	EMB2762	protein_coding	1115.16	1153.08	1030.66	1236.3	1908.94	1850.85	1965.53	1722.61	792	858	995	1379	2062	1883	2402	2254
AT1G78070	647.206	-0.932435	0.0982684	-9.48866	2.34032e-21	4.31457e-20	AT1G78070	protein_coding	851.855	885.644	931.221	730.661	397.156	459.026	457.424	464.662	605	659	899	815	429	467	559	608
AT3G52940	1456.99	0.747736	0.0788343	9.48491	2.42603e-21	4.46899e-20	FK	protein_coding	1067.28	1071.1	1052.41	1159.2	1638.62	1746.66	1933.62	1987.04	758	797	1016	1293	1770	1777	2363	2600
AT4G16180	1498.83	-0.936193	0.0987612	-9.47936	2.55841e-21	4.70907e-20	AT4G16180	protein_coding	2109.83	1823.95	1968.56	1975.15	908.403	893.766	1152.01	1158.94	1498	1372	1882	2216	985	935	1367	1503
AT3G07010	692.397	-0.770995	0.0813516	-9.47733	2.60879e-21	4.79796e-20	AT3G07010	protein_coding	864.527	942.088	865.963	820.312	496.214	559.285	502.429	488.354	614	701	836	915	536	569	614	639
AT5G43600	804.775	-0.918013	0.0968673	-9.47702	2.61639e-21	4.80809e-20	UAH	protein_coding	1012.37	1036.16	1123.89	1038.17	474.921	582.875	528.615	641.203	719	771	1085	1158	513	593	646	839
AT4G35090	53279.6	-0.807054	0.0851687	-9.47594	2.64374e-21	4.85446e-20	CAT2	protein_coding	69650.6	65088.1	76736.4	59745.2	42642.6	39955.9	34754.1	37664.1	49496	48444	74058	66676	46052	40635	42460	49273
AT1G58380	3919.81	0.757694	0.0800142	9.4695	2.81193e-21	5.15917e-20	RPS2A	protein_coding	3032.88	2867.93	2547.13	3205.05	4863.08	5130.87	5222.32	4489.19	2154	2134	2459	3575	5253	5220	6382	5874
AT2G40590	4389.22	0.530916	0.0560756	9.46786	2.85633e-21	5.23645e-20	RPS26A	protein_coding	3756.61	3623.21	3459.71	3525.1	5203.76	5553.53	5034.93	4956.9	2668	2696	3340	3932	5621	5650	6153	6486
AT5G08620	2305.5	0.548289	0.0579237	9.46572	2.91559e-21	5.34083e-20	RH25	protein_coding	1986.72	1740.38	1873.84	1889.86	2689.37	2699.11	2850.92	2713.84	1411	1295	1809	2108	2905	2746	3484	3551
AT2G32400	536.277	-0.786439	0.0831139	-9.46218	3.01576e-21	5.51991e-20	GLR3.7	protein_coding	711.052	657.177	634.971	712.73	379.566	402.017	384.596	408.108	505	489	613	795	410	409	470	534
AT5G22650	11020.6	0.530582	0.0560761	9.46183	3.02603e-21	5.5343e-20	HDT2	protein_coding	9235.17	9044.29	8335.29	9451.99	12559.5	13417.2	13536.2	12585.5	6559	6730	8047	10543	13566	13650	16542	16468
AT5G06110	4564.01	0.574847	0.0607575	9.46132	3.04076e-21	5.55683e-20	AT5G06110	protein_coding	3629.05	3560.73	3530.03	3943.31	5447.92	5230.18	5877.6	5293.28	2578	2650	3407	4398	5885	5322	7182	6925
AT2G02820	525.783	1.00575	0.106408	9.45189	3.32781e-21	6.07656e-20	MYB88	protein_coding	294.277	353.451	409.157	338.883	756.355	648.731	716.821	688.586	209	263	395	378	817	660	876	901
AT3G18050	1800.61	-1.13522	0.120138	-9.44926	3.41231e-21	6.22591e-20	AT3G18050	protein_coding	2644.27	2556.14	2548.17	2149.85	1396.99	1122.5	878.842	1108.16	1878	1902	2460	2398	1509	1142	1074	1450
AT5G11670	7631.91	0.711091	0.0752636	9.448	3.45365e-21	6.29634e-20	NADP-ME2	protein_coding	5971.43	5493.95	5640.16	6047.9	8372.68	9039.97	10434	10055.2	4241	4088	5445	6746	9044	9197	12751	13157
AT1G65800	545.783	-0.943071	0.099818	-9.4479	3.45689e-21	6.29723e-20	SD16	protein_coding	763.149	780.818	667.082	663.422	350.867	401.034	337.135	402.758	542	581	644	740	379	408	412	527
AT5G51200	5677.98	0.780636	0.0826729	9.44246	3.64115e-21	6.62765e-20	NUP205	protein_coding	4086.09	4076.11	4373.32	4177.77	6580.38	6308.42	8116.61	7705.14	2902	3033	4222	4660	7108	6418	9919	10082
AT4G34000	1647.26	-0.877996	0.0929946	-9.44136	3.67954e-21	6.69222e-20	ABF3	protein_coding	2377.2	2338.31	1971.11	1850.53	1116.46	1272.01	1144.44	1107.98	1676	1723	1919	2060	1206	1286	1401	1472
AT1G34210	1975.37	0.639483	0.0677577	9.43778	3.80745e-21	6.91937e-20	SERK2	protein_coding	1546.01	1526.69	1521.65	1585.04	2410.71	2156.54	2477.78	2578.57	1098	1136	1469	1768	2604	2194	3028	3374
AT5G23060	12363.2	-0.619299	0.0656206	-9.43757	3.8152e-21	6.92798e-20	CAS	protein_coding	15236.2	15750.7	14384.7	14537.9	10151.1	9680.83	8712.32	10451.8	10821	11720	13887	16216	10965	9849	10647	13676
AT1G15180	1549.71	-0.657088	0.0696353	-9.43613	3.86819e-21	7.01865e-20	AT1G15180	protein_coding	1929.83	1809.47	1977.58	1871.11	1194.44	1142.79	1143.84	1328.62	1370	1347	1907	2085	1290	1163	1401	1738
AT1G24100	1176.4	-0.968242	0.102643	-9.43306	3.98283e-21	7.22097e-20	UGT74B1	protein_coding	1603.74	1601.95	1433.6	1588.63	953.545	745.058	667.724	816.98	1139	1192	1384	1772	1030	758	816	1069
AT4G37760	2810.39	-0.976718	0.103556	-9.43176	4.03284e-21	7.30586e-20	SQE3	protein_coding	3869.25	3697.13	4342.25	3001.54	1687.68	1896.06	1976.99	2012.26	2748	2751	4192	3348	1823	1929	2416	2633
AT4G37450	1798.24	1.01298	0.107414	9.43054	4.07982e-21	7.38516e-20	AGP18	protein_coding	1298.2	1217.59	1041.02	1212.99	2002.44	2230.26	2789.55	2593.85	922	906	1005	1353	2163	2269	3409	3394
AT4G04630	155.005	-1.46583	0.155464	-9.4287	4.15209e-21	7.51005e-20	AT4G04630	protein_coding	191.491	254.001	247.566	216.957	91.6514	81.5828	71.1911	85.5956	136	189	239	242	99	83	87	112
AT5G42150	1167.43	0.801318	0.0849931	9.42804	4.17822e-21	7.55137e-20	AT5G42150	protein_coding	892.687	856.077	726.125	930.584	1423.84	1538.28	1545.75	1426.08	634	637	701	1038	1538	1565	1889	1866
AT3G16150	352.467	1.34227	0.142394	9.42646	4.24162e-21	7.65993e-20	AT3G16150	protein_coding	192.899	205.62	197.846	201.716	381.418	484.582	568.711	586.942	137	153	191	225	412	493	695	768
AT1G58290	17790	-0.818383	0.0868708	-9.42069	4.48133e-21	8.08645e-20	HEMA1	protein_coding	22465	25725.3	23638.9	18991.8	14043	12577.5	12391.4	12487	15955	19142	22821	21184	15169	12796	15143	16339
AT1G13090	427.019	-1.0254	0.108866	-9.41897	4.55543e-21	8.21372e-20	CYP71B28	protein_coding	635.019	551.007	545.888	561.219	293.47	241.8	266.762	320.984	451	410	527	626	317	246	326	420
AT1G21410	680.14	-1.10846	0.117734	-9.41494	4.73341e-21	8.52794e-20	SKP2A	protein_coding	998.289	967.623	997.515	755.763	396.23	453.129	378.868	493.703	709	720	963	843	428	461	463	646
AT5G43830	5255.19	-0.61043	0.0648596	-9.41156	4.88846e-21	8.80037e-20	AT5G43830	protein_coding	6507.89	6086.62	6921.49	5885.63	4186.34	4405.47	3989.16	4058.91	4622	4529	6682	6565	4522	4482	4875	5311
AT5G66680	3630.17	-0.58902	0.0626398	-9.40329	5.2884e-21	9.51291e-20	OST48	protein_coding	4460.62	4441.66	3918.59	4624.23	2793.05	2964.5	2926.2	2912.54	3168	3305	3783	5158	3017	3016	3576	3811
AT4G32800	236.73	1.49402	0.158966	9.39836	5.54183e-21	9.96099e-20	ERF043	protein_coding	101.378	112.889	158.484	121.03	408.265	315.519	369.048	307.227	72	84	153	135	441	321	451	402
AT4G31580	3994.23	0.514816	0.0547798	9.39791	5.56585e-21	9.99634e-20	RSZ22	protein_coding	3294.26	3240.67	3199.33	3419.29	4533.35	4877.83	4918.83	4470.3	2351	2415	3099	3799	4921	4971	5969	5818
AT3G19270	51.308	-2.81274	0.299365	-9.39569	5.68453e-21	1.02015e-19	CYP707A4	protein_coding	77.4413	90.0427	118.086	73.5143	15.7381	11.7951	13.9109	9.93521	55	67	114	82	17	12	17	13
AT3G55130	1111.53	-1.03643	0.11032	-9.39476	5.73494e-21	1.02839e-19	ABCG19	protein_coding	1600.92	1451.43	1521.65	1402.15	868.374	797.153	616.99	633.561	1137	1080	1469	1564	938	811	754	829
AT3G11710	11323.9	0.534853	0.056947	9.39211	5.881e-21	1.05376e-19	ATKRS-1	protein_coding	9397.15	9466.58	8464.9	9667.13	12854.3	13501.5	14041	13198.5	6674	7044	8172	10783	13885	13736	17159	17270
AT3G27690	22955.5	-0.767863	0.0817583	-9.39186	5.89486e-21	1.05542e-19	LHCB2.4	protein_coding	28798.3	28595.9	31781.7	26522.5	17468.4	16222.2	15045.9	19209.3	20453	21278	30682	29584	18869	16504	18387	25135
AT3G03330	523.396	-0.841431	0.0896303	-9.3878	6.1266e-21	1.09606e-19	AT3G03330	protein_coding	696.972	673.304	658.795	660.732	330.5	368.597	387.869	410.401	495	501	636	737	357	375	474	537
AT1G30960	426.832	1.04512	0.111392	9.38239	6.44934e-21	1.1529e-19	ERG	protein_coding	321.03	278.192	232.028	285.989	540.651	574.029	631.719	551.022	228	207	224	319	584	584	772	721
AT2G25100	910.537	0.922792	0.0983578	9.382	6.47354e-21	1.15633e-19	AT2G25100	protein_coding	551.089	676.285	670.133	615.534	1261.98	1335.81	1085.88	1087.6	392	504	647	687	1361	1357	1328	1421
AT4G39170	1676.89	-0.59169	0.0630846	-9.37931	6.64062e-21	1.18525e-19	SFH6	protein_coding	2024.74	2116.18	1878.58	2047.64	1287.5	1316.2	1327.66	1416.67	1439	1573	1812	2285	1391	1340	1622	1854
AT3G54830	863.261	-0.807992	0.086206	-9.3728	7.06302e-21	1.25966e-19	AT3G54830	protein_coding	1088.4	1218.94	1091.78	996.926	630.45	689.031	599.806	590.763	773	907	1054	1112	681	701	733	773
AT1G64160	77.3041	2.54913	0.272041	9.37038	7.22736e-21	1.28797e-19	DIR5	protein_coding	18.3043	13.4392	26.9319	29.585	103.686	124.832	170.204	131.45	13	10	26	33	112	127	208	172
AT1G25260	3524.71	0.559133	0.0596854	9.368	7.39184e-21	1.31626e-19	AT1G25260	protein_coding	2694.96	2923.03	2694.22	3084.02	4081.73	4311.11	4217.46	4191.13	1914	2175	2601	3440	4409	4386	5154	5484
AT1G22882	1790.72	0.809047	0.0864109	9.36279	7.76555e-21	1.38174e-19	AT1G22882	protein_coding	1184.15	1313.01	1513.36	1194.16	2181.12	2167.35	2417.23	2355.41	841	977	1461	1332	2356	2205	2954	3082
AT5G58330	16204	-0.419408	0.0447987	-9.36206	7.81961e-21	1.39028e-19	AT5G58330	protein_coding	18906.9	19246.6	18409.6	17613.5	14028	14015.5	13482.6	13929.5	13429	14321	17772	19646	15153	14258	16477	18227
AT4G26970	11423.3	0.454585	0.04856	9.36131	7.87557e-21	1.39915e-19	ACO3	protein_coding	9911.08	9689.67	9125.76	9830.3	12896	12959.9	13874.9	13099.2	7039	7210	8810	10965	13930	13185	16956	17140
AT2G22810	81.3462	3.67301	0.392441	9.35938	8.0206e-21	1.42381e-19	ACS4	protein_coding	9.85617	10.7514	17.6093	8.96516	84.2452	96.3267	237.304	185.712	7	8	17	10	91	98	290	243
AT1G01300	1718.63	-0.66858	0.071438	-9.35889	8.05825e-21	1.42939e-19	AT1G01300	protein_coding	1988.13	2116.67	1973.28	2358.73	1304.41	1321.05	1371.45	1315.27	1412	1575	1905	2631	1409	1344	1676	1721
AT2G04360	1500.64	-0.530133	0.0566547	-9.35727	8.18214e-21	1.45025e-19	AT2G04360	protein_coding	1826.21	1827.73	1753.68	1689.04	1212.76	1238.49	1240.53	1216.68	1297	1360	1693	1884	1310	1260	1516	1592
AT2G39310	1626.37	-0.892023	0.0953348	-9.35674	8.22325e-21	1.45641e-19	JAL22	protein_coding	2156.42	2090.31	1971.38	2235.04	1377.04	1106.63	1021.58	1052.57	1529	1562	1903	2490	1485	1124	1253	1375
AT2G41820	1171.07	-0.72473	0.0774889	-9.3527	8.54348e-21	1.51196e-19	PXC3	protein_coding	1561.5	1481	1303.09	1491.8	947.064	890.531	833.837	859.778	1109	1102	1258	1664	1023	906	1019	1125
AT3G26290	978.32	-0.783118	0.0837467	-9.35103	8.67979e-21	1.5349e-19	CYP71B26	protein_coding	1316.5	1290.16	1168.43	1176.23	788.757	728.348	637.447	720.685	935	960	1128	1312	852	741	779	943
AT5G35970	14075	-0.593836	0.0635286	-9.34753	8.97192e-21	1.58534e-19	AT5G35970	protein_coding	18394.4	16472.4	17355.5	15507	11897.1	10888.8	10796.5	11287.9	13064	12257	16755	17297	12851	11078	13194	14770
AT4G27900	527.774	1.46287	0.15651	9.34685	9.02996e-21	1.59437e-19	AT4G27900	protein_coding	261.178	293.873	227.453	340.685	575.89	750.882	849.708	922.525	185	220	219	379	624	764	1038	1206
AT3G62460	651.126	1.00774	0.107828	9.34584	9.11626e-21	1.60837e-19	AT3G62460	protein_coding	470.28	421.991	361.509	476.05	883.186	962.284	864.113	769.597	334	314	349	531	954	979	1056	1007
AT1G10490	1532.84	0.72032	0.0770822	9.34483	9.20381e-21	1.62257e-19	AT1G10490	protein_coding	1160.21	1295.54	1060.7	1119.75	1982.08	1801.7	2014.63	1828.08	824	964	1024	1249	2141	1833	2462	2392
AT2G30990	1225.04	0.637765	0.0682527	9.34417	9.26172e-21	1.63153e-19	AT2G30990	protein_coding	880.59	930.731	1017.43	1000.73	1499.14	1426.52	1520.38	1524.8	626	694	989	1110	1612	1450	1864	1991
AT3G61050	3583.32	-0.47913	0.0512996	-9.33983	9.64907e-21	1.69846e-19	NTMC2TYPE4	protein_coding	4214.22	4069.39	4207.59	4201.97	2970.8	2831.81	3162.69	3008.08	2993	3028	4062	4687	3209	2881	3865	3936
AT1G49320	156.236	-1.49965	0.160606	-9.33744	9.8691e-21	1.73586e-19	ATUSPL1	protein_coding	252.036	247.281	190.595	233.991	67.5813	94.3609	76.9192	87.1241	179	184	184	261	73	96	94	114
AT3G04520	1067.46	-0.628038	0.0672609	-9.33733	9.87903e-21	1.73628e-19	THA2	protein_coding	1288.42	1354.67	1314.38	1229.53	781.136	864.737	855.695	851.137	915	1008	1268	1371	844	880	1046	1114
AT5G58870	4931.79	-0.591322	0.0633555	-9.3334	1.02531e-20	1.80064e-19	FTSH9	protein_coding	6050.28	6039.58	6275.13	5353.1	3943.79	3852.09	3781.31	4159.03	4297	4494	6058	5971	4260	3919	4621	5442
AT4G14020	642.711	-0.992325	0.106329	-9.33263	1.03279e-20	1.81239e-19	AT4G14020	protein_coding	865.935	846.67	832.816	877.689	461.034	369.58	380.504	507.46	615	630	804	979	498	376	465	664
AT1G65900	119.413	-1.72923	0.185399	-9.32708	1.08824e-20	1.90824e-19	AT1G65900	protein_coding	183.043	219.059	152.269	180.2	49.9917	59.9585	45.8242	64.961	130	163	147	201	54	61	56	85
AT1G70210	425.679	-1.39952	0.15012	-9.32269	1.13425e-20	1.98741e-19	CYCD1-1	protein_coding	653.323	635.674	617.361	563.909	292.544	194.619	175.932	272.072	464	473	596	629	316	198	215	356
AT5G56590	417.842	-0.864682	0.0927566	-9.32205	1.14114e-20	1.99796e-19	AT5G56590	protein_coding	574.474	540.256	537.602	506.532	283.286	317.485	277.4	305.699	408	402	519	565	306	323	339	400
AT3G51520	654.079	-0.780443	0.0837784	-9.31556	1.21316e-20	2.12243e-19	DGAT2	protein_coding	856.079	850.702	770.666	830.174	517.506	485.565	432.057	489.882	608	633	744	926	559	494	528	641
AT3G60690	414.448	-0.914997	0.0982364	-9.31424	1.22834e-20	2.14735e-19	AT3G60690	protein_coding	540.681	552.351	561.426	513.704	294.395	265.39	265.126	322.512	384	411	542	573	318	270	324	422
AT1G64355	1226.91	-0.535003	0.0574477	-9.31287	1.2442e-20	2.17342e-19	AT1G64355	protein_coding	1481.3	1431.47	1431.69	1462.1	990.503	1039.78	988.888	989.536	1050	1067	1383	1630	1073	1056	1208	1294
AT5G10840	3437.4	-0.560894	0.0602405	-9.31091	1.26737e-20	2.21221e-19	TMN8	protein_coding	4164.94	4159.43	3790.14	4276.38	2657.89	2735.48	2961.39	2753.58	2958	3095	3659	4770	2871	2783	3619	3603
AT1G23205	232.475	-1.5373	0.165226	-9.30425	1.34939e-20	2.3536e-19	AT1G23205	protein_coding	373.126	413.928	314.896	281.506	147.198	123.849	99.8313	105.466	265	308	304	314	159	126	122	138
AT5G16960	118.34	-2.35997	0.253744	-9.30062	1.39634e-20	2.43364e-19	AT5G16960	protein_coding	212.612	205.62	254.817	120.133	26.8474	39.317	38.4596	48.9118	151	153	246	134	29	40	47	64
AT4G24040	663.735	1.15719	0.124585	9.28838	1.56661e-20	2.72833e-19	TRE1	protein_coding	357.638	370.922	493.06	419.57	809.124	813.862	1015.5	1030.2	254	276	476	468	874	828	1241	1348
AT5G35777	319.229	-1.62736	0.175219	-9.2876	1.57812e-20	2.74629e-19	AT5G35777	transposable_element	502.665	443.494	470.272	512.807	214.779	121.883	112.924	175.013	357	330	454	572	232	124	138	229
AT5G19820	8978.84	0.571238	0.0615191	9.28553	1.60901e-20	2.79793e-19	emb2734	protein_coding	7118.97	7246.42	6761.97	7767.42	10988	10040.6	11390.6	10516.8	5056	5392	6528	8664	11869	10215	13920	13761
AT3G23760	799.878	-0.66939	0.0720919	-9.28523	1.61351e-20	2.80363e-19	AT3G23760	protein_coding	934.928	1003.91	1013.05	977.203	594.345	612.363	600.624	662.602	664	747	978	1090	642	623	734	867
AT3G28290	82.0686	-2.00139	0.215567	-9.28431	1.62757e-20	2.82378e-19	AT14A	protein_coding	118.274	137.08	157.448	112.065	37.0309	36.3682	26.1852	32.0984	84	102	152	125	40	37	32	42
AT3G28300	82.0686	-2.00139	0.215567	-9.28431	1.62757e-20	2.82378e-19	AT14A	protein_coding	118.274	137.08	157.448	112.065	37.0309	36.3682	26.1852	32.0984	84	102	152	125	40	37	32	42
AT5G22320	1225.28	0.735076	0.0792045	9.28074	1.68312e-20	2.91796e-19	AT5G22320	protein_coding	906.931	893.472	857.446	1018.52	1403.79	1555.12	1642.9	1524.05	644	665	828	1136	1516	1582	2008	1994
AT5G44790	2348.69	-0.626106	0.0674736	-9.27927	1.70639e-20	2.95606e-19	RAN1	protein_coding	2821.68	2814.17	3115.81	2651.9	1745.08	1808.58	1949.16	1883.1	2004	2094	3008	2958	1885	1840	2382	2464
AT1G59700	1268.4	-0.74874	0.0806927	-9.27892	1.71211e-20	2.96375e-19	GSTU16	protein_coding	1644.57	1490.41	1723.64	1500.77	940.584	1052.71	915.665	878.884	1168	1109	1664	1674	1016	1071	1119	1150
AT1G65840	3494.03	0.912663	0.098461	9.26928	1.8741e-20	3.24172e-19	PAO4	protein_coding	2373.93	2514.48	2169.05	2640.24	3925.27	4205.94	5336.06	4787.24	1686	1871	2094	2945	4240	4279	6521	6264
AT1G09160	1699.96	0.565917	0.0610656	9.26736	1.90804e-20	3.29794e-19	AT1G09160	protein_coding	1345.25	1389.84	1440.31	1307.34	2084.07	2057.17	2066.36	1909.38	954	1032	1390	1461	2249	2098	2523	2502
AT5G20740	267.114	-1.06108	0.114505	-9.26664	1.92095e-20	3.31776e-19	AT5G20740	protein_coding	359.046	354.795	339.756	389.088	177.748	194.619	163.658	158.199	255	264	328	434	192	198	200	207
AT5G12080	850.715	-0.706815	0.0763148	-9.26183	2.00956e-20	3.4682e-19	MSL10	protein_coding	1045.92	1155.21	987.926	1032.82	679.153	627.437	658.869	618.394	743	852	945	1158	738	635	810	814
AT4G32720	4262.48	0.619573	0.0669059	9.26037	2.03732e-20	3.51347e-19	LA1	protein_coding	3213.51	3631.68	3086.05	3513.39	5005.15	5119.36	5520.53	5010.17	2282	2704	2977	3920	5405	5209	6749	6554
AT2G39950	1790.35	-0.529166	0.0571523	-9.25887	2.06598e-20	3.56021e-19	AT2G39950	protein_coding	2152.42	2068.8	2203.75	2037.79	1442.87	1406.38	1508.77	1502.03	1532	1540	2137	2275	1558	1415	1847	1969
AT3G16450	2308.09	-0.750858	0.0811053	-9.25782	2.08643e-20	3.59277e-19	JAL33	protein_coding	2720.36	2833.83	3025.58	3000.85	1459.9	1833.82	1831.45	1758.91	1937	2118	2927	3363	1580	1860	2223	2288
AT1G50430	2432.06	-0.447686	0.0483951	-9.25064	2.23161e-20	3.83988e-19	DWF5	protein_coding	2811.82	2777.88	2783.31	2853.61	2029.29	2005.17	2066.18	2129.19	1997	2067	2687	3183	2192	2040	2525	2786
AT3G53260	8992.9	-0.494062	0.0534622	-9.24133	2.43456e-20	4.18595e-19	PAL2	protein_coding	11213.5	10404.6	10632.9	9824.02	7725.56	7490.88	7248.4	7403.26	7964	7742	10265	10958	8345	7621	8858	9687
AT2G31060	2387.88	0.714914	0.077363	9.24104	2.44115e-20	4.19415e-19	AT2G31060	protein_coding	1777.22	1852.88	1613.94	1987.34	2846.02	2884.69	3254.58	2886.39	1269	1374	1566	2222	3085	2910	3945	3791
AT2G31560	726.633	-1.04961	0.113598	-9.23966	2.47284e-20	4.24541e-19	AT2G31560	protein_coding	1132.88	1026.13	783.29	978.669	469.99	511.375	426.818	483.917	803	766	768	1098	508	513	517	633
AT5G09420	466.399	1.07611	0.116469	9.23945	2.47763e-20	4.25046e-19	OM64	protein_coding	291.461	270.128	300.394	335.297	577.681	695.911	707.002	553.315	207	201	290	374	624	708	864	724
AT5G58480	480.623	-0.84263	0.0912014	-9.23922	2.48289e-20	4.2563e-19	AT5G58480	protein_coding	606.859	603.42	619.433	639.216	349.016	319.451	322.406	385.18	431	449	598	713	377	325	394	504
AT1G10660	1100.54	-0.638316	0.0690934	-9.23845	2.50085e-20	4.28389e-19	AT1G10660	protein_coding	1301.53	1387.49	1409.83	1261.81	818.441	911.388	855.979	857.875	925	1034	1361	1410	883	926	1045	1122
AT1G09850	633.302	-0.818841	0.0886394	-9.2379	2.51393e-20	4.30309e-19	XBCP3	protein_coding	865.935	866.829	748.913	753.97	461.034	480.651	420.601	468.483	615	645	723	841	498	489	514	613
AT3G17465	2445.62	0.620605	0.0671986	9.2354	2.57326e-20	4.40137e-19	RPL3B	protein_coding	1813.54	1935.25	1867.62	2088.88	2901.37	3056.9	3134.05	2767.34	1288	1440	1803	2330	3134	3110	3830	3621
AT3G44750	4623.03	0.746547	0.0808371	9.2352	2.57804e-20	4.40626e-19	HDT1	protein_coding	3505.23	3647.98	3042.1	3617.02	5506.9	6284.45	6152.99	5227.55	2489	2712	2939	4035	5947	6397	7518	6841
AT1G44820	868.351	-0.694264	0.0752072	-9.23134	2.67263e-20	4.56454e-19	AT1G44820	protein_coding	1113.75	971.655	1146.68	1060.58	640.634	676.253	657.086	680.18	791	723	1107	1183	692	688	803	890
AT3G13520	7447.3	0.985323	0.106759	9.22938	2.72213e-20	4.64562e-19	AGP12	protein_coding	4794.32	5141.84	5835.93	4222.59	8848.52	11438.3	10443.8	8853.03	3405	3826	5634	4710	9558	11637	12763	11584
AT1G53840	2155.29	-0.526248	0.0570294	-9.22766	2.76607e-20	4.7171e-19	PME1	protein_coding	2542.89	2471.47	2729.44	2432.25	1774.7	1766.32	1732.32	1792.92	1806	1839	2635	2713	1917	1797	2117	2346
AT5G51970	9136.73	-0.551609	0.059783	-9.22685	2.78709e-20	4.74943e-19	SDH	protein_coding	11776.7	10375.6	11170.8	10130.4	7580.97	7227.8	7202.56	7628.98	8366	7717	10787	11293	8192	7358	8799	9981
AT2G46930	544.22	-0.836072	0.0906205	-9.22607	2.80735e-20	4.7804e-19	PAE3	protein_coding	720.909	731.093	645.329	695.697	386.047	372.529	365.775	436.385	512	544	623	776	417	379	447	571
AT1G24020	4132.16	-1.00823	0.10932	-9.22273	2.89622e-20	4.92809e-19	MLP423	protein_coding	6033.73	5670.79	4119.71	6256.37	2657.93	2861.35	2669.17	2788.22	4285	4226	3977	6976	2870	2910	3262	3647
AT5G07690	178.799	-2.4975	0.270822	-9.22191	2.91841e-20	4.96217e-19	MYB29	protein_coding	347.782	357.483	301.43	207.992	80.5421	60.9414	24.5487	49.676	247	266	291	232	87	62	30	65
AT5G65140	176.194	-2.04951	0.222338	-9.21799	3.02715e-20	5.14325e-19	TPPJ	protein_coding	242.633	288.368	289.2	315.988	64.4255	35.1515	80.3584	93.4261	171	222	272	357	72	37	90	123
AT1G66100	553.838	-1.76035	0.191119	-9.21077	3.23799e-20	5.4974e-19	AT1G66100	protein_coding	929.296	764.691	977.834	749.488	178.674	310.604	180.024	340.09	660	569	944	836	193	316	220	445
AT1G72030	510.312	-1.11613	0.121183	-9.21028	3.25266e-20	5.51823e-19	AT1G72030	protein_coding	722.317	783.506	661.903	627.561	387.898	278.168	286.401	334.74	513	583	639	700	419	283	350	438
AT3G29310	1191.64	0.663351	0.0720237	9.21018	3.25572e-20	5.51934e-19	BAG1	protein_coding	820.878	993.157	933.293	939.549	1456.24	1501.91	1492.56	1395.51	583	739	901	1048	1573	1528	1824	1826
AT1G12090	13829.4	-0.658803	0.0715324	-9.20986	3.26563e-20	5.53206e-19	ELP	protein_coding	17124.4	16102.9	19238.7	15267.7	10742.7	10652	10410.3	11096.9	12162	11982	18573	17030	11604	10837	12722	14520
AT1G70250	545.339	-0.880743	0.0956519	-9.2078	3.32883e-20	5.63497e-19	AT1G70250	protein_coding	694.156	772.754	698.157	665.215	342.535	366.631	396.052	427.214	493	575	674	742	370	373	484	559
AT1G75820	1589.41	-0.806288	0.0875897	-9.20528	3.40773e-20	5.76428e-19	CLV1	protein_coding	2155.69	1868.05	2034.39	2031.51	1321.08	1044.85	1050.68	1209.04	1531	1390	1964	2266	1427	1063	1284	1582
AT2G24590	2747.67	0.622204	0.0676016	9.20399	3.44891e-20	5.82965e-19	RSZ22A	protein_coding	2238.76	2249.72	2079.97	2090.68	3342.04	3554.26	3427.81	2998.14	1590	1674	2008	2332	3610	3616	4189	3923
AT1G51760	1052.94	-0.821788	0.0893454	-9.19787	3.65099e-20	6.16668e-19	ILL4	protein_coding	1324.95	1233.72	1527.87	1293.67	701.735	740.143	756.917	844.493	941	918	1475	1443	758	753	925	1105
AT1G31690	101.394	-2.51289	0.273353	-9.19286	3.82542e-20	6.45656e-19	AT1G31690	protein_coding	178.819	197.556	137.767	176.614	33.3278	26.539	13.9109	46.6191	127	147	133	197	36	27	17	61
AT3G12270	2075.18	0.799153	0.0869809	9.18768	4.01398e-20	6.76983e-19	PRMT3	protein_coding	1543.19	1510.57	1285.48	1718.62	2613.45	2544.79	2841.92	2543.41	1096	1124	1241	1917	2823	2589	3473	3328
AT4G20480	1500.37	0.594396	0.0647283	9.18294	4.19498e-20	7.06991e-19	AT4G20480	protein_coding	1109.52	1236.41	1179.82	1254.23	1710.83	1791.87	1873.06	1847.18	788	920	1139	1399	1848	1823	2289	2417
AT3G54030	1181.86	0.723528	0.0788057	9.18116	4.26461e-20	7.18199e-19	AT3G54030	protein_coding	847.631	911.178	903.254	903.688	1296.08	1489.13	1601.39	1502.51	602	678	872	1008	1400	1515	1957	1966
AT4G22200	583.569	-1.09163	0.118925	-9.17917	4.34429e-20	7.31081e-19	AKT2	protein_coding	846.223	856.077	759.272	717.213	444.37	345.007	306.04	394.351	601	637	733	800	480	351	374	516
AT4G13345	553.099	0.764268	0.0833051	9.17432	4.54428e-20	7.64177e-19	MEE55	protein_coding	419.632	400.15	409.846	411.153	651.192	673.716	713.066	746.037	297	298	396	459	704	686	870	977
AT3G47430	1250.27	-0.956145	0.104266	-9.17021	4.72104e-20	7.93322e-19	PEX11B	protein_coding	1807.9	1761.88	1662.53	1369.88	834.12	934.762	732.369	898.754	1284	1311	1605	1528	901	951	895	1176
AT1G02660	3006.88	1.08022	0.117866	9.16484	4.9622e-20	8.33236e-19	AT1G02660	protein_coding	1895.2	1893.58	2353.43	1583.25	3689.2	3567.04	4504.68	4568.67	1346	1409	2272	1766	3985	3629	5505	5978
AT4G11900	182.151	-1.21245	0.132347	-9.16109	5.13778e-20	8.62089e-19	AT4G11900	protein_coding	263.301	240.562	237.208	277.024	116.647	97.3096	111.287	113.873	187	179	229	309	126	99	136	149
AT2G36930	2164.04	0.559315	0.061059	9.16025	5.17793e-20	8.68191e-19	AT2G36930	protein_coding	1821.98	1610.02	1738.14	1825.31	2619.01	2644.07	2600.52	2453.23	1294	1198	1678	2036	2829	2690	3178	3210
AT1G01140	2956.77	-0.797251	0.0870511	-9.15843	5.26601e-20	8.82316e-19	CIPK9	protein_coding	3825.6	3689.06	4314.28	3186.22	2179.27	2210.6	2023.63	2225.49	2717	2745	4165	3554	2354	2249	2473	2912
AT2G28410	162.611	-1.69915	0.18557	-9.15636	5.36795e-20	8.9874e-19	AT2G28410	protein_coding	226.692	272.816	248.602	244.749	92.5772	98.2926	61.3717	55.79	161	203	240	273	100	100	75	73
AT1G79640	424.397	0.941592	0.102851	9.15495	5.43835e-20	9.09865e-19	AT1G79640	protein_coding	289.462	315.178	308.052	252.664	589.439	514.737	541.427	584.22	206	235	298	282	638	517	663	766
AT2G19385	756.423	0.817217	0.0892677	9.15467	5.45223e-20	9.11523e-19	AT2G19385	protein_coding	625.163	525.473	509.634	533.427	960.951	995.704	1023.68	877.355	444	391	492	595	1038	1013	1251	1148
AT3G14075	1070.35	0.63458	0.0693218	9.15412	5.48044e-20	9.15573e-19	AT3G14075	protein_coding	857.924	795.577	863.677	835.557	1386.6	1321.93	1281.24	1220.28	608	595	832	930	1496	1342	1566	1604
AT1G06350	112.778	-1.66901	0.182349	-9.15282	5.54686e-20	9.25994e-19	AT1G06350	protein_coding	147.843	206.964	161.591	169.442	62.9525	56.0268	51.5522	45.8548	105	154	156	189	68	57	63	60
AT5G57280	862.542	0.837337	0.0915491	9.14632	5.89058e-20	9.82661e-19	AT5G57280	protein_coding	668.812	603.42	531.387	672.387	1135.92	1163.78	1111.24	1013.39	475	449	513	750	1227	1184	1358	1326
AT2G05100	127271	-0.673185	0.0736287	-9.14298	6.07569e-20	1.01281e-18	LHCB2.1	protein_coding	163068	145221	164321	153135	103611	103773	84939.2	100096	115813	108058	158635	170811	111919	105576	103801	130974
AT1G75270	1846.24	-0.907863	0.0993118	-9.14154	6.15672e-20	1.02557e-18	DHAR2	protein_coding	2706.22	2237.63	2553.35	2139.09	1088.71	1428.19	1283.9	1332.85	1922	1665	2465	2386	1176	1453	1569	1744
AT4G34960	503.836	-0.804716	0.0880324	-9.14114	6.18003e-20	1.02871e-18	CYP21-1	protein_coding	696.972	600.733	604.931	660.732	349.016	386.29	368.23	363.781	495	447	584	737	377	393	450	476
AT4G01120	1168.96	0.947594	0.103678	9.13981	6.25645e-20	1.04067e-18	GBF2	protein_coding	839.183	700.183	960.225	693.904	1431.24	1545.16	1589.12	1592.69	596	521	927	774	1546	1572	1942	2084
AT4G02940	2471.32	-0.576157	0.0630535	-9.13759	6.38601e-20	1.06145e-18	AT4G02940	protein_coding	2897.71	2784.6	3245.29	2904.71	1942.27	1927.52	2019.54	2048.95	2058	2072	3133	3240	2098	1961	2468	2681
AT4G23630	3967.53	-0.523209	0.0572756	-9.13493	6.5447e-20	1.08704e-18	RTNLB1	protein_coding	4742.23	4926.81	4349.5	4702.23	3117.07	3209.25	3412.27	3280.91	3368	3666	4199	5245	3367	3265	4170	4293
AT5G55020	70.9865	6.63543	0.726907	9.1283	6.95844e-20	1.15493e-18	ATMYB120	protein_coding	0	2.68784	2.07168	0.896516	74.9875	113.036	238.94	135.272	0	2	2	1	81	115	292	177
AT1G73080	1092.61	-0.716099	0.0784983	-9.12248	7.34241e-20	1.21778e-18	PEPR1	protein_coding	1296.79	1294.2	1521.65	1320.57	802.644	784.375	838.746	881.941	921	963	1469	1473	867	798	1025	1154
AT2G40540	2126.2	-0.665116	0.0729204	-9.12112	7.43511e-20	1.23227e-18	POT2	protein_coding	2790.82	2568.69	2668	2408.17	1681.1	1503.26	1604.64	1784.95	1988	1914	2571	2692	1823	1521	1962	2327
AT1G21980	2392.27	0.873807	0.095852	9.11621	7.77993e-20	1.28848e-18	PIP5K1	protein_coding	1634.72	1561.64	1746.43	1811.86	2606.97	2925.19	3539.92	3311.48	1161	1162	1686	2021	2816	2976	4326	4333
AT1G27950	4932.12	-0.580165	0.0636543	-9.11432	7.91623e-20	1.31011e-18	LTPG1	protein_coding	5791.2	6016.73	6034.81	5797.77	3731.79	4425.13	3787.86	3871.67	4113	4477	5826	6467	4031	4502	4629	5066
AT5G57760	1886.94	2.03425	0.22325	9.11199	8.08835e-20	1.33764e-18	AT5G57760	protein_coding	712.46	772.754	634.971	841.829	1895.98	3159.12	3575.1	3503.31	506	575	613	939	2048	3214	4369	4584
AT3G15850	12596.1	-0.542566	0.0596018	-9.10318	8.77214e-20	1.44968e-18	ADS3	protein_coding	15263	14804.6	15833.9	13848.5	9937.23	10802.4	9702.45	10577.2	10840	11016	15286	15447	10734	10990	11857	13840
AT2G29480	65.9134	-2.63463	0.289572	-9.09838	9.16911e-20	1.51419e-18	GSTU2	protein_coding	123.906	80.6352	140.874	109.375	10.1835	16.7097	19.6389	25.9844	88	60	136	122	11	17	24	34
AT5G60990	1326.37	0.608948	0.0669534	9.09509	9.45066e-20	1.55956e-18	RH10	protein_coding	1085.59	1092.61	971.619	1055.2	1541.41	1637.55	1682.4	1544.54	771	813	938	1177	1665	1666	2056	2021
AT1G69690	274.9	-1.09771	0.120736	-9.0918	9.74154e-20	1.60641e-18	TCP15	protein_coding	381.575	357.483	419.516	340.676	197.189	155.302	169.386	178.07	271	266	405	380	213	158	207	233
AT5G08580	654.513	-0.743977	0.0818421	-9.09039	9.86805e-20	1.6261e-18	AT5G08580	protein_coding	894.096	839.95	774.809	773.694	475.847	466.89	504.884	505.931	635	625	748	863	514	475	617	662
AT1G11840	5550.1	-0.566185	0.0622862	-9.09005	9.89937e-20	1.6301e-18	ATGLX1	protein_coding	6676.52	7145.14	5945.94	6736.66	4416.86	4486.22	4594.79	4398.68	4728	5342	5762	7552	4787	4540	5608	5713
AT5G40590	145.309	2.26838	0.249574	9.089	9.99582e-20	1.6448e-18	AT5G40590	protein_coding	68.9932	38.9737	35.2186	57.377	156.455	224.107	285.583	295.764	49	29	34	64	169	228	349	387
AT2G22990	8379.5	-0.992786	0.10925	-9.08732	1.01507e-19	1.66909e-18	SCPL8	protein_coding	11437	11023.5	12896.9	9259.39	6379.8	5391.76	4658.09	5989.69	8139	8221	12483	10352	6864	5494	5674	7810
AT5G22100	1092.77	0.803189	0.0884023	9.08561	1.03116e-19	1.69433e-18	AT5G22100	protein_coding	818.062	823.823	688.834	854.38	1414.58	1407.55	1488.47	1246.49	581	613	665	953	1528	1432	1819	1631
AT4G31840	1538.08	-0.544877	0.0599839	-9.08372	1.04929e-19	1.7229e-18	ENODL15	protein_coding	1943.07	1782.04	1728.82	1847.72	1283.12	1250.28	1230.71	1238.84	1380	1326	1669	2061	1386	1272	1504	1621
AT3G62560	973.485	-0.657744	0.072423	-9.08198	1.06617e-19	1.74936e-18	AT3G62560	protein_coding	1195.41	1136.96	1238.87	1194.16	696.18	808.948	734.005	783.353	849	846	1196	1332	752	823	897	1025
AT5G67280	560.478	-0.890099	0.0980325	-9.07963	1.08942e-19	1.78623e-18	RLK	protein_coding	798.35	714.966	659.831	739.626	446.222	370.563	392.779	361.489	567	532	637	825	482	377	480	473
AT2G22475	1107.39	0.612895	0.0675037	9.07942	1.09158e-19	1.7885e-18	GEM	protein_coding	871.611	895.926	858.676	876.917	1241.8	1401.84	1395.37	1317.02	619	668	828	977	1344	1426	1704	1722
AT1G73480	736.976	-1.59672	0.175933	-9.07571	1.1294e-19	1.84914e-18	AT1G73480	protein_coding	1254.55	1002.56	1457.43	716.316	427.706	363.682	351.046	322.512	891	746	1407	799	462	370	429	422
AT1G77260	1242.04	-0.579881	0.0639541	-9.06715	1.22165e-19	1.99876e-18	AT1G77260	protein_coding	1491.1	1509.22	1465.72	1490.01	931.326	971.13	1015.5	1062.3	1059	1123	1415	1662	1006	988	1241	1390
AT4G25210	3707.06	0.519086	0.0572524	9.06662	1.22764e-19	2.00712e-18	AT4G25210	protein_coding	3193.4	3065.48	2805.06	3127.95	4341.87	4332.74	4553.78	4236.22	2268	2281	2708	3489	4690	4408	5565	5543
AT3G18130	5750.97	0.636292	0.0702788	9.05382	1.38049e-19	2.25542e-18	RACK1C	protein_coding	4673.23	4723.88	3937.23	4679.81	7001.61	7099.67	7334.32	6558	3319	3515	3801	5220	7563	7223	8963	8581
AT5G67420	4634.92	-0.712389	0.0786921	-9.05286	1.39273e-19	2.2738e-18	LBD37	protein_coding	5709.54	5641.78	6474.01	5199.79	3689.2	3686.95	3160.23	3517.83	4055	4198	6250	5800	3985	3751	3862	4603
AT1G77690	440.676	-0.802757	0.0886916	-9.0511	1.41535e-19	2.30908e-18	LAX3	protein_coding	570.25	528.161	569.713	571.977	340.684	313.553	297.857	333.212	405	393	550	638	368	319	364	436
AT5G43900	2739.79	0.48529	0.0536197	9.05059	1.42203e-19	2.31835e-18	XI-2	protein_coding	2243.71	2338.69	2282.4	2270.62	3149.08	3016.93	3337.64	3279.28	1594	1742	2202	2532	3401	3069	4081	4288
AT1G68220	529.58	-0.744252	0.0822481	-9.04888	1.44448e-19	2.35328e-18	AT1G68220	protein_coding	687.116	663.897	636.007	665.215	395.304	425.607	393.597	369.895	488	494	614	742	427	433	481	484
AT1G23740	9655.44	-0.591424	0.065391	-9.04444	1.50436e-19	2.44909e-18	AT1G23740	protein_coding	12192.1	12146.4	11449.2	10644.3	8290.28	7780.84	7135.48	7605.02	8659	9038	11053	11873	8955	7916	8720	9951
AT1G61300	1441.84	-0.900714	0.0996612	-9.03776	1.59909e-19	2.60147e-18	AT1G61300	protein_coding	2059.94	1974.22	1961.88	1519.6	935.955	950.489	1070.32	1062.3	1463	1469	1894	1695	1011	967	1308	1390
AT5G45650	236.506	-1.35954	0.150521	-9.03226	1.68163e-19	2.73381e-18	AT5G45650	protein_coding	312.581	407.208	341.828	299.436	162.01	135.644	119.47	113.873	222	303	330	334	175	138	146	149
AT1G20900	479.51	1.12766	0.124867	9.03084	1.70353e-19	2.76745e-18	AHL27	protein_coding	266.117	260.721	313.86	359.503	579.533	633.987	753.644	668.716	189	194	303	401	626	645	921	875
AT2G19810	386.287	-1.15344	0.127727	-9.03052	1.70855e-19	2.77365e-18	AT2G19810	protein_coding	575.882	541.6	538.637	477.843	277.731	182.824	239.759	256.023	409	403	520	533	300	186	293	335
AT2G31390	2320.03	1.22632	0.135814	9.02942	1.7258e-19	2.79968e-18	AT2G31390	protein_coding	1440.41	1481	1086.6	1550.97	2574.57	2867.19	3800.13	3759.33	1023	1102	1049	1730	2781	2917	4644	4919
AT4G29680	939.429	-0.701917	0.0777918	-9.02302	1.82981e-19	2.96631e-18	AT4G29680	protein_coding	1272.85	1096.64	1064.84	1220.16	701.735	737.194	713.548	708.457	904	816	1028	1361	758	750	872	927
AT1G21110	356.7	1.61104	0.178585	9.02112	1.86169e-19	3.01586e-18	AT1G21110	protein_coding	180.227	143.8	190.595	188.268	381.418	493.429	722.549	553.315	128	107	184	210	412	502	883	724
AT5G26600	1459.49	-0.582534	0.0645876	-9.01928	1.89327e-19	3.06485e-18	CpNIFS3	protein_coding	1672.16	1814.63	1847.73	1668.13	1125.14	1136.52	1204.63	1207.01	1205	1324	1759	1841	1226	1177	1480	1576
AT1G58520	559.461	-1.21572	0.134842	-9.01587	1.95321e-19	3.15966e-18	RXW8	protein_coding	795.821	961.251	779.234	593.708	351.92	357.914	297.921	337.919	565	715	752	662	380	364	365	442
AT2G41110	3044.99	0.751591	0.0833696	9.01517	1.96566e-19	3.17756e-18	CAM2	protein_coding	2278.8	2266.46	2272.21	2259.39	3242.67	4359.1	3935.34	3745.91	1618	1686	2193	2521	3504	4435	4809	4902
AT2G43110	972.279	0.737165	0.0817703	9.01507	1.96751e-19	3.17832e-18	AT2G43110	protein_coding	760.333	731.093	637.042	788.038	1189.62	1266.01	1253.62	1152.48	540	544	615	879	1285	1288	1532	1508
AT3G22910	112.024	1.61052	0.178745	9.01018	2.05718e-19	3.32003e-18	ACA13	protein_coding	46.4648	67.196	55.9354	51.9979	155.53	160.217	191.48	167.37	33	50	54	58	168	163	234	219
AT4G15770	2249.75	0.769237	0.0853747	9.01013	2.05813e-19	3.32003e-18	AT4G15770	protein_coding	1675.55	1611.36	1516.47	1848.62	2712.51	3203.35	2849.28	2580.86	1190	1199	1464	2062	2930	3259	3482	3377
AT1G01470	1124.49	-0.616988	0.0684832	-9.00934	2.07308e-19	3.3418e-18	LEA14	protein_coding	1322.13	1378.86	1437.75	1306.22	879.483	921.001	827.29	923.21	939	1026	1388	1457	950	937	1011	1208
AT2G01660	93.5122	-1.68612	0.187165	-9.00877	2.08375e-19	3.35664e-18	CRRSP12	protein_coding	148.844	145.679	134.529	142.302	49.6664	36.86	37.8964	52.321	105	109	129	159	54	38	46	68
AT5G64500	1520.57	-0.627913	0.0697541	-9.00181	2.22035e-19	3.57419e-18	AT5G64500	protein_coding	1912.1	1839.83	1900.77	1736.55	1160.92	1137.24	1161.15	1316.03	1358	1369	1835	1937	1254	1157	1419	1722
AT4G30450	64.3245	-2.00536	0.222837	-8.99925	2.27269e-19	3.65588e-18	AT4G30450	protein_coding	111.234	103.482	90.1182	107.582	22.2185	24.5731	28.6401	26.7486	79	77	87	120	24	25	35	35
AT3G28220	597.322	-2.65861	0.29555	-8.99546	2.35241e-19	3.78147e-18	AT3G28220	protein_coding	991.249	963.591	1266.83	904.585	121.276	121.883	143.201	265.958	704	717	1223	1009	131	124	175	348
AT5G25170	641.317	0.929656	0.103439	8.98747	2.52986e-19	4.06388e-18	AT5G25170	protein_coding	464.648	459.621	396.727	447.362	704.512	873.821	927.121	856.721	330	342	383	499	761	889	1133	1121
AT3G07590	493.281	0.806063	0.0896954	8.98667	2.54836e-19	4.09073e-18	AT3G07590	protein_coding	371.769	336.256	368.679	357.841	620.489	690.204	595.406	605.606	264	251	356	398	670	703	729	790
AT5G52420	1298.13	-0.632324	0.0703816	-8.98423	2.60545e-19	4.17946e-18	AT5G52420	protein_coding	1653.02	1612.7	1457.43	1590.42	1013.72	1074.34	940.214	1043.2	1174	1200	1407	1774	1095	1093	1149	1365
AT1G47380	1078.43	0.903138	0.10053	8.98373	2.61751e-19	4.19586e-18	AT1G47380	protein_coding	722.317	693.463	883.573	705.558	1272.94	1321.05	1582.57	1445.95	513	516	853	787	1375	1344	1934	1892
AT3G53800	533.017	0.863586	0.0961293	8.98359	2.62078e-19	4.19818e-18	Fes1B	protein_coding	329.478	411.24	408.121	363.089	715.621	637.919	672.634	726.034	234	306	394	405	773	649	822	950
AT1G09090	61.5123	2.56659	0.285774	8.9812	2.67818e-19	4.28714e-18	RBOHB	protein_coding	11.289	20.2032	23.8769	15.2744	128.966	79.7924	104.185	108.512	8	15	23	17	139	81	129	142
AT5G39850	819.147	0.927823	0.103309	8.98109	2.68108e-19	4.28879e-18	RPS9C	protein_coding	556.17	549.664	516.885	633.837	922.068	1065.49	1230.71	1078.35	395	409	499	707	996	1084	1504	1411
AT2G32070	1513.35	0.600079	0.0668357	8.97842	2.74677e-19	4.39081e-18	CAF1-7	protein_coding	1165.84	1183.99	1146.68	1311.6	1748.78	1897.05	1871.43	1781.46	828	881	1107	1463	1889	1930	2287	2331
AT5G10780	1616.73	-0.549494	0.0612101	-8.97718	2.77797e-19	4.43761e-18	AT5G10780	protein_coding	1940.26	1905.68	1924.59	1914.06	1199.8	1370.2	1327.26	1351.95	1378	1418	1858	2135	1296	1394	1622	1769
AT1G52780	883.202	-0.637405	0.0710267	-8.97417	2.85492e-19	4.55735e-18	AT1G52780	protein_coding	1056.02	1126.21	997.515	1121.54	708.215	666.424	698.819	690.879	750	838	963	1251	765	678	854	904
AT5G62230	206.869	-1.20565	0.134371	-8.97257	2.89676e-19	4.62093e-18	ERL1	protein_coding	276.859	326.036	290.585	261.655	124.124	130.573	106.994	138.127	197	242	281	292	134	133	131	180
AT1G45191	142.45	-1.47249	0.164113	-8.9724	2.90122e-19	4.62485e-18	BGLU1	protein_coding	176.653	239.376	233.938	187.568	85.4128	71.3267	71.7839	73.5422	125	179	226	208	92	73	88	96
AT3G49990	2892.87	0.607176	0.0676871	8.97033	2.95638e-19	4.70951e-18	AT3G49990	protein_coding	2268.33	2369.33	2050.97	2482.45	3411.47	3506.1	3649.57	3404.72	1611	1763	1980	2769	3685	3567	4460	4455
AT5G05440	5375.99	1.04011	0.115962	8.96943	2.98053e-19	4.74469e-18	PYL5	protein_coding	3735.49	3048.01	3579.87	3707.99	5736.08	6649.49	7782.75	8768.2	2653	2268	3456	4136	6196	6765	9511	11473
AT5G16930	992.536	0.907794	0.101221	8.96843	3.00761e-19	4.78447e-18	AT5G16930	protein_coding	729.357	767.379	570.749	696.593	1213.69	1312.21	1445.1	1205.22	518	571	551	777	1311	1335	1766	1577
AT1G62770	142.104	-1.5346	0.171199	-8.96383	3.13602e-19	4.98529e-18	AT1G62770	protein_coding	211.204	255.345	191.631	188.268	64.804	66.8389	89.1935	69.5465	150	190	185	210	70	68	109	91
AT3G21560	1103.51	-0.605412	0.0675527	-8.96206	3.18665e-19	5.06227e-18	UGT84A2	protein_coding	1319.32	1335.86	1339.34	1329.53	914.662	933.779	836.291	819.273	937	994	1293	1483	988	950	1022	1072
AT1G36980	1436.02	-0.675691	0.0754192	-8.95914	3.27222e-19	5.19462e-18	AT1G36980	protein_coding	1812.13	1786.07	1750.57	1715.93	1010.94	1255.2	1097.33	1060.01	1287	1329	1690	1914	1092	1277	1341	1387
AT1G55850	6112.92	-1.654	0.184625	-8.95868	3.28591e-19	5.21275e-18	CSLE1	protein_coding	10571.4	9189.73	10312.8	7038.55	2207.97	2884.89	3183.14	3514.77	7508	6838	9956	7851	2385	2935	3890	4599
AT4G16990	12046	0.570435	0.0636945	8.9558	3.37296e-19	5.34716e-18	RLM3	protein_coding	9671.13	9386.82	9889.31	9833.51	13626.4	13280.3	14813.4	15866.8	6856	6959	9575	11005	14699	13489	18126	20782
AT5G66200	3450.44	0.530879	0.0592971	8.95286	3.46376e-19	5.48731e-18	ARO2	protein_coding	2813.23	2717.41	2923.14	2836.58	4073.39	3740.03	4266.56	4233.16	1998	2022	2822	3164	4400	3805	5214	5539
AT3G60160	115.254	-1.5603	0.174303	-8.95163	3.50285e-19	5.54541e-18	ABCC9	protein_coding	166.147	184.117	143.982	193.648	58.3236	66.8389	53.1888	55.79	118	137	139	216	63	68	65	73
AT1G52290	497.405	0.900262	0.100614	8.94769	3.62994e-19	5.74266e-18	PERK15	protein_coding	305.541	340.012	396.727	343.366	693.403	603.516	621.081	675.594	217	253	383	383	749	614	759	884
AT1G69850	2527.55	0.724683	0.0810304	8.94334	3.77587e-19	5.9694e-18	NPF4.6	protein_coding	1952.93	1798.17	1986.74	1886.27	2781.02	2958.61	3376.26	3480.38	1387	1338	1918	2104	3004	3010	4126	4554
AT5G05860	831.32	-0.827187	0.0925322	-8.93945	3.91115e-19	6.17902e-18	UGT76C2	protein_coding	1006.74	1081.86	1109.39	1052.51	614.712	665.441	617.808	502.11	715	805	1071	1174	664	677	755	657
AT5G42760	740.879	-1.4791	0.16548	-8.93823	3.95464e-19	6.24344e-18	AT5G42760	protein_coding	1408.54	1109.63	772.278	1073.55	299.689	422.974	382.561	457.815	1000	826	745	1197	324	430	468	599
AT2G20610	1830.29	-0.649535	0.0726945	-8.93514	4.06676e-19	6.41605e-18	SUR1	protein_coding	2147.8	2419.83	2118.69	2257.2	1532.17	1314.73	1365.78	1486.13	1527	1799	2043	2517	1655	1337	1669	1948
AT4G31790	1125.02	0.812882	0.0909906	8.93369	4.12026e-19	6.49598e-18	AT4G31790	protein_coding	774.303	898.327	705.076	887.185	1374.48	1423.6	1564.98	1372.18	550	668	681	990	1483	1454	1907	1795
AT1G33170	688.863	-0.825802	0.0924844	-8.92909	4.2952e-19	6.76715e-18	AT1G33170	protein_coding	885.647	947.464	922.935	770.107	514.729	457.06	479.517	533.444	629	705	891	859	556	465	586	698
AT3G13600	150.363	1.65599	0.185478	8.9282	4.3298e-19	6.81699e-18	AT3G13600	protein_coding	73.2173	77.9474	66.2938	72.6178	277.731	206.414	253.67	175.013	52	58	64	81	300	210	310	229
AT3G59670	1438.51	0.889558	0.099664	8.92557	4.4341e-19	6.97642e-18	AT3G59670	protein_coding	954.641	1134.27	834.888	1110.78	1976.52	1736.83	1979.44	1780.7	678	844	806	1239	2135	1767	2419	2330
AT1G65390	2143.93	2.09335	0.234574	8.92404	4.49573e-19	7.06855e-18	PP2A5	protein_coding	735.197	797.378	630.655	1091.66	2346.82	3871.45	3769.64	3908.66	522	593	609	1218	2535	3939	4608	5114
AT5G14060	5732.87	-0.501273	0.0561762	-8.92323	4.52892e-19	7.11586e-18	AK2	protein_coding	6862.34	7071.73	6407.94	6535.28	5007.11	4854.95	4542.29	4581.29	4873	5262	6186	7290	5410	4939	5552	5993
AT1G47500	2983.12	0.660516	0.074053	8.91951	4.68364e-19	7.35393e-18	RBP47C'	protein_coding	2296.49	2361.27	2066.5	2522.8	3454.98	3632.89	3967.88	3562.15	1631	1757	1995	2814	3732	3696	4849	4661
AT1G50010	14442.3	0.436211	0.0489189	8.91701	4.79031e-19	7.51628e-18	TUBA4	protein_coding	12563.8	12228.3	11880.1	12428.4	17363.8	17146.2	16092.5	15835.2	8923	9099	11469	13863	18756	17444	19666	20720
AT5G25890	333.905	-0.891187	0.099985	-8.91321	4.95781e-19	7.77378e-18	IAA28	protein_coding	444.936	420.647	438.161	430.328	248.107	250.646	227.484	210.932	316	313	423	480	268	255	278	276
AT5G16550	511.123	-0.726606	0.0816261	-8.90164	5.50274e-19	8.62234e-18	AT5G16550	protein_coding	620.939	637.018	674.333	615.907	387.898	384.324	400.962	367.603	441	474	651	687	419	391	490	481
AT1G23410	734.58	0.827226	0.0929527	8.89943	5.6135e-19	8.7899e-18	RPS27AA	protein_coding	512.521	576.542	479.595	549.564	897.998	1025.19	987.675	847.55	364	429	463	613	970	1043	1207	1109
AT5G03350	177.961	-1.65197	0.185752	-8.89345	5.92428e-19	9.27021e-18	AT5G03350	protein_coding	257.668	311.79	236.172	276.127	81.4679	60.9414	81.8289	117.694	183	232	228	308	88	62	100	154
AT1G02910	2496.7	-0.565049	0.0635414	-8.89261	5.96923e-19	9.33419e-18	LPA1	protein_coding	3037.11	3116.55	2995.65	2773.82	1883.02	1981.58	2037.54	2148.3	2157	2319	2892	3094	2034	2016	2490	2811
AT2G21160	4819.01	-0.517671	0.0582154	-8.89234	5.98355e-19	9.35022e-18	AT2G21160	protein_coding	5742.52	5954.81	5390.79	5612.29	3680.35	4130.65	4130.14	3910.51	4079	4427	5205	6261	3976	4203	5048	5117
AT2G46370	1528.39	-0.627794	0.0706119	-8.89076	6.06925e-19	9.47769e-18	JAR1	protein_coding	1967.04	1677.74	1971.8	1806.97	1183.69	1165.61	1259.83	1194.41	1395	1248	1922	2017	1270	1184	1541	1561
AT4G36580	436.168	0.790681	0.0889421	8.88984	6.11957e-19	9.54977e-18	AT4G36580	protein_coding	321.03	307.758	302.466	345.159	560.092	563.216	529.433	560.193	228	229	292	385	605	573	647	733
AT5G67240	2000.24	0.627887	0.0706425	8.88824	6.20821e-19	9.68151e-18	SDN3	protein_coding	1434.78	1599.27	1529.94	1718.62	2446.81	2298.08	2579.25	2395.15	1019	1190	1477	1917	2643	2338	3152	3134
AT3G08630	632.705	0.945505	0.106462	8.88115	6.61725e-19	1.03124e-17	AT3G08630	protein_coding	456.2	442.15	367.724	465.292	713.77	838.436	909.119	868.949	324	329	355	519	771	853	1111	1137
AT4G03560	3702.2	-0.588815	0.0663414	-8.87553	6.95999e-19	1.08392e-17	TPC1	protein_coding	4573.26	4319.36	4403.36	4496.93	2795.83	2700.1	3159.41	3169.33	3248	3214	4251	5016	3020	2747	3861	4147
AT1G19360	1067.51	-0.695621	0.0784034	-8.87233	7.16281e-19	1.11475e-17	AT1G19360	protein_coding	1312.28	1364.08	1200.54	1404.84	784.129	756.853	869.841	847.55	932	1015	1159	1567	847	770	1063	1109
AT5G48930	4137.19	-0.799429	0.0901044	-8.87225	7.16827e-19	1.11484e-17	HST	protein_coding	5306.84	5272.2	5591.47	4848.36	3512.38	3073.61	2557.15	2935.47	3769	3923	5398	5408	3794	3127	3125	3841
AT1G55760	416.703	1.69074	0.190735	8.86436	7.69426e-19	1.19584e-17	AT1G55760	protein_coding	178.819	198.9	190.595	219.646	418.449	533.729	856.749	736.734	127	148	184	245	452	543	1047	964
AT4G15830	688.488	-0.744294	0.084012	-8.85937	8.04668e-19	1.24976e-17	AT4G15830	protein_coding	889.871	882.956	803.813	871.414	516.581	574.029	477.062	492.175	632	657	776	972	558	584	583	644
AT2G47990	2355.47	0.798627	0.0901505	8.85882	8.08692e-19	1.25517e-17	SWA1	protein_coding	1695.26	1722.91	1476.07	1982.2	3087.45	2901.6	3221.6	2756.64	1204	1282	1425	2211	3335	2952	3937	3607
AT1G06380	637.989	0.717641	0.0810305	8.85643	8.26159e-19	1.28141e-17	AT1G06380	protein_coding	450.568	473.06	486.845	515.497	810.05	804.033	824.835	739.027	320	352	470	575	875	818	1008	967
AT3G08940	96389.1	-0.579311	0.065422	-8.85499	8.36883e-19	1.29717e-17	LHCB4.2	protein_coding	118215	109410	119157	115159	80875.2	78644.4	68111.2	81540.9	83960	81414	115027	128458	87366	80004	83231	106697
AT2G42650	486.057	0.808305	0.0913051	8.85279	8.53548e-19	1.32211e-17	AT2G42650	protein_coding	370.31	361.515	320.075	363.089	601.752	604.499	672.634	594.584	263	269	309	405	650	615	822	778
AT1G77550	1812.79	0.639638	0.072297	8.84736	8.96118e-19	1.38711e-17	AT1G77550	protein_coding	1347.48	1411.12	1359.02	1549.18	2208.89	2032.69	2373.04	2220.9	957	1050	1312	1728	2386	2068	2900	2906
AT3G04120	29989.3	-0.488035	0.0552081	-8.83991	9.5799e-19	1.48188e-17	GAPC1	protein_coding	37022.6	36420.2	32318.2	34300.7	24469.1	24359.8	25863.7	25159.8	26294	27100	31200	38260	26431	24783	31607	32921
AT3G21480	732.775	0.882741	0.099884	8.83766	9.77481e-19	1.51102e-17	AT3G21480	protein_coding	457.608	536.224	487.881	577.356	963.728	844.333	1058.87	936.202	325	399	471	644	1041	859	1294	1225
AT5G42530	1856.99	-1.03347	0.117013	-8.83204	1.0278e-18	1.58773e-17	AT5G42530	protein_coding	2665.39	2710.69	2352.4	2255.63	974.837	1144.13	1250.35	1502.51	1893	2017	2271	2516	1053	1164	1528	1966
AT3G52540	90.69	-1.64574	0.186417	-8.82826	1.0632e-18	1.64132e-17	OFP18	protein_coding	140.802	143.8	149.161	116.547	47.2143	40.2999	43.3693	44.3263	100	107	144	130	51	41	53	58
AT5G09840	472.775	0.98821	0.111987	8.82434	1.1011e-18	1.69868e-17	AT5G09840	protein_coding	330.886	290.287	284.856	360.4	693.403	545.524	644.812	632.032	235	216	275	402	749	555	788	827
AT3G21770	379.988	-1.08374	0.122849	-8.82175	1.12689e-18	1.7373e-17	PER30	protein_coding	526.601	552.351	447.483	540.599	194.412	247.697	260.216	270.543	374	411	432	603	210	252	318	354
AT5G44190	6847.41	-0.820515	0.0930139	-8.82143	1.13009e-18	1.74107e-17	GLK2	protein_coding	9053.6	8267.8	7969.76	9681.48	5681.46	5068.95	4199.46	4856.79	6430	6152	7694	10799	6137	5157	5132	6355
AT4G20020	2202.82	0.507597	0.0575787	8.81571	1.18926e-18	1.831e-17	MORF1	protein_coding	1780.9	1819.98	1764.11	1908.74	2671.37	2564.05	2668.18	2445.21	1267	1351	1706	2129	2886	2600	3262	3205
AT1G71840	2293.99	0.553495	0.0628037	8.8131	1.21731e-18	1.87292e-17	AT1G71840	protein_coding	1855.78	1894.93	1746.43	1938.27	2746.76	2875.06	2765.82	2528.89	1318	1410	1686	2162	2967	2925	3380	3309
AT5G09890	1993.65	0.530115	0.0601531	8.81278	1.22084e-18	1.8771e-17	AT5G09890	protein_coding	1640.32	1519.99	1710.16	1653.16	2263.54	2298.11	2434.37	2429.57	1165	1131	1651	1844	2445	2338	2975	3179
AT1G10030	487.201	-0.783634	0.0890167	-8.80322	1.32942e-18	2.04269e-17	ERG28	protein_coding	594.186	674.648	610.111	588.115	379.566	331.246	355.956	363.781	422	502	589	656	410	337	435	476
AT1G01720	2475.4	-0.971303	0.110344	-8.80252	1.33781e-18	2.0542e-17	NAC002	protein_coding	3977.67	2940.5	2881.71	3317.11	1422.91	1634.61	1817.42	1811.26	2825	2188	2782	3700	1537	1663	2221	2370
AT5G59770	907.469	-0.777013	0.0883811	-8.79163	1.47408e-18	2.26193e-17	AT5G59770	protein_coding	1140.5	1097.98	1179.82	1165.47	624.896	714.587	587.532	748.962	810	817	1139	1300	675	727	718	980
AT3G12870	282.912	-1.04531	0.118923	-8.78985	1.49757e-18	2.29643e-17	AT3G12870	protein_coding	415.367	374.954	341.828	391.778	177.748	215.261	175.932	170.427	295	279	330	437	192	219	215	223
AT3G45010	861.093	-0.634651	0.0722851	-8.77983	1.63717e-18	2.50883e-17	SCPL48	protein_coding	1061.65	986.438	1112.49	1028.3	714.696	651.68	680.816	652.667	754	734	1074	1147	772	663	832	854
AT3G20380	53.7238	2.50372	0.285182	8.77937	1.64395e-18	2.51755e-17	AT3G20380	protein_coding	15.4883	22.8467	17.6093	9.86168	80.5421	86.4975	100.65	96.2951	11	17	17	11	87	88	123	126
AT1G69770	2146.9	0.470438	0.053613	8.7747	1.71361e-18	2.62248e-17	CMT3	protein_coding	1722.01	1897.62	1805.47	1775.1	2560.68	2448.47	2508.06	2457.82	1223	1412	1743	1980	2766	2491	3065	3216
AT2G36380	2678.42	-0.807145	0.0920059	-8.77276	1.7434e-18	2.66629e-17	ABCG34	protein_coding	3684.8	3228.1	3792.22	2932.5	1763.59	1943.24	1936.89	2146	2617	2402	3661	3271	1905	1977	2367	2808
AT2G03550	453.831	-1.05402	0.120155	-8.77219	1.75226e-18	2.67805e-17	CXE7	protein_coding	651.915	670.616	580.071	548.668	324.02	312.57	234.031	308.756	463	499	560	612	350	318	286	404
AT5G67260	1869.58	-0.581565	0.0662979	-8.77199	1.75533e-18	2.68096e-17	CYCD3-2	protein_coding	2299.3	2183.87	2222.92	2261.01	1580.29	1341.69	1571.93	1495.63	1633	1625	2146	2522	1707	1365	1921	1957
AT2G02010	766.169	0.936335	0.106783	8.76862	1.8087e-18	2.76063e-17	GAD4	protein_coding	466.056	555.039	481.666	598.873	863.745	1040.92	1017.95	1105.1	331	413	465	668	933	1059	1244	1446
AT5G40170	1004.72	-0.651036	0.0742867	-8.76382	1.88737e-18	2.8788e-17	AtRLP54	protein_coding	1292.57	1175.93	1302.05	1140.37	831.343	778.477	763.464	753.547	918	875	1257	1272	898	792	933	986
AT4G33010	75070.7	-0.575502	0.065741	-8.75409	2.05759e-18	3.13636e-17	GLDP1	protein_coding	91524.4	89440.6	96163.4	82267.9	63719	55970.7	57961.9	63517.3	65002	66552	92836	91764	68828	56943	70833	83111
AT3G18800	252.488	-1.27432	0.145695	-8.74646	2.20159e-18	3.35363e-17	AT3G18800	protein_coding	370.31	356.139	334.577	366.675	184.229	161.2	114.56	132.215	263	265	323	409	199	164	140	173
AT3G26420	4909.17	0.578993	0.0662158	8.74403	2.24946e-18	3.42428e-17	RZ1A	protein_coding	4003.01	3906.78	3969.34	3870.26	6206.37	5462.12	6406.38	5449.08	2843	2907	3832	4317	6704	5557	7829	7130
AT3G16520	5319.27	-0.746072	0.0853273	-8.74364	2.25708e-18	3.43361e-17	UGT88A1	protein_coding	6614.28	6598.93	6922.33	6520.9	4674.76	4073.75	3657.87	3491.31	4699	4911	6686	7275	5047	4146	4468	4566
AT5G14430	2860.24	-0.480013	0.0549062	-8.74242	2.28171e-18	3.46877e-17	AT5G14430	protein_coding	3507.39	3232.13	3181.07	3408.55	2432	2289.23	2383.68	2447.88	2491	2405	3071	3802	2627	2329	2913	3203
AT4G14090	149.107	-2.10438	0.240718	-8.74209	2.28844e-18	3.4767e-17	UGT75C1	protein_coding	216.836	280.879	145.018	324.539	56.4721	66.8389	44.1876	58.0828	154	209	140	362	61	68	54	76
AT5G01380	55.3026	2.53782	0.29033	8.74116	2.30723e-18	3.50293e-17	GT-3A	protein_coding	21.1204	13.4392	17.6093	13.4477	79.6164	94.3609	120.288	82.5387	15	10	17	15	86	96	147	108
AT5G59950	1741.11	0.714203	0.0817387	8.73763	2.38049e-18	3.61178e-17	ALY1	protein_coding	1414.67	1206.63	1394.17	1260.66	1898.14	2245.51	2240.45	2268.65	1006	900	1360	1411	2047	2274	2716	2959
AT5G11070	2983.67	0.744387	0.0851977	8.73717	2.39024e-18	3.62417e-17	AT5G11070	protein_coding	2213.41	2177.15	2247.78	2281.63	4389.08	3719.39	3265.79	3575.15	1572	1620	2170	2545	4741	3784	3991	4678
AT3G63460	9471.38	0.554888	0.0635167	8.73609	2.41313e-18	3.65647e-17	SEC31B	protein_coding	7804.98	7559.4	7355.89	7969.41	11442.6	10045.4	11892.1	11701.3	5543	5625	7101	8890	12360	10219	14534	15311
AT4G09160	2416.25	0.472041	0.0540508	8.73328	2.47394e-18	3.74613e-17	PATL5	protein_coding	2013.47	1993.03	2131.76	1959.78	2887.48	2687.32	2837.83	2819.31	1430	1483	2058	2186	3119	2734	3468	3689
AT3G13960	404.207	-1.07671	0.123317	-8.73123	2.51923e-18	3.81221e-17	GRF5	protein_coding	605.45	471.716	506.526	610.528	274.028	223.124	249.578	292.707	430	351	489	681	296	227	305	383
AT5G12220	782.665	0.899456	0.103025	8.7305	2.53556e-18	3.83439e-17	AT5G12220	protein_coding	564.469	518.582	456.163	644.369	1066.95	956.703	1040.01	1014.08	402	386	441	718	1153	974	1266	1326
AT1G14060	1232.88	0.932434	0.106803	8.7304	2.53775e-18	3.83518e-17	AT1G14060	protein_coding	912.4	833.231	673.297	971.824	1553.44	1766.32	1643.94	1508.62	648	620	650	1084	1678	1797	2009	1974
AT4G22890	12371.1	-0.625939	0.0717248	-8.72695	2.61622e-18	3.95116e-17	PGRL1A	protein_coding	15638	15027.1	15674.3	13715.6	10008.2	10251.9	8554.26	10099.5	11073	11042	15246	15229	11008	10371	10445	13229
AT2G33840	1658	0.531203	0.0608838	8.72486	2.66518e-18	4.02246e-17	AT2G33840	protein_coding	1385.5	1337.2	1289.62	1412.01	1849.69	2021.88	2015.45	1952.65	984	995	1245	1575	1998	2057	2463	2555
AT5G26860	2880.39	0.506707	0.0580959	8.72191	2.73549e-18	4.12587e-17	LON1	protein_coding	2341.54	2388.15	2430.08	2359.63	3423.5	3143.4	3620.11	3336.7	1663	1777	2346	2632	3698	3198	4424	4366
AT4G22590	369.288	1.12679	0.129248	8.71806	2.83001e-18	4.26283e-17	TPPG	protein_coding	243.588	237.874	223.742	224.129	440.667	501.292	625.991	457.02	173	177	216	250	476	510	765	598
AT4G22592	369.288	1.12679	0.129248	8.71806	2.83001e-18	4.26283e-17	CPuORF27	protein_coding	243.588	237.874	223.742	224.129	440.667	501.292	625.991	457.02	173	177	216	250	476	510	765	598
AT4G02400	3256.54	0.781857	0.0897219	8.71422	2.9277e-18	4.40708e-17	AT4G02400	protein_coding	2385.19	2444.59	2023	2727.2	3980.82	3815.72	4479.31	4196.48	1694	1819	1953	3042	4300	3882	5474	5491
AT2G22420	312.568	-0.994746	0.114154	-8.71406	2.93174e-18	4.41028e-17	PER17	protein_coding	442.12	407.208	399.835	417.777	206.447	183.807	198.026	245.323	314	303	386	466	223	187	242	321
AT1G56020	273.687	1.34113	0.153947	8.71164	2.99522e-18	4.50283e-17	AT1G56020	protein_coding	156.291	130.36	154.34	177.51	364.754	313.553	417.327	475.361	111	97	149	198	394	319	510	622
AT3G26115	294.468	1.02805	0.11802	8.71081	3.01719e-18	4.53289e-17	AT3G26115	protein_coding	194.277	221.062	197.878	164.553	407.046	393.515	415.865	361.548	138	164	191	183	440	401	508	475
AT1G63250	450.345	0.924908	0.106197	8.70937	3.05581e-18	4.58791e-17	RH48	protein_coding	257.668	303.726	332.505	344.262	621.193	579.926	617.808	545.672	183	226	321	384	671	590	755	714
AT4G23400	5047.23	-0.756023	0.0868429	-8.70564	3.15778e-18	4.73791e-17	PIP1-5	protein_coding	6514.93	5843.37	7251.93	5750.26	3884.54	3854.05	3310.8	3967.97	4627	4348	7001	6414	4196	3921	4046	5192
AT1G06100	48.2545	-2.61657	0.300587	-8.70489	3.17891e-18	4.76649e-17	AT1G06100	protein_coding	73.2173	111.545	72.5089	75.3074	13.8866	8.84633	13.9109	16.8134	52	83	70	84	15	9	17	22
AT5G42240	1622.42	-0.591256	0.0679357	-8.70316	3.22765e-18	4.83643e-17	SCPL42	protein_coding	2013.47	1904.34	2012.64	1873.72	1324.78	1188.36	1264.26	1397.81	1430	1417	1943	2090	1431	1209	1545	1829
AT2G43750	10517.8	-0.401595	0.0461557	-8.70086	3.29364e-18	4.93209e-17	OASB	protein_coding	12312.2	11684.8	12222.4	11671.7	9457.78	8702.51	9013.65	9077.23	8756	8694	11795	13030	10210	8850	11015	11869
AT4G19860	2150.82	-0.520001	0.0597845	-8.69793	3.37999e-18	5.05809e-17	LCAT4	protein_coding	2547.12	2491.63	2605.14	2495.9	1730.27	1664.09	1761.78	1910.62	1809	1854	2515	2784	1869	1693	2153	2500
AT5G19690	4486.96	0.418689	0.0481395	8.69743	3.39492e-18	5.07713e-17	STT3A	protein_coding	3834.05	3828.83	3748.71	3950.05	4941.77	5048.31	5364.7	5179.3	2723	2849	3619	4406	5338	5136	6556	6777
AT5G64680	639.686	0.649862	0.0747214	8.69714	3.40359e-18	5.08678e-17	AT5G64680	protein_coding	517.209	482.536	472.205	519.748	764.006	790.008	786.155	785.62	373	351	460	584	819	804	960	1027
AT5G54660	545.358	0.884791	0.101772	8.69384	3.50385e-18	5.23322e-17	HSP21.7	protein_coding	382.983	366.89	449.555	333.504	674.887	741.126	729.914	684.001	272	273	434	372	729	754	892	895
AT3G52040	1510.08	0.74055	0.0851821	8.69373	3.50728e-18	5.23494e-17	AT3G52040	protein_coding	1182.74	1193.4	1054.49	1094.65	1777.48	2155.56	1905.8	1716.5	840	888	1018	1221	1920	2193	2329	2246
AT1G21050	1292.33	0.912177	0.104944	8.69204	3.55988e-18	5.31001e-17	AT1G21050	protein_coding	978.577	718.998	842.139	1044.44	1622.88	1793.84	1716.77	1620.97	695	535	813	1165	1753	1825	2098	2121
AT1G67070	353.88	-1.29459	0.148964	-8.6906	3.60537e-18	5.37436e-17	PMI2	protein_coding	581.514	497.251	508.598	424.949	149.049	239.834	225.029	204.818	413	370	491	474	161	244	275	268
AT1G75670	488.182	0.902825	0.103904	8.68904	3.65508e-18	5.44493e-17	AT1G75670	protein_coding	328.059	392.465	304.527	337.975	592.474	636.953	706.212	606.791	233	292	294	377	640	648	863	794
AT4G20840	469.492	-0.906384	0.104319	-8.68861	3.66886e-18	5.46192e-17	AT4G20840	protein_coding	642.059	645.082	537.602	624.872	329.575	352.87	281.491	342.383	456	480	519	697	356	359	344	448
AT1G15740	2024.7	-0.750034	0.0863315	-8.68784	3.69398e-18	5.49576e-17	AT1G15740	protein_coding	2669.61	2746.97	2411.44	2333.63	1646.95	1367.25	1387.82	1633.96	1896	2044	2328	2603	1779	1391	1696	2138
AT4G37320	311.509	-0.95904	0.110513	-8.6781	4.02432e-18	5.98335e-17	CYP81D5	protein_coding	449.16	377.642	377.046	441.983	193.486	217.227	218.483	217.046	319	281	364	493	209	221	267	284
AT5G24420	211.975	-1.7985	0.207255	-8.67772	4.03782e-18	5.99953e-17	PGL5	protein_coding	325.254	380.33	365.652	246.542	90.7256	102.224	59.7351	125.336	231	283	353	275	98	104	73	164
AT1G76400	1618.07	-0.670458	0.0773135	-8.67195	4.248e-18	6.30775e-17	OST1A	protein_coding	2058.53	1940.62	1745.39	2204.53	1244.24	1256.18	1223.34	1271.71	1462	1444	1685	2459	1344	1278	1495	1664
AT2G40430	4381.75	0.553329	0.0638948	8.65999	4.71796e-18	7.00105e-17	AT2G40430	protein_coding	3528.95	3573.24	3225.42	3877.43	5085.16	5103.63	5440.94	5219.21	2498	2661	3106	4330	5502	5184	6662	6842
AT3G45780	8934.53	0.69548	0.0803185	8.65903	4.75786e-18	7.05569e-17	PHOT1	protein_coding	6604.8	7358.63	7430.04	5896.79	11928.5	10310.4	11081.3	10865.8	4695	5456	7187	6580	12912	10474	13534	14222
AT5G65730	3958.66	-0.912275	0.105364	-8.65834	4.78687e-18	7.09414e-17	XTH6	protein_coding	5461.73	4996.7	6019.27	4203.76	2804.16	2878.99	2372.22	2932.41	3879	3718	5811	4689	3029	2929	2899	3837
AT3G10340	513.75	-0.993564	0.114786	-8.65577	4.89599e-18	7.25118e-17	PAL4	protein_coding	799.758	675.992	644.293	618.596	385.121	288.98	339.59	357.667	568	503	622	690	416	294	415	468
AT3G53960	198.549	-1.67784	0.193878	-8.65412	4.96746e-18	7.35228e-17	NPF5.7	protein_coding	250.628	292.975	370.831	294.057	125.905	105.173	66.2814	82.5387	178	218	358	328	136	107	81	108
AT2G44210	1601.15	-0.623773	0.0720814	-8.65373	4.9843e-18	7.37247e-17	AT2G44210	protein_coding	1910.25	2016.89	1876.73	1961.9	1290.74	1392.05	1144.15	1216.51	1357	1501	1812	2188	1394	1416	1398	1592
AT3G03720	1308.69	-0.624859	0.0722211	-8.65204	5.05887e-18	7.47579e-17	CAT4	protein_coding	1636.12	1631.52	1605.55	1481.94	938.732	1021.26	1041.68	1112.74	1162	1214	1550	1653	1014	1039	1273	1456
AT3G01800	706.933	0.645029	0.0745529	8.65196	5.06202e-18	7.47579e-17	AT3G01800	protein_coding	575.882	556.383	513.777	561.219	834.12	889.548	885.389	839.143	409	414	496	626	901	905	1082	1098
AT4G22753	229.934	-1.32167	0.15276	-8.65192	5.06392e-18	7.47579e-17	SMO1-3	protein_coding	351.558	296.533	337.694	328.631	156.078	92.2045	132.078	144.699	236	212	355	373	166	94	180	171
AT1G77230	661.304	0.700694	0.0809964	8.65093	5.10826e-18	7.5364e-17	AT1G77230	protein_coding	471.688	479.78	521.028	538.806	858.19	767.665	836.291	816.98	335	357	503	601	927	781	1022	1069
AT1G03310	1434.71	-0.79553	0.0919744	-8.64948	5.17367e-18	7.628e-17	ISA2	protein_coding	1897.86	2038.59	1574.33	1773.82	1169.47	979.348	995.068	1049.18	1348	1517	1520	1979	1263	996	1216	1373
AT5G08660	1083.86	0.964342	0.111493	8.64939	5.17767e-18	7.62901e-17	AT5G08660	protein_coding	630.795	795.601	713.695	797.003	1201.65	1346.61	1540.84	1644.66	448	592	689	889	1298	1370	1883	2152
AT4G01460	186.234	-1.63937	0.189567	-8.64796	5.24273e-18	7.71992e-17	BHLH57	protein_coding	263.301	350.763	295.215	218.75	116.647	85.5145	68.7363	90.9454	187	261	285	244	126	87	84	119
AT1G13160	2524.1	0.716206	0.082831	8.64659	5.30609e-18	7.80822e-17	AT1G13160	protein_coding	1882.53	1872.08	1736.07	2148.05	3155.96	2826.89	3451.54	3119.66	1337	1393	1676	2396	3409	2876	4218	4082
AT1G49010	1125.08	-0.855646	0.0989789	-8.64473	5.39337e-18	7.93157e-17	AT1G49010	protein_coding	1557.28	1651.68	1304.12	1286.5	828.566	844.333	711.911	816.216	1106	1229	1259	1435	895	859	870	1068
AT2G41670	329.44	0.858538	0.0993205	8.64412	5.42236e-18	7.9691e-17	SIN2	protein_coding	253.444	223.091	233.064	228.612	404.562	427.573	417.327	447.849	180	166	225	255	437	435	510	586
AT3G14230	10295.8	1.02729	0.118874	8.64184	5.53151e-18	8.12431e-17	RAP2-2	protein_coding	6349.42	6451.4	6036.84	8270.08	11053	13090.4	15869.2	15245.9	4511	4801	5827	9223	11938	13315	19394	19952
AT5G09620	3127.73	0.495585	0.0573486	8.64162	5.54197e-18	8.13448e-17	AT5G09620	protein_coding	2734.38	2502.38	2679.72	2468.11	3619.77	3830.46	3680.66	3506.36	1942	1862	2587	2753	3910	3897	4498	4588
AT1G59710	1099.62	0.864639	0.100058	8.64141	5.55251e-18	8.14474e-17	AT1G59710	protein_coding	708.236	671.96	891.859	840.932	1272.94	1520.59	1447.55	1442.9	503	500	861	938	1375	1547	1769	1888
AT4G17030	103.336	-1.65407	0.191419	-8.64106	5.56935e-18	8.16423e-17	EXLB1	protein_coding	174.595	162.614	147.089	144.339	38.8824	49.1463	45.8242	64.1967	124	121	142	161	42	50	56	84
AT4G34180	1394.13	-0.929388	0.107563	-8.64041	5.60117e-18	8.20564e-17	AT4G34180	protein_coding	1957.15	1829.08	1716.39	1811.86	734.137	1064.51	1043.32	996.578	1390	1361	1657	2021	793	1083	1275	1304
AT4G35310	3636.55	0.46922	0.0543334	8.63594	5.82436e-18	8.52718e-17	CPK5	protein_coding	3158.2	2944.53	3088.88	3012.29	4078.95	4046.7	4467.04	4295.83	2243	2191	2982	3360	4406	4117	5459	5621
AT1G29980	650.728	-0.8663	0.100321	-8.63526	5.8595e-18	8.57316e-17	AT1G29980	protein_coding	810.953	877.505	816.266	858.863	386.014	437.492	520.458	498.275	576	653	788	958	417	445	636	652
AT2G33860	888.805	-0.945556	0.109554	-8.63097	6.08355e-18	8.89531e-17	ARF3	protein_coding	1185.56	1259.25	1122.85	1113.47	745.246	535.694	527.796	620.568	842	937	1084	1242	805	545	645	812
AT1G22570	847.347	1.04168	0.120703	8.63017	6.12598e-18	8.95164e-17	NPF5.15	protein_coding	609.675	477.092	504.455	624.872	1025.75	983.908	1314.17	1238.84	433	355	487	697	1108	1001	1606	1621
AT2G43290	946.35	1.00962	0.116997	8.62947	6.16365e-18	9.00097e-17	CML5	protein_coding	598.41	682.712	708.515	523.565	1417.36	1328.92	1265.07	1046.25	425	508	684	584	1531	1352	1546	1369
AT4G00300	1807.16	-0.714829	0.0828406	-8.62896	6.19104e-18	9.03522e-17	AT4G00300	protein_coding	2188.17	2121.37	2557.61	2116.77	1249.85	1341.76	1487.72	1394.05	1554	1579	2469	2361	1350	1365	1818	1824
AT4G14010	258.838	-0.986929	0.114494	-8.61988	6.70228e-18	9.77512e-17	RALFL32	protein_coding	375.943	349.419	338.72	312.884	174.971	188.722	160.385	169.663	267	260	327	349	189	192	196	222
AT5G56680	5583.29	0.574681	0.0666941	8.61668	6.89238e-18	1.0046e-16	SYNC1	protein_coding	4581.71	4488.69	4046	4826.84	6481.33	6500.09	7194.4	6547.3	3254	3340	3906	5384	7001	6613	8792	8567
AT5G04950	710.617	-1.49208	0.173168	-8.61635	6.91211e-18	1.00684e-16	NAS1	protein_coding	1148.95	1205.5	896.003	943.135	509.174	390.221	249.578	342.383	816	897	865	1052	550	397	305	448
AT2G32210	147.69	1.98796	0.230808	8.61302	7.11591e-18	1.03587e-16	AT2G32210	protein_coding	46.4648	90.0427	68.3655	34.9641	199.967	234.919	256.124	250.673	33	67	66	39	216	239	313	328
AT4G24520	4133.55	-0.706002	0.0819751	-8.61239	7.15518e-18	1.04092e-16	ATR1	protein_coding	5090.77	4752.13	5136.01	5522.99	2974.28	2833.37	3136.13	3622.77	3625	3511	5010	6157	3187	2858	3856	4765
AT3G02020	249.284	-1.99586	0.231884	-8.60713	7.49114e-18	1.08911e-16	AK3	protein_coding	411.143	401.832	499.276	282.403	122.202	97.3096	54.0071	126.101	292	299	482	315	132	99	66	165
AT4G26190	4133.32	0.53235	0.0618773	8.60332	7.74433e-18	1.12521e-16	AT4G26190	protein_coding	3360.95	3272.45	3516.68	3366.42	5101	4427.1	5155.22	4866.72	2387	2435	3395	3755	5510	4504	6300	6368
AT3G55120	668.803	-0.965462	0.112228	-8.60267	7.78798e-18	1.13083e-16	CHI1	protein_coding	979.985	952.84	747.877	857.966	477.698	513.087	396.052	424.921	696	709	722	957	516	522	484	556
AT5G26290	68.0989	2.07458	0.241241	8.59958	8.00056e-18	1.16097e-16	AT5G26290	protein_coding	26.7525	17.471	23.8244	34.9641	104.612	115.002	100.65	121.515	19	13	23	39	113	117	123	159
AT1G73490	2061.74	0.481612	0.0560052	8.59943	8.01125e-18	1.16178e-16	AT1G73490	protein_coding	1642.73	1752.16	1678.13	1807.39	2397.37	2334.48	2488.84	2392.83	1170	1303	1619	2019	2586	2376	3041	3125
AT3G09680	75.2832	2.07482	0.24128	8.59924	8.02485e-18	1.16302e-16	RPS23A	protein_coding	30.9765	33.598	25.896	25.999	91.6514	144.49	135.018	114.637	22	25	25	29	99	147	165	150
AT2G24230	482.579	-0.775835	0.0902387	-8.59758	8.14117e-18	1.17913e-16	AT2G24230	protein_coding	577.29	647.77	566.605	644.595	370.309	362.7	331.407	359.96	410	482	547	719	400	369	405	471
AT4G22880	204.471	-2.19976	0.255871	-8.59716	8.17104e-18	1.18272e-16	LDOX	protein_coding	295.745	421.787	196.539	429.471	101.082	49.2303	62.2963	79.6175	210	315	190	480	109	50	76	104
AT1G48930	137.253	1.4626	0.170164	8.59524	8.30879e-18	1.2019e-16	AtGH9C1	protein_coding	68.9932	90.0427	58.0071	76.2039	199.967	194.619	228.303	181.891	49	67	56	85	216	198	279	238
AT3G50930	388.606	1.84472	0.214671	8.59324	8.45543e-18	1.22234e-16	BCS1	protein_coding	133.762	192.181	160.555	190.061	384.195	495.394	864.113	688.586	95	143	155	212	415	504	1056	901
AT3G16780	7638.62	0.548624	0.0638946	8.58639	8.97467e-18	1.29659e-16	RPL19B	protein_coding	6498.03	6379.59	5604.94	6333.89	9078.12	9361.38	9434.87	8418.18	4615	4747	5411	7065	9806	9524	11530	11015
AT4G15690	1074.72	-0.656501	0.0764805	-8.5839	9.17096e-18	1.32411e-16	GRXS5	protein_coding	1339.03	1310.32	1284.44	1325.05	868.374	904.292	734.005	832.265	951	975	1240	1478	938	920	897	1089
AT1G22530	10289.7	0.823537	0.0959511	8.58289	9.2521e-18	1.33499e-16	PATL2	protein_coding	7214.72	6491.14	9160.98	6851.18	12672	12589.3	13693.2	13644.9	5124	4830	8844	7642	13688	12808	16734	17854
AT5G65410	1340.17	-0.528115	0.0615437	-8.58113	9.39444e-18	1.35467e-16	ZHD1	protein_coding	1660.06	1491.75	1570.34	1608.35	1143.33	1072.37	1101.42	1073.77	1179	1110	1516	1794	1235	1091	1346	1405
AT2G37250	2864.28	0.657707	0.0767104	8.5739	1.00035e-17	1.4416e-16	ADK	protein_coding	2204.97	2326.33	2035.43	2323.77	3121.7	3684.99	3799.32	3417.71	1566	1731	1965	2592	3372	3749	4643	4472
AT1G77280	434.048	0.87925	0.102563	8.57281	1.00987e-17	1.45441e-16	AT1G77280	protein_coding	330.886	292.975	285.892	312.884	582.31	626.124	526.978	514.338	235	218	276	349	629	637	644	673
AT5G23300	1281.8	0.519513	0.060644	8.56661	1.0658e-17	1.534e-16	PYRD	protein_coding	1057.43	1083.2	1010.98	1063.27	1499.75	1519.6	1571.93	1448.25	751	806	976	1186	1620	1546	1921	1895
AT5G64960	4813.77	0.363688	0.0425072	8.55591	1.1694e-17	1.68205e-16	CDKC-2	protein_coding	4217.56	4175.04	4218.08	4231.01	5409.95	5270.14	5392.02	5596.39	2994	3104	4072	4724	5842	5361	6597	7320
AT1G63500	2030.97	0.816983	0.0955176	8.55322	1.19705e-17	1.72075e-16	AT1G63500	protein_coding	1429.14	1349.3	1561.01	1542.01	2170.01	2479.92	2855.01	2861.34	1015	1004	1507	1720	2344	2523	3489	3744
AT2G24820	4885.44	-0.508945	0.0595055	-8.5529	1.20033e-17	1.72438e-16	TIC55	protein_coding	5999.59	5934.75	5668.12	5353.99	4327.98	3995.59	3884.42	3919.06	4261	4416	5472	5972	4675	4065	4747	5128
AT3G56990	1832.09	0.639998	0.0749571	8.53819	1.36345e-17	1.95749e-16	EDA7	protein_coding	1364.38	1580.45	1305.16	1480.15	2107.06	2274.49	2373.04	2171.99	969	1176	1260	1651	2276	2314	2900	2842
AT4G08810	1964.87	-0.460833	0.0539958	-8.5346	1.40647e-17	2.01799e-16	SUB1	protein_coding	2247.21	2247.04	2275.74	2331.84	1611.77	1687.68	1725.77	1591.93	1596	1672	2197	2601	1741	1717	2109	2083
AT1G36730	4537.24	0.467276	0.0547898	8.52852	1.48233e-17	2.12418e-16	AT1G36730	protein_coding	3686.21	4012.95	3766.32	3772.54	4995.46	5134.8	5545.54	5384.12	2618	2986	3636	4208	5396	5224	6777	7045
AT1G36732	4537.24	0.467276	0.0547898	8.52852	1.48233e-17	2.12418e-16	CPuORF19	protein_coding	3686.21	4012.95	3766.32	3772.54	4995.46	5134.8	5545.54	5384.12	2618	2986	3636	4208	5396	5224	6777	7045
AT3G20510	361.037	-1.13623	0.133309	-8.5233	1.55073e-17	2.22082e-16	FAX6	protein_coding	494.217	477.092	454.734	557.633	185.154	277.185	239.759	202.525	351	355	439	622	200	282	293	265
AT1G33800	332.812	1.55628	0.182608	8.52249	1.56162e-17	2.23501e-16	GXM3	protein_coding	214.02	124.985	153.305	183.786	362.902	463.941	604.716	554.843	152	93	148	205	392	472	739	726
AT4G30993	1385.55	-0.639556	0.0750986	-8.51621	1.64856e-17	2.35797e-16	AT4G30993	protein_coding	1749.1	1569.98	1848.52	1582.72	1078.39	1134.7	1016.2	1104.78	1243	1171	1784	1763	1165	1154	1241	1445
AT3G27920	56.4334	-2.37704	0.279144	-8.51545	1.65949e-17	2.37214e-16	GL1	protein_coding	91.5216	102.138	92.1899	93.2377	23.1443	11.7951	11.456	25.9844	65	76	89	104	25	12	14	34
AT1G51140	212.811	-1.32773	0.155978	-8.51226	1.70578e-17	2.43678e-16	BHLH122	protein_coding	243.588	323.885	337.684	311.091	142.569	121.883	94.9215	126.865	173	241	326	347	154	124	116	166
AT1G21320	58.0229	2.41289	0.283503	8.51099	1.72459e-17	2.46212e-16	AT1G21320	protein_coding	17.2498	22.441	17.1866	17.5114	66.3748	102.719	100.385	120.316	14	14	24	21	72	87	114	136
AT5G58140	5672.82	-0.57339	0.0673905	-8.50847	1.7624e-17	2.51324e-16	PHOT2	protein_coding	6700.18	7005.43	7068.38	6370.57	4869.87	4167.6	4353.71	4846.81	4703	5154	6760	7018	5267	4325	5395	6405
AT2G35840	3224.31	-0.460231	0.054091	-8.50846	1.76258e-17	2.51324e-16	SPP2	protein_coding	3820.21	3872.43	3759.92	3488.01	2812.6	2710.71	2638.74	2691.88	2701	2877	3597	3868	3030	2770	3257	3555
AT4G28100	465.732	-0.726801	0.0854548	-8.50508	1.81463e-17	2.58584e-16	AT4G28100	protein_coding	598.41	555.039	612.182	556.737	361.977	353.853	333.044	354.611	425	413	591	621	391	360	407	464
AT4G00900	1032.44	-0.670445	0.0788372	-8.50417	1.82904e-17	2.60476e-16	ECA2	protein_coding	1324.95	1209.53	1193.29	1344.77	800.792	753.904	877.206	755.076	941	900	1152	1500	865	767	1072	988
AT1G07200	1290.57	-0.689274	0.0810802	-8.50114	1.87735e-17	2.67191e-16	AT1G07200	protein_coding	1720.24	1425.79	1602.49	1624.71	1048.96	929.46	919.313	1053.64	1189	1093	1581	1834	1104	916	1141	1387
AT5G26830	6856.32	0.428701	0.0504291	8.50106	1.87875e-17	2.67224e-16	THRRS	protein_coding	5850.34	6042.27	5518.96	5971.69	7678.35	7657.97	8227.9	7903.08	4155	4496	5328	6661	8294	7791	10055	10341
AT5G56120	700.551	-0.667748	0.0785911	-8.49648	1.9542e-17	2.77784e-16	AT5G56120	protein_coding	861.711	904.459	791.383	883.965	539.725	505.224	553.163	564.778	612	673	764	986	583	514	676	739
AT4G30250	336.876	1.11925	0.131736	8.4962	1.95901e-17	2.78296e-16	AT4G30250	protein_coding	229.508	196.212	177.129	246.542	476.772	388.256	486.882	493.703	163	146	171	275	515	395	595	646
AT1G20140	565.496	0.727659	0.0856848	8.49227	2.02634e-17	2.87683e-16	ASK4	protein_coding	451.976	413.928	383.261	454.534	689.7	700.826	738.097	691.643	321	308	370	507	745	713	902	905
AT5G05180	1279.58	0.994415	0.117098	8.49217	2.02819e-17	2.87768e-16	AT5G05180	protein_coding	780.919	903.343	775.711	960.209	1334.81	1703.8	1923.33	1854.49	555	671	749	1069	1444	1735	2347	2431
AT5G26180	1141.6	0.619758	0.0729842	8.49168	2.03674e-17	2.88802e-16	AT5G26180	protein_coding	899.889	924.698	816.654	959.352	1428.23	1295.88	1424.39	1383.7	656	695	795	1099	1507	1296	1702	1796
AT4G13810	170.018	-1.41039	0.166098	-8.49131	2.04323e-17	2.89544e-16	AtRLP47	protein_coding	307.973	238.683	221.547	222.127	95.4438	74.9116	90.9742	108.486	219	178	214	248	103	76	111	142
AT1G09932	180.906	1.51609	0.178595	8.48896	2.08493e-17	2.95271e-16	AT1G09932	protein_coding	69.2081	102.456	96.1598	105.576	203.375	274.688	315.201	280.578	49	76	93	118	219	279	386	369
AT3G21330	176.922	1.63545	0.192687	8.48756	2.11012e-17	2.98654e-16	BHLH87	protein_coding	56.321	107.514	83.9031	95.9272	209.224	261.458	317.496	283.536	40	80	81	107	226	266	388	371
AT3G43590	1947.81	0.509402	0.0600304	8.48572	2.14384e-17	3.0324e-16	AT3G43590	protein_coding	1541.79	1636.9	1570.34	1679.17	2331.09	2153.59	2395.95	2273.63	1095	1218	1516	1873	2518	2191	2928	2975
AT4G12290	256.734	-1.19925	0.141385	-8.4822	2.20975e-17	3.1237e-16	AT4G12290	protein_coding	422.407	342.7	369.795	297.643	142.569	159.234	139.927	179.598	300	255	357	332	154	162	171	235
AT3G60980	861.489	0.652142	0.0768915	8.48133	2.22626e-17	3.14511e-16	AT3G60980	protein_coding	725.133	626.267	627.72	701.076	1032.24	1068.44	1102.24	1008.81	515	466	606	782	1115	1087	1347	1320
AT2G17670	698.065	0.707361	0.0834037	8.48117	2.22945e-17	3.14768e-16	AT2G17670	protein_coding	541.662	504.916	530.968	542.2	918.566	848.578	917.04	780.593	385	376	513	603	993	864	1120	1021
AT4G03060	38.7909	-3.11999	0.367938	-8.47966	2.25846e-17	3.18667e-16	AOP2	pseudogene	91.5216	71.2278	62.1505	53.791	10.1835	5.89755	4.09145	11.4637	65	53	60	60	11	6	5	15
AT5G20160	3969.93	0.705021	0.0831525	8.47865	2.27821e-17	3.21258e-16	AT5G20160	protein_coding	3206.68	3078.2	2659.81	3131.92	4584.54	5308.9	5328.07	4461.28	2275	2289	2569	3497	4953	5403	6512	5835
AT4G01430	141.421	-1.39057	0.164095	-8.47421	2.36676e-17	3.33539e-16	AT4G01430	protein_coding	173.187	206.964	250.674	187.372	81.4679	81.5828	74.4643	75.6604	123	154	242	209	88	83	91	99
AT4G26130	1575.39	-0.48457	0.0571865	-8.4735	2.38124e-17	3.35374e-16	AT4G26130	protein_coding	1864.22	1819.67	1759.89	1905.99	1272.94	1341.69	1292.08	1346.6	1324	1354	1699	2126	1375	1365	1579	1762
AT3G03640	588.409	-0.818464	0.0966087	-8.47195	2.41317e-17	3.39662e-16	BGLU25	protein_coding	729.357	821.135	660.867	794.313	401.785	397.102	453.332	449.377	518	611	638	886	434	404	554	588
AT5G25140	339.515	-1.07617	0.127031	-8.4717	2.41831e-17	3.40177e-16	CYP71B13	protein_coding	463.24	460.965	504.455	415.984	199.967	179.875	234.849	256.787	329	343	487	464	216	183	287	336
AT3G60130	1163.88	-0.570217	0.0673275	-8.4693	2.46872e-17	3.47056e-16	BGLU16	protein_coding	1425.8	1305.9	1495.92	1336.4	929.122	917.115	940.897	959.851	1025	968	1455	1489	988	942	1140	1256
AT3G06520	83.9234	-1.78228	0.210482	-8.46763	2.50432e-17	3.51846e-16	AT3G06520	protein_coding	161.923	103.482	119.122	135.374	39.8082	41.2829	36.0047	34.3911	115	77	115	151	43	42	44	45
AT3G01820	1293.75	0.559833	0.0661357	8.46492	2.56337e-17	3.59921e-16	AT3G01820	protein_coding	1098.26	989.126	1019.27	1075.82	1516.41	1577.6	1615.3	1458.18	780	736	984	1200	1638	1605	1974	1908
AT1G26910	1051.76	0.697499	0.0824193	8.46281	2.61012e-17	3.66262e-16	RPL10B	protein_coding	811.022	827.855	765.487	805.072	1241.46	1440.97	1356.72	1165.48	576	616	739	898	1341	1466	1658	1525
AT1G21460	592.541	-0.874623	0.103443	-8.45515	2.78728e-17	3.90884e-16	SWEET1	protein_coding	773.005	850.702	678.476	768.314	376.789	383.341	443.513	466.191	549	633	655	857	407	390	542	610
AT5G06940	136.562	-1.31292	0.15531	-8.45353	2.8262e-17	3.961e-16	AT5G06940	protein_coding	208.388	209.652	168.842	192.751	77.7648	81.5828	67.918	85.5956	148	156	163	215	84	83	83	112
AT2G36885	1378.25	-0.621611	0.0735361	-8.45314	2.83561e-17	3.97175e-16	AT2G36885	protein_coding	1657.24	1845.2	1599.34	1582.35	1047.05	1174.6	1067.05	1053.13	1177	1373	1544	1765	1131	1195	1304	1378
AT1G52310	804.68	-0.644639	0.0762735	-8.45168	2.8715e-17	4.01958e-16	AT1G52310	protein_coding	996.881	960.903	931.221	1038.17	628.599	577.96	634.992	668.716	708	715	899	1158	679	588	776	875
AT2G03090	524.376	-1.40758	0.166552	-8.45127	2.88141e-17	4.03099e-16	EXPA15	protein_coding	706.828	735.125	782.06	820.312	402.711	301.758	241.395	204.818	502	547	755	915	435	307	295	268
AT3G26932	327.907	-1.09437	0.129533	-8.44864	2.94714e-17	4.12044e-16	DRB3	protein_coding	429.309	405.385	498.443	451.148	256.484	213.609	184.138	184.74	305	302	481	503	277	217	225	242
AT1G04160	540.555	0.904584	0.107071	8.44842	2.95262e-17	4.12559e-16	XI-B	protein_coding	337.926	407.208	401.906	359.503	660.075	619.243	754.462	784.117	240	303	388	401	713	630	922	1026
AT3G11830	7689.08	0.388503	0.04601	8.44388	3.06969e-17	4.28655e-16	CCT7	protein_coding	6603.22	6747.5	6419.89	6868.81	8556.94	8663.46	9105.56	8547.27	4689	5020	6198	7661	9246	8813	11129	11184
AT5G15845	186.249	1.85126	0.21931	8.44129	3.13856e-17	4.38006e-16	AT5G15845	ncRNA	94.3376	56.4447	96.3332	76.2039	202.744	255.561	380.504	327.862	67	42	93	85	219	260	465	429
AT2G01950	1126.75	-0.624734	0.0740179	-8.44031	3.16503e-17	4.41433e-16	BRL2	protein_coding	1344.66	1376.17	1366.27	1380.64	983.169	800.101	900.118	862.835	955	1024	1319	1540	1062	814	1100	1129
AT2G29970	1097.91	-0.655958	0.0777217	-8.43983	3.17794e-17	4.42964e-16	AT2G29970	protein_coding	1289.75	1264.63	1377.67	1438.91	925.772	778.477	833.018	875.063	916	941	1330	1605	1000	792	1018	1145
AT1G75280	4103.95	-1.11523	0.132181	-8.43716	3.25144e-17	4.52934e-16	AT1G75280	protein_coding	6033.38	5613.56	6710.18	4105.15	2542.17	3098.18	2462.23	2266.76	4285	4177	6478	4579	2746	3152	3009	2966
AT5G15810	2127.91	0.599582	0.0710957	8.43345	3.35625e-17	4.67251e-16	AT5G15810	protein_coding	1692.45	1755.16	1498.86	1821.72	2643.08	2457.31	2647.98	2506.73	1202	1306	1447	2032	2855	2500	3236	3280
AT1G69460	1619.75	-0.578717	0.0686288	-8.43257	3.3817e-17	4.70508e-16	AT1G69460	protein_coding	1945.89	1913.74	1944.27	1954.41	1274.79	1457.68	1230.71	1236.55	1382	1424	1877	2180	1377	1483	1504	1618
AT1G26920	987.183	-0.735062	0.0871818	-8.43137	3.41634e-17	4.75041e-16	AT1G26920	protein_coding	1368.6	1253.88	1245.08	1069.54	721.176	753.904	699.637	785.646	972	933	1202	1193	779	767	855	1028
AT3G49430	3662.76	0.422896	0.05016	8.43094	3.42903e-17	4.76517e-16	SR34A	protein_coding	3210.55	3003.8	3142.14	3160.66	4128.73	4299.42	4332.22	4024.56	2280	2233	3031	3536	4455	4369	5299	5267
AT4G15620	271.513	-1.21175	0.143739	-8.43025	3.44935e-17	4.79051e-16	AT4G15620	protein_coding	333.702	416.615	410.193	355.02	180.525	194.619	130.108	151.321	237	310	396	396	195	198	159	198
AT1G55160	926	-0.671204	0.0796194	-8.43015	3.45214e-17	4.79149e-16	AT1G55160	protein_coding	1211.52	1133.41	1124.95	1081.3	678.067	801.846	673.443	703.459	844	833	1094	1218	747	835	819	899
AT1G61780	1765.11	0.596343	0.0707714	8.42632	3.567e-17	4.94792e-16	AT1G61780	protein_coding	1339.03	1486.38	1439.82	1355.53	2082.06	2347.23	2067	2003.86	951	1106	1390	1512	2249	2388	2526	2622
AT1G10850	1327.83	-0.613903	0.0728688	-8.42477	3.61454e-17	5.01084e-16	AT1G10850	protein_coding	1623.45	1643.61	1541.33	1615.52	1163.69	1050.75	953.307	1030.97	1153	1223	1488	1802	1257	1069	1165	1349
AT4G12650	3953.84	-0.588744	0.0698896	-8.42392	3.64107e-17	5.04457e-16	TMN12	protein_coding	4749.27	5011.48	4214.84	5024.97	3006.91	3057.88	3328.8	3236.59	3373	3729	4069	5605	3248	3111	4068	4235
AT3G49080	2787.62	0.503258	0.0597803	8.41846	3.81452e-17	5.2817e-16	AT3G49080	protein_coding	2331.69	2388.15	2189.77	2317.49	3099.48	3396.01	3445	3133.41	1656	1777	2114	2585	3348	3455	4210	4100
AT1G04820	16209.4	0.455849	0.0541494	8.41835	3.81814e-17	5.28352e-16	TUBA4	protein_coding	13491.7	14068.2	13269.1	13847.6	19163.5	20099.8	18066.2	17669.4	9582	10468	12810	15446	20700	20449	22078	23120
AT3G26500	273.063	1.54354	0.18339	8.41667	3.87325e-17	5.35656e-16	PIRL2	protein_coding	135.17	147.831	134.659	140.753	270.325	403.982	536.798	414.986	96	110	130	157	292	411	656	543
AT5G58900	2152	1.03678	0.123238	8.41287	4.00109e-17	5.53002e-16	AT5G58900	protein_coding	1486.87	1448.75	1188.11	1519.6	2234.81	2721.72	3229.79	3386.38	1056	1078	1147	1695	2414	2769	3947	4431
AT5G15700	810.771	0.813211	0.0966667	8.41253	4.01273e-17	5.54277e-16	RPOT2	protein_coding	550.373	549.073	572.649	676.667	1107.82	906.968	1055.28	1067.34	391	408	553	755	1197	923	1290	1396
AT5G67385	5740.74	-0.653269	0.0777364	-8.40364	4.32835e-17	5.97515e-16	AT5G67385	protein_coding	7099.26	7242.39	7631.04	6103.48	4533.5	4683.64	4045.62	4587.01	5042	5389	7367	6808	4897	4765	4944	6002
AT4G17098	259.522	-1.17004	0.139297	-8.39961	4.47969e-17	6.18036e-16	AT4G17098	ncRNA	399.879	348.075	298.322	392.674	151.827	138.593	159.566	187.24	284	259	288	438	164	141	195	245
AT3G21870	630.529	-1.01073	0.120348	-8.39841	4.52551e-17	6.23982e-16	CYCU1-1	protein_coding	884.239	882.956	858.712	748.591	400.859	344.024	406.69	518.159	628	657	829	835	433	350	497	678
AT5G19780	13598.9	0.33482	0.0398687	8.39806	4.53928e-17	6.25505e-16	TUBA5	protein_coding	12232.9	11780.8	11862.5	12234.8	15449.3	14841.2	15472.2	14917.3	8688	8766	11452	13647	16688	15099	18908	19519
AT5G47590	555.303	0.962215	0.114588	8.39714	4.5748e-17	6.30022e-16	AT5G47590	protein_coding	443.528	291.631	371.867	398.95	768.39	721.467	761.827	684.765	315	217	359	445	830	734	931	896
AT5G08160	1908.82	0.516727	0.0615423	8.39629	4.60795e-17	6.34208e-16	ATPK3	protein_coding	1573.97	1466.03	1546.31	1691.53	2163.25	2281.07	2301.05	2247.36	1118	1091	1493	1886	2337	2321	2811	2941
AT1G75500	3524.88	-0.709589	0.0845656	-8.39099	4.82051e-17	6.63065e-16	WAT1	protein_coding	4619.34	4212.17	4125.63	4540.84	3149.65	2498.95	2452.4	2600.03	3272	3079	3954	5007	3434	2596	2997	3433
AT3G28050	1134.38	-0.782638	0.0932869	-8.38957	4.87905e-17	6.70717e-16	AT3G28050	protein_coding	1447.45	1468.91	1398.39	1422.77	972.06	865.957	707.002	792.524	1028	1093	1350	1587	1050	881	864	1037
AT4G13750	1414.79	0.839895	0.10014	8.3872	4.97854e-17	6.83983e-16	NOV	protein_coding	1006.74	1025.41	930.186	1094.65	1986.71	1473.41	1976.99	1824.26	715	763	898	1221	2146	1499	2416	2387
AT1G08510	3920.96	-0.625676	0.0746001	-8.38707	4.98389e-17	6.8431e-16	FATB	protein_coding	4660.56	4764.2	5274.5	4335.55	2874.52	2939.93	3288.7	3229.71	3310	3545	5092	4836	3105	2991	4019	4226
AT4G39770	536.893	-0.908218	0.108302	-8.38601	5.0293e-17	6.90131e-16	TPPH	protein_coding	730.765	666.585	656.723	745.902	410.117	418.726	310.95	355.375	519	496	634	832	443	426	380	465
AT2G41510	126.876	1.62385	0.193645	8.38571	5.04207e-17	6.91471e-16	CKX1	protein_coding	73.2173	49.7251	54.8996	70.8248	174.971	157.268	231.576	202.525	52	37	53	79	189	160	283	265
AT1G70505	185.722	1.44132	0.171886	8.38537	5.05681e-17	6.93078e-16	AT1G70505	protein_coding	71.8092	122.297	100.477	103.996	312.911	298.809	233.212	242.266	51	91	97	116	338	304	285	317
AT1G76490	12021.7	-0.779825	0.0930005	-8.38517	5.06525e-17	6.93821e-16	HMG1	protein_coding	15831.8	13187.9	16763	14994.2	7849.62	8138.62	9388.23	10020	11244	9813	16183	16725	8479	8280	11473	13111
AT1G18880	238.965	-1.33533	0.159284	-8.38331	5.1461e-17	7.04477e-16	NPF2.9	protein_coding	321.03	400.488	344.935	303.022	165.713	126.797	101.468	148.264	228	298	333	338	179	129	124	194
AT2G24050	3931.73	0.562806	0.0671493	8.38142	5.22915e-17	7.15419e-16	EIF(ISO)4G2	protein_coding	3024.44	3327.55	2961.47	3383.45	4484.44	4540.13	5086.48	4645.86	2148	2476	2859	3774	4844	4619	6216	6079
AT5G22790	901.903	0.667473	0.0796423	8.38089	5.2531e-17	7.18267e-16	RER1	protein_coding	654.731	713.622	638.078	778.176	1094.26	1111.69	1144.79	1079.88	465	531	616	868	1182	1131	1399	1413
AT5G61770	1503.05	0.858434	0.102438	8.38	5.29292e-17	7.23282e-16	PPAN	protein_coding	1013.51	1031.61	909.314	1316	1911.15	1997.37	2008.55	1836.92	722	768	881	1467	2073	2019	2454	2394
AT2G23170	1464.08	1.17962	0.1408	8.37798	5.38456e-17	7.35367e-16	GH3.3	protein_coding	926.48	876.236	869.071	916.24	1429.39	1883.29	2584.16	2227.78	658	652	839	1022	1544	1916	3158	2915
AT1G64220	117.241	1.73092	0.206619	8.37735	5.41343e-17	7.3887e-16	TOM7-2	protein_coding	60.545	52.4129	51.7921	52.8945	170.342	175.944	235.667	138.329	43	39	50	59	184	179	288	181
AT2G35350	533.53	0.993424	0.118617	8.37509	5.51815e-17	7.52716e-16	PLL1	protein_coding	375.943	348.075	304.537	398.053	834.12	642.833	725.004	639.675	267	259	294	444	901	654	886	837
AT3G05180	414.266	-0.962599	0.114952	-8.37392	5.57308e-17	7.59758e-16	AT3G05180	protein_coding	561.802	614.172	518.957	495.773	299.024	310.604	234.849	278.95	399	457	501	553	323	316	287	365
AT1G53390	1256.12	-0.557147	0.0665378	-8.37339	5.59828e-17	7.62741e-16	ABCG24	protein_coding	1519.26	1493.1	1432.57	1540.21	987.798	945.574	1071.96	1058.48	1079	1111	1383	1718	1067	962	1310	1385
AT1G34760	504.845	-0.883945	0.105575	-8.37267	5.63257e-17	7.66958e-16	GRF11	protein_coding	650.062	604.572	686.89	678.821	337.063	314.544	345.57	421.24	460	455	658	756	365	321	420	552
AT1G52342	201.038	-1.44099	0.172154	-8.37036	5.74413e-17	7.81685e-16	AT1G52342	protein_coding	321.03	334.636	312.824	207.992	115.721	109.105	90.8301	116.166	228	249	302	232	125	111	111	152
AT5G17240	284.504	0.994686	0.118857	8.36875	5.82317e-17	7.91972e-16	SDG40	protein_coding	174.595	188.149	169.878	225.026	382.344	397.102	380.504	358.432	124	140	164	251	413	404	465	469
AT3G07160	4881.06	-0.649984	0.0776747	-8.36804	5.85869e-17	7.96331e-16	CALS9	protein_coding	6084.07	5934.75	5876.33	5958.25	3497.56	3361.61	4123.36	4212.53	4321	4416	5673	6646	3778	3420	5039	5512
AT3G02600	1406.92	-0.535529	0.0640261	-8.36423	6.05093e-17	8.21894e-16	LPP3	protein_coding	1654.85	1611.12	1714.39	1680.86	1093.42	1119.88	1136.87	1244	1179	1219	1648	1881	1183	1110	1391	1635
AT3G29360	3591.67	0.640504	0.0765771	8.36417	6.05391e-17	8.21894e-16	UGD2	protein_coding	2776.58	2799.34	2611.32	3040.94	3890.96	4329.72	4826.19	4458.33	1972	2083	2521	3392	4203	4405	5898	5833
AT1G15440	2807.02	0.720273	0.0861359	8.36205	6.16357e-17	8.36287e-16	PWP2	protein_coding	2030.29	2011.12	1973.42	2463.4	3579.03	3120.4	3735.46	3543.05	1438	1503	1904	2747	3869	3189	4562	4611
AT1G78660	1004.45	-0.679891	0.0813441	-8.35821	6.36744e-17	8.63439e-16	GGH1	protein_coding	1171.52	1139.89	1356.93	1277.2	808.308	709.881	762.998	808.858	824	854	1307	1410	892	724	932	1050
AT1G72750	3856.5	0.518706	0.0620856	8.35469	6.56051e-17	8.89094e-16	TIM23-2	protein_coding	3207.48	3046.67	3182.1	3243.6	4184.49	4938.22	4616.79	4432.63	2278	2267	3072	3618	4520	5024	5642	5800
AT1G73240	523.81	-0.732079	0.0876547	-8.35185	6.72005e-17	9.10179e-16	AT1G73240	protein_coding	606.859	667.929	624.612	713.627	403.636	411.846	382.141	379.831	431	497	603	796	436	419	467	497
AT4G34760	1502.27	0.94287	0.112939	8.3485	6.91336e-17	9.35809e-16	AT4G34760	protein_coding	987.025	1099.33	1216.08	811.347	2063.54	2114.27	1968.8	1757.77	701	818	1174	905	2229	2151	2406	2300
AT5G04480	1562.08	0.581716	0.0696973	8.34631	7.04277e-17	9.52765e-16	AT5G04480	protein_coding	1176.61	1270.99	1351.39	1206.37	1811.22	1764.84	1947.8	1967.38	834	946	1305	1346	1957	1796	2381	2575
AT1G60160	1086.23	-0.683133	0.0818555	-8.3456	7.08543e-17	9.57972e-16	POT12	protein_coding	1302.42	1400.37	1426.35	1226.43	919.291	794.204	772.465	848.314	925	1042	1377	1368	993	808	944	1110
AT1G27390	2329.47	0.636367	0.076257	8.34502	7.11995e-17	9.62073e-16	TOM20-2	protein_coding	1895.2	1843.86	1646.99	1909.58	2716.21	3081.47	2952.39	2590.03	1346	1372	1590	2130	2934	3135	3608	3389
AT5G41190	2607.91	0.565078	0.0677328	8.34275	7.25798e-17	9.80148e-16	AT5G41190	protein_coding	2172.58	1976.91	1974.31	2288.81	3159.66	2936	3268.25	3086.79	1543	1471	1906	2553	3413	2987	3994	4039
AT3G61440	30610.4	-0.395334	0.0473889	-8.34234	7.28367e-17	9.83039e-16	CYSC1	protein_coding	34806.6	35941.4	34262.4	34106.7	24791.9	27223.4	26493.3	27257.9	24739	26612	33293	37816	26948	27531	32308	35863
AT4G27490	458.155	0.723724	0.0867641	8.34128	7.34887e-17	9.91257e-16	AT4G27490	protein_coding	354.822	352.107	326.29	349.641	587.865	575.994	585.077	533.444	252	262	315	390	635	586	715	698
AT5G58770	1575.84	-0.997132	0.119643	-8.3342	7.80213e-17	1.05178e-15	AT5G58770	protein_coding	2299.3	2017.22	2372.08	1709.66	1092.41	1245.37	899.3	971.358	1633	1501	2290	1907	1180	1267	1099	1271
AT4G29510	2102.8	0.459634	0.0551594	8.33284	7.89244e-17	1.06333e-15	PRMT11	protein_coding	1817.76	1724.25	1730.89	1809.17	2480.14	2389.49	2536.7	2334.01	1291	1283	1671	2018	2679	2431	3100	3054
AT4G23670	15137.2	-0.7245	0.0869488	-8.33248	7.91643e-17	1.06593e-15	AT4G23670	protein_coding	19685.6	19879.3	18840.9	17034.7	12249.8	12762.3	9729.46	10915.7	13981	14792	18189	19001	13232	12984	11890	14283
AT1G07620	156.123	1.70809	0.205014	8.33158	7.97707e-17	1.07347e-15	TRM32	protein_coding	67.5852	63.1643	75.6164	85.169	167.565	218.209	301.13	270.543	48	47	73	95	181	222	368	354
AT2G40840	1843.49	-0.614844	0.0738022	-8.33097	8.01813e-17	1.07836e-15	DPE2	protein_coding	2247.21	2406.96	2216.7	2053.02	1610.84	1411.48	1387.82	1413.86	1596	1791	2140	2290	1740	1436	1696	1850
AT5G17770	4107.38	-0.408767	0.0490681	-8.3306	8.0435e-17	1.08114e-15	CBR1	protein_coding	4692.95	4597.55	4581.53	4868.08	3355	3615.2	3575.1	3573.62	3333	3421	4423	5430	3624	3678	4369	4676
AT1G21440	1077.01	-0.586394	0.0704042	-8.32896	8.15575e-17	1.09559e-15	AT1G21440	protein_coding	1324.95	1256.57	1313.45	1278.43	835.046	843.35	816.652	947.666	941	935	1268	1426	902	858	998	1240
AT4G04670	685.991	0.70228	0.0843408	8.3267	8.31305e-17	1.11607e-15	AT4G04670	protein_coding	498.441	536.224	483.738	568.391	854.487	861.043	897.663	787.938	354	399	467	634	923	876	1097	1031
AT3G50860	455.051	0.802503	0.096414	8.32351	8.53946e-17	1.14579e-15	AT3G50860	protein_coding	344.966	311.79	338.72	329.918	594.345	640.867	531.07	548.729	245	232	327	368	642	652	649	718
AT1G78020	1142.74	0.720868	0.0866516	8.31916	8.85924e-17	1.18801e-15	AT1G78020	protein_coding	834.958	772.754	898.074	941.342	1359.03	1549.09	1299.44	1487.22	593	575	867	1050	1468	1576	1588	1946
AT3G13750	31823.6	-0.848738	0.10203	-8.3185	8.90852e-17	1.19392e-15	BGAL1	protein_coding	43440.4	41320.2	47256.1	31680.2	23371.1	21229.2	22336.8	23954.6	30852	30746	45621	35337	25245	21598	27297	31344
AT4G22380	1055.95	0.642399	0.0772317	8.31781	8.96013e-17	1.20013e-15	AT4G22380	protein_coding	805.39	805.008	797.598	886.655	1265.53	1426.23	1242.98	1218.21	572	599	770	989	1367	1451	1519	1594
AT1G62290	273.495	-1.84291	0.221579	-8.31716	9.00938e-17	1.20603e-15	APA2	protein_coding	331.313	429.913	410.109	539.567	73.1232	114.918	178.85	110.166	234	324	401	592	80	116	214	146
AT1G14580	955.701	-0.618044	0.0743147	-8.31658	9.05371e-17	1.21126e-15	IDD6	protein_coding	1109.96	1106.72	1199.64	1210.32	808.32	724.473	706.271	779.889	780	827	1155	1384	863	725	870	1025
AT3G03960	7104.13	0.46356	0.0557479	8.31529	9.1527e-17	1.22379e-15	CCT8	protein_coding	5708.13	6054.36	5690.91	6431.61	8208.82	8374.53	8457.02	7907.66	4054	4505	5494	7174	8867	8520	10335	10347
AT5G53290	217.039	1.59144	0.19142	8.31384	9.26569e-17	1.23817e-15	CRF3	protein_coding	95.7457	94.0744	96.3332	144.339	246.255	300.775	403.416	355.375	68	70	93	161	266	306	493	465
AT5G20500	1634.73	-0.65572	0.0788964	-8.31115	9.4777e-17	1.26577e-15	GRXC4	protein_coding	1940.26	2109.96	1940.13	2008.2	1167.4	1458.66	1203.7	1249.54	1378	1570	1873	2240	1261	1484	1471	1635
AT4G37550	1958.32	-0.590079	0.0710141	-8.30932	9.6251e-17	1.28471e-15	AT4G37550	protein_coding	2360.56	2538.84	2268.05	2249.05	1663.76	1476.62	1458.3	1651.35	1676	1889	2185	2510	1797	1504	1781	2164
AT5G42800	213.071	-2.15946	0.259994	-8.30581	9.91382e-17	1.32248e-15	DFRA	protein_coding	299.909	423.335	194.738	475.154	98.1318	49.1463	78.5557	85.5956	213	315	188	530	106	50	96	112
AT2G29140	2593.59	0.601997	0.0724829	8.30537	9.95079e-17	1.32618e-15	APUM3	protein_coding	2072.61	1946	1977.42	2243.08	3097.63	2826.89	3314.07	3270.98	1472	1448	1909	2502	3346	2876	4050	4280
AT1G77030	2499.85	0.662094	0.079719	8.30534	9.95315e-17	1.32618e-15	RH29	protein_coding	1889.57	1956.75	1780.61	2116.67	3129.11	2705.01	3330.44	3090.61	1342	1456	1719	2361	3380	2752	4070	4044
AT1G75460	3214.09	-0.827915	0.0997038	-8.30374	1.0088e-16	1.34338e-15	AT1G75460	protein_coding	4221.26	4045.2	4168.23	4011.01	2743.06	2420.95	1848.51	2254.53	2998	3010	4024	4474	2963	2463	2259	2950
AT3G09190	181.18	-1.09883	0.132375	-8.30091	1.0332e-16	1.37506e-15	AT3G09190	protein_coding	264.709	236.53	225.813	260.886	121.276	117.951	102.286	119.987	188	176	218	291	131	120	125	157
AT4G29220	3216.06	-0.392991	0.0473475	-8.30015	1.03979e-16	1.38303e-15	PFK1	protein_coding	3600.32	3718.63	3671.02	3617.44	2657.89	2784.63	2850.1	2828.48	2557	2767	3544	4035	2871	2833	3483	3701
AT3G02790	1853.75	0.681918	0.0821737	8.29849	1.05439e-16	1.40165e-15	AT3G02790	protein_coding	1496.73	1351.98	1384.92	1459.53	2119.09	2640.14	2244.57	2133.01	1063	1006	1337	1628	2289	2686	2743	2791
AT1G04945	497.517	0.775084	0.0934048	8.29812	1.05769e-16	1.40522e-15	AT1G04945	protein_coding	363.847	358.196	336.607	407.847	624.677	587.795	672.611	628.56	261	262	326	465	681	608	835	775
AT4G30060	589.218	0.97058	0.116978	8.29712	1.06663e-16	1.41627e-15	AT4G30060	protein_coding	340.742	424.679	417.444	408.811	631.376	781.426	862.477	846.785	242	316	403	456	682	795	1054	1108
AT5G13780	3712.94	-0.617719	0.0744541	-8.29664	1.07101e-16	1.42127e-15	AT5G13780	protein_coding	4698.58	4223.94	4541.13	4522.92	2760.65	2625.39	3134.05	3196.84	3337	3143	4384	5045	2982	2671	3830	4183
AT4G09570	1291.09	0.907818	0.109489	8.29141	1.11917e-16	1.48433e-15	CPK4	protein_coding	795.534	982.406	903.254	909.964	1372.92	1621.83	1971.26	1771.52	565	731	872	1015	1483	1650	2409	2318
AT3G20870	640.347	-0.667783	0.0805427	-8.29104	1.12262e-16	1.48804e-15	ZTP29	protein_coding	737.805	810.384	786.204	808.658	448.073	519.968	506.521	505.167	524	603	759	902	484	529	619	661
AT2G39350	990.978	1.37057	0.165326	8.29008	1.13171e-16	1.49922e-15	ABCG1	protein_coding	516.745	542.944	571.784	579.149	915.588	1316.14	1847.7	1637.78	367	404	552	646	989	1339	2258	2143
AT5G65683	492.377	-0.803455	0.0969511	-8.28722	1.15925e-16	1.53482e-15	AT5G65683	protein_coding	665.996	627.611	600.788	609.631	409.191	362.7	319.951	343.147	473	467	580	680	442	369	391	449
AT1G18800	2031.01	0.530623	0.0640465	8.28497	1.1814e-16	1.56325e-15	NRP2	protein_coding	1820.58	1639.58	1570.34	1620	2392.19	2520.22	2377.13	2308.03	1293	1220	1516	1807	2584	2564	2905	3020
AT3G50440	373.131	-0.904209	0.10916	-8.28333	1.19778e-16	1.584e-15	ATMES10	protein_coding	468.872	568.478	453.699	456.327	235.146	266.373	272.49	263.665	333	423	438	509	254	271	333	345
AT4G23250	270.115	-0.987803	0.119254	-8.28318	1.19925e-16	1.58503e-15	EMB1290	protein_coding	330.886	389.737	373.939	340.676	193.486	201.5	170.204	160.492	235	290	361	380	209	205	208	210
AT1G15810	1545.63	0.525435	0.063451	8.28096	1.22188e-16	1.61402e-15	AT1G15810	protein_coding	1293.97	1275.38	1225.4	1274.85	1935.79	1771.23	1878.79	1709.62	919	949	1183	1422	2091	1802	2296	2237
AT3G12340	702.155	0.679825	0.0821349	8.27694	1.26381e-16	1.66844e-15	FKBP43	protein_coding	506.889	560.415	505.491	583.632	922.994	852.196	863.295	822.33	360	417	488	651	997	867	1055	1076
AT4G36190	1071.89	-0.655306	0.0791835	-8.2758	1.27598e-16	1.68355e-15	AT4G36190	protein_coding	1244.69	1354.67	1365.24	1281.12	902.627	730.314	853.475	842.964	884	1008	1318	1429	975	743	1043	1103
AT1G74330	756.081	0.923493	0.111593	8.27557	1.27845e-16	1.68584e-15	AT1G74330	protein_coding	511.113	487.843	620.469	468.878	860.042	940.66	1074.41	1085.23	363	363	599	523	929	957	1313	1420
AT1G66980	1090.08	-0.625039	0.0755606	-8.27203	1.31697e-16	1.73563e-15	GDPDL2	protein_coding	1339.03	1325.11	1311.38	1315.19	964.654	793.221	808.47	863.599	951	986	1266	1467	1042	807	988	1130
AT1G52000	479.256	-2.41793	0.292376	-8.26995	1.34019e-16	1.76523e-15	JAL5	protein_coding	719.5	796.945	948.831	764.728	187.006	113.036	90.0118	213.989	511	593	916	853	202	115	110	280
AT1G03130	29829.6	-0.696436	0.0842159	-8.26966	1.34347e-16	1.76853e-15	PSAD2	protein_coding	38454.6	36009	39005.6	34100.8	24445	24891.6	19088.2	22641.6	27311	26794	37656	38037	26405	25324	23327	29626
AT5G06790	135.302	-1.28663	0.155789	-8.25884	1.47092e-16	1.93466e-15	AT5G06790	protein_coding	194.307	204.276	159.52	209.785	83.3194	74.7023	78.5557	77.9532	138	152	154	234	90	76	96	102
AT5G05160	327.654	-1.11648	0.135187	-8.25881	1.47136e-16	1.93466e-15	AT5G05160	protein_coding	373.126	489.187	453.699	478.74	189.783	172.995	216.847	246.852	265	364	438	534	205	176	265	323
AT2G46610	303.507	0.932744	0.113028	8.25233	1.5534e-16	2.04137e-15	RS31A	protein_coding	201.162	215.787	208.202	208.894	359.272	456.34	393.323	385.072	146	156	205	237	394	452	472	504
AT1G55310	1535.26	0.4937	0.0598264	8.25221	1.55492e-16	2.0422e-15	SCL33	protein_coding	1322.66	1186.85	1291.53	1298.06	1732.63	1814.86	1847.08	1788.4	932	885	1241	1459	1873	1849	2252	2347
AT4G36020	2602.19	0.641695	0.0777611	8.25213	1.55594e-16	2.04236e-15	CSP1	protein_coding	2090.92	2140.87	1774.4	2127.43	3223.54	3015.62	3446.63	2998.14	1485	1593	1713	2373	3482	3068	4212	3923
AT2G19170	386.076	-0.872225	0.105711	-8.25102	1.57054e-16	2.06036e-15	SBT2.5	protein_coding	489.992	463.653	488.917	553.151	308.282	249.663	277.4	257.551	348	345	472	617	333	254	339	337
AT2G22080	1028.28	-0.619248	0.0750584	-8.25022	1.58109e-16	2.07301e-15	AT2G22080	protein_coding	1298.2	1264.63	1301.02	1121.54	760.058	838.436	810.106	832.265	922	941	1256	1251	821	853	990	1089
AT2G13820	419.261	-0.924243	0.112029	-8.25003	1.58349e-16	2.07498e-15	AT2G13820	protein_coding	649.856	524.749	506.407	517.885	299.536	274.656	264.026	316.973	462	393	487	578	322	280	322	415
AT3G02070	615.569	0.824581	0.100009	8.2451	1.6502e-16	2.16117e-15	AT3G02070	protein_coding	399.879	442.15	487.881	445.569	675.813	807.965	810.106	855.192	284	329	471	497	730	822	990	1119
AT5G17980	393.636	1.07125	0.129932	8.2447	1.65571e-16	2.16713e-15	AT5G17980	protein_coding	244.996	297.006	205.097	269.851	503.62	484.582	622.718	521.216	174	221	198	301	544	493	761	682
AT2G22795	3707.03	-0.515113	0.0624913	-8.24295	1.68019e-16	2.19793e-15	AT2G22795	protein_coding	4108.62	4434.94	4591.88	4313.14	2968.95	2874.07	3054.67	3309.95	2918	3300	4433	4811	3207	2924	3733	4331
AT4G19440	557.568	0.851878	0.103392	8.2393	1.73227e-16	2.26477e-15	AT4G19440	protein_coding	361.406	407.542	364.648	454.262	765.282	646.476	767.3	693.624	258	303	349	508	827	661	939	903
AT5G61820	9206.55	-1.8462	0.224165	-8.23592	1.78186e-16	2.32827e-15	AT5G61820	protein_coding	16472.5	14128.6	17684.9	9339.91	2992.09	4640.39	4181.46	4212.53	11699	10513	17073	10418	3232	4721	5110	5512
AT3G52500	3328.18	-0.44206	0.053696	-8.23264	1.83129e-16	2.3915e-15	AT3G52500	protein_coding	3759.43	3815.39	3711.42	4046.87	2943.03	2821	2692.99	2835.36	2670	2839	3583	4514	3179	2870	3291	3710
AT2G22240	622.668	-0.73144	0.0889259	-8.22527	1.94746e-16	2.54177e-15	IPS2	protein_coding	771.597	831.887	798.634	709.144	491.585	435.436	439.421	503.639	548	619	771	791	531	443	537	659
AT5G16030	3703.49	-0.813513	0.0989069	-8.22503	1.95137e-16	2.54542e-15	AT5G16030	protein_coding	4900.29	5051.49	4915.39	4017.38	2934.84	2806.39	2207.13	2795.01	3480	3759	4745	4481	3170	2856	2697	3657
AT1G18850	1028.09	0.876978	0.106681	8.22054	2.02586e-16	2.64109e-15	AT1G18850	protein_coding	725.133	787.537	569.713	817.623	1269.23	1356.44	1431.19	1267.89	515	586	550	912	1371	1380	1749	1659
AT2G24990	1113.23	0.69091	0.0840675	8.21851	2.06049e-16	2.68472e-15	AT2G24990	protein_coding	854.671	782.162	794.49	971.824	1314.6	1359.39	1473.74	1355.01	607	582	767	1084	1420	1383	1801	1773
AT1G65870	100.279	-2.12067	0.258076	-8.21724	2.08247e-16	2.71181e-15	DIR21	protein_coding	208.388	190.837	158.484	95.0307	30.5505	46.1975	36.823	35.9196	148	142	153	106	33	47	45	47
AT4G39990	1934.81	0.542792	0.0660627	8.21632	2.09843e-16	2.73105e-15	RABA4B	protein_coding	1627.68	1481	1492.65	1696.21	2197.78	2418	2273.21	2291.98	1156	1102	1441	1892	2374	2460	2778	2999
AT5G59790	310.738	-0.983895	0.119816	-8.21169	2.18089e-16	2.83676e-15	AT5G59790	protein_coding	428.039	389.737	377.046	454.534	233.294	217.227	209.482	176.541	304	290	364	507	252	221	256	231
AT1G67950	678.35	0.685815	0.0835227	8.21112	2.19126e-16	2.84864e-15	AT1G67950	protein_coding	515.533	536.42	492.934	535.582	755.719	893.361	874.845	822.406	369	400	482	603	804	904	1060	1073
AT3G07750	757.731	0.657948	0.080136	8.21038	2.20481e-16	2.86464e-15	AT3G07750	protein_coding	599.052	582.257	564.332	605.469	1003.24	884.083	963.791	859.62	425	433	545	678	1082	903	1178	1119
AT3G01780	3321.3	0.400964	0.0489034	8.19909	2.4221e-16	3.14517e-15	TPLATE	protein_coding	2835.76	2800.73	2836.13	2975.54	3822.51	3628.96	3877.05	3793.72	2014	2084	2738	3319	4129	3692	4738	4964
AT5G01240	1213.7	-0.700187	0.0854363	-8.19542	2.49713e-16	3.24076e-15	LAX1	protein_coding	1566.92	1361.21	1703.52	1378.65	929.347	931.686	875.449	962.819	1113	1013	1643	1538	1004	948	1070	1260
AT5G35735	1178.72	-1.00632	0.122829	-8.19285	2.55117e-16	3.30902e-15	AT5G35735	protein_coding	1890.98	1468.91	1627.31	1310.71	654.52	813.862	909.937	753.547	1343	1093	1571	1462	707	828	1112	986
AT1G80310	489.906	-0.719968	0.0878954	-8.19118	2.58671e-16	3.35324e-15	MOT2	protein_coding	563.21	584.605	659.831	629.354	354.571	366.631	379.686	381.359	400	435	637	702	383	373	464	499
AT4G38250	2145.72	-0.528824	0.0645821	-8.1884	2.64716e-16	3.42966e-15	AT4G38250	protein_coding	2579.5	2624.68	2623.79	2312.12	1849.69	1784.01	1704.5	1687.46	1832	1953	2533	2579	1998	1815	2083	2208
AT2G01610	45.3013	-2.17461	0.265669	-8.1854	2.71394e-16	3.5142e-15	AT2G01610	protein_coding	73.2173	69.8839	80.7956	72.6178	18.5154	16.7097	13.0926	17.5777	52	52	78	81	20	17	16	23
AT3G61860	1799.39	0.45171	0.0551926	8.18426	2.73981e-16	3.5457e-15	RS31	protein_coding	1516.44	1599.27	1514.4	1454.15	2043.18	2063.16	2134.92	2069.58	1077	1190	1462	1622	2207	2099	2609	2708
AT1G02870	1007.63	0.576056	0.0704108	8.18136	2.80651e-16	3.62998e-15	AT1G02870	protein_coding	860.303	833.231	729.232	816.726	1209.98	1228.66	1191.43	1191.46	611	620	704	911	1307	1250	1456	1559
AT1G29520	305.407	-0.856157	0.104669	-8.17967	2.84629e-16	3.67935e-15	AT1G29520	protein_coding	413.959	407.208	401.906	352.331	224.037	215.261	205.391	223.16	294	303	388	393	242	219	251	292
AT5G38890	499.887	0.78576	0.0960637	8.17957	2.84849e-16	3.68013e-15	AT5G38890	protein_coding	381.575	348.075	360.473	377.433	622.118	633.004	707.82	568.6	271	259	348	421	672	644	865	744
AT5G43100	1059.72	-0.68195	0.0833844	-8.17838	2.87676e-16	3.71456e-15	AT5G43100	protein_coding	1430.55	1231.03	1222.29	1341.19	811.902	745.058	797.014	898.754	1016	916	1180	1496	877	758	974	1176
AT4G01990	386.589	0.773896	0.094664	8.17518	2.95418e-16	3.81238e-15	AT4G01990	protein_coding	291.461	263.408	271.39	312.884	478.624	504.241	487.7	483.004	207	196	262	349	517	513	596	632
AT1G22970	789.388	0.615536	0.0753035	8.17407	2.98153e-16	3.84551e-15	AT1G22970	protein_coding	585.738	684.056	602.86	622.182	912.811	976.045	986.038	945.373	416	509	582	694	986	993	1205	1237
AT3G02460	900.281	0.560115	0.0685458	8.1714	3.04837e-16	3.92953e-15	AT3G02460	protein_coding	715.021	721.428	743.469	730.4	998.934	1081.82	1111.66	1099.53	508	537	718	815	1078	1101	1359	1437
AT1G19570	3445.64	-0.461552	0.0564867	-8.17099	3.05863e-16	3.94053e-15	DHAR1	protein_coding	3908.68	4232.01	3695.88	4132.94	2929.14	2873.09	2887.74	2905.67	2776	3149	3568	4610	3164	2923	3529	3802
AT3G47960	860.992	-0.794306	0.09723	-8.16936	3.10034e-16	3.99203e-15	NPF2.10	protein_coding	1136.28	1166.52	1037.91	1029.2	535.096	727.365	634.992	620.568	807	868	1002	1148	578	740	776	812
AT1G04940	2912.69	-0.430929	0.0527971	-8.16198	3.29586e-16	4.24141e-15	TIC20-I	protein_coding	3268.02	3499.57	3226.65	3383.45	2564.39	2496.63	2371.4	2491.44	2321	2604	3115	3774	2770	2540	2898	3260
AT1G67080	816.091	-0.582628	0.071388	-8.16143	3.31069e-16	4.25811e-15	ABA4	protein_coding	956.049	1044.23	964.368	951.204	672.11	653.646	615.353	671.773	679	777	931	1061	726	665	752	879
AT2G26695	829.215	-1.00661	0.123449	-8.15407	3.51868e-16	4.52308e-15	AT2G26695	protein_coding	1064.47	1071.1	951.938	1339.4	631.376	577.96	453.332	544.144	756	797	919	1494	682	588	554	712
AT3G03060	931.264	0.710031	0.0870876	8.15307	3.54794e-16	4.55814e-15	AT3G03060	protein_coding	677.26	768.723	649.473	731.557	1103.52	1156.9	1290.44	1072.24	481	572	627	816	1192	1177	1577	1403
AT2G40650	1916.91	0.432669	0.0530896	8.14978	3.64599e-16	4.6815e-15	PRP38	protein_coding	1571.36	1653.02	1593.12	1706.07	2205.19	2173.25	2220.02	2213.26	1116	1230	1538	1903	2382	2211	2713	2896
AT3G54440	2665.31	-0.490458	0.0601813	-8.14968	3.64874e-16	4.68241e-15	AT3G54440	protein_coding	3200.42	3193.06	2914.8	3149.6	2355.04	2116.33	2260.97	2132.24	2273	2376	2814	3513	2544	2153	2763	2790
AT2G31660	4689.92	0.621292	0.076254	8.14767	3.71011e-16	4.75851e-15	SAD2	protein_coding	3556.67	3736.1	3350.95	4135.63	5789.78	5246.86	6128.98	5574.42	2526	2780	3235	4613	6254	5338	7490	7294
AT3G25600	454.368	1.02099	0.125319	8.1471	3.72745e-16	4.77809e-15	CML16	protein_coding	263.301	341.356	342.863	252.818	564.721	696.894	599.806	573.185	187	254	331	282	610	709	733	750
AT3G63300	441.446	-0.715835	0.087878	-8.14578	3.76859e-16	4.82756e-15	FKD1	protein_coding	529.516	539.012	589.503	536.216	355.959	321.476	327.376	332.509	376	401	569	598	385	327	400	435
AT1G20620	20497.3	-0.800277	0.0982451	-8.14572	3.77025e-16	4.82756e-15	CAT3	protein_coding	25968	25917.1	28440.7	23836.3	18315.1	14753.9	13170.5	13576.7	18441	19288	27460	26587	19783	15011	16091	17766
AT4G40060	1202.5	-0.671334	0.0824637	-8.14097	3.92117e-16	5.018e-15	ATHB-16	protein_coding	1344.66	1560.29	1551.69	1452.36	1020.2	855.145	867.386	968.301	955	1161	1498	1620	1102	870	1060	1267
AT2G21330	59703.3	-0.507711	0.0623689	-8.14046	3.93772e-16	5.03638e-15	FBA1	protein_coding	73490	68410.5	72469	66037.4	53295.8	49053.3	45150.3	49719.7	52199	50903	69952	73681	57562	49903	55178	65051
AT3G02830	2427.42	-0.633013	0.0778037	-8.13602	4.08473e-16	5.2215e-15	ZFN1	protein_coding	2945.59	3109.83	3163.46	2588.24	1960.78	2016.96	1754.41	1880.05	2092	2314	3054	2887	2118	2052	2144	2460
AT3G18773	357.94	-1.30265	0.160274	-8.12769	4.37561e-16	5.59022e-15	ATL77	protein_coding	540.681	494.563	558.318	445.569	229.591	156.285	171.022	267.486	384	368	539	497	248	159	209	350
AT5G14880	1131.75	-0.685048	0.084301	-8.12621	4.42915e-16	5.65547e-15	POT8	protein_coding	1405.21	1436.65	1349.7	1392.29	942.435	780.443	789.649	957.601	998	1069	1303	1553	1018	794	965	1253
AT5G18850	185.156	-1.00207	0.123351	-8.12374	4.52033e-16	5.7687e-15	AT5G18850	protein_coding	259.076	241.906	253.781	233.991	118.499	120.9	129.29	123.808	184	180	245	261	128	123	158	162
AT4G32240	1678.48	0.653826	0.0804845	8.12362	4.52481e-16	5.7712e-15	AT4G32240	protein_coding	1388.31	1353.33	1210.9	1267.67	2008.92	2319.7	1996.63	1882.34	986	1007	1169	1414	2170	2360	2440	2463
AT3G15400	240.579	-0.992091	0.122147	-8.12209	4.58217e-16	5.84112e-15	ATA20	protein_coding	356.611	309.439	313.789	302.748	150.797	156.201	150.599	184.452	255	226	305	340	164	160	180	243
AT4G33666	1173.5	-1.07443	0.13229	-8.12175	4.59514e-16	5.85441e-15	AT4G33666	protein_coding	1740.32	1580.45	1754.72	1289.19	798.941	923.95	597.351	703.107	1236	1176	1694	1438	863	940	730	920
AT2G28310	888.831	-0.610466	0.0751745	-8.12066	4.63649e-16	5.90381e-15	AT2G28310	protein_coding	1079.96	1055.16	1103.36	1056.66	752.677	723.885	629.232	709.721	766	803	1065	1194	797	730	763	931
AT4G15233	1913.2	2.15787	0.265885	8.11581	4.8256e-16	6.14122e-15	AT4G15233	protein_coding	672.32	744.758	499.527	885.087	2164.87	2621.69	4178.24	3539.13	476	556	481	988	2338	2672	5104	4633
AT4G31360	965.095	0.5688	0.0701389	8.10963	5.0775e-16	6.45821e-15	AT4G31360	protein_coding	754.701	775.442	769.63	805.968	1209.98	1207.03	1099.78	1098.22	536	577	743	899	1307	1228	1344	1437
AT3G55470	639.007	0.862821	0.106457	8.10484	5.28138e-16	6.71381e-15	AT3G55470	protein_coding	399.003	462.071	484.414	466.386	681.282	868.047	861.93	888.922	283	344	468	520	736	883	1054	1163
AT4G29920	182.212	-1.29418	0.159724	-8.10262	5.37859e-16	6.83361e-15	AT4G29920	protein_coding	235.14	286.255	245.494	267.162	132.385	113.036	94.9215	83.3029	167	213	237	298	143	115	116	109
AT1G47640	1063.83	-0.528898	0.0653476	-8.09361	5.79231e-16	7.35518e-15	AT1G47640	protein_coding	1246.1	1268.66	1190.18	1320.57	842.452	900.36	888.662	853.664	885	944	1149	1473	910	916	1086	1117
AT1G17400	59.6325	2.73339	0.337726	8.09352	5.79625e-16	7.35611e-15	AT1G17400	protein_coding	26.7525	14.7831	15.5376	7.17213	71.2844	130.729	113.742	97.0593	19	11	15	8	77	133	139	127
AT5G04600	3432.3	0.482216	0.0595833	8.09314	5.81468e-16	7.37543e-15	AT5G04600	protein_coding	2914.61	2855.83	2844.42	2841.06	3724.38	4357.31	4017.8	3903.01	2070	2125	2746	3169	4023	4433	4910	5107
AT2G10940	42601.9	-0.579408	0.0716012	-8.09215	5.86213e-16	7.43151e-15	AT2G10940	protein_coding	51894.1	47416.8	55572.5	49290.7	36892	31862.3	31784.7	36102.4	36804	35262	53658	54918	39931	32437	38840	47256
AT5G17520	863.325	-0.647246	0.0800033	-8.09024	5.95471e-16	7.54472e-15	MEX1	protein_coding	1079.95	1046.91	1030.66	1060.58	617.49	622.192	714.366	734.441	767	779	995	1183	667	633	873	961
AT5G08350	1134.77	0.880532	0.108849	8.08945	5.99339e-16	7.58953e-15	AT5G08350	protein_coding	846.223	741.844	672.261	934.17	1588.62	1287.63	1436.1	1571.29	601	552	649	1042	1716	1310	1755	2056
AT2G17870	2634.86	0.484916	0.0599513	8.0885	6.04017e-16	7.64455e-15	CSP3	protein_coding	2275.37	2073.67	2089.29	2344.39	3019.87	3055.92	3197.06	3023.36	1616	1543	2017	2615	3262	3109	3907	3956
AT4G39940	620.815	-1.0586	0.130881	-8.08828	6.05119e-16	7.65429e-15	APK2	protein_coding	742.029	1025.41	811.064	779.073	383.269	365.648	362.502	497.525	527	763	783	869	414	372	443	651
AT5G12950	1173.86	-0.79792	0.0987981	-8.07627	6.67802e-16	8.43884e-15	AT5G12950	protein_coding	1526.3	1444.71	1451.21	1538.42	1037.79	810.914	734.005	847.55	1084	1075	1401	1716	1121	825	897	1109
AT5G01260	597.283	-0.912415	0.112975	-8.07625	6.67877e-16	8.43884e-15	AT5G01260	protein_coding	795.068	805.265	875.431	644.912	428.664	451.992	357.495	419.437	565	601	854	719	461	460	435	546
AT1G17140	1906.94	-0.484081	0.0599864	-8.06986	7.03817e-16	8.88805e-15	ICR1	protein_coding	2253.08	2324.39	2067.73	2251.13	1659.13	1601.97	1550.28	1547.84	1601	1737	2001	2514	1780	1622	1899	2027
AT5G24770	59.8288	-2.28133	0.282723	-8.06916	7.07808e-16	8.93355e-15	VSP2	protein_coding	98.5617	91.3866	113.943	93.2377	22.2185	19.6585	9.81947	29.8056	70	68	110	104	24	20	12	39
AT1G68060	2785.35	0.455733	0.056486	8.06807	7.14201e-16	9.00929e-15	MAP70.1	protein_coding	2266.92	2507.76	2223.95	2398.18	3329.07	3162.07	3222.42	3172.39	1610	1866	2147	2675	3596	3217	3938	4151
AT2G30100	808.971	-0.970812	0.120354	-8.06631	7.24523e-16	9.13448e-15	AT2G30100	protein_coding	1208.08	1100.67	914.648	1065.06	547.131	459.026	512.249	664.895	858	819	883	1188	591	467	626	870
AT5G17330	1813.39	0.685395	0.0849714	8.06619	7.25255e-16	9.13869e-15	GAD1	protein_coding	1341.85	1263.29	1482.29	1472.08	2211.67	1952.09	2391.04	2392.86	953	940	1431	1642	2389	1986	2922	3131
AT5G08030	36.376	-2.52516	0.313259	-8.06096	7.57007e-16	9.53356e-15	GDPD6	protein_coding	68.9932	60.4764	56.9713	61.8596	12.035	6.88048	13.0926	10.6995	49	45	55	69	13	7	16	14
AT5G51190	989.174	2.59172	0.321644	8.05771	7.77369e-16	9.78463e-15	ERF105	protein_coding	382.983	341.356	243.423	160.476	1404.4	1284.68	2310.03	1786.04	272	254	235	179	1517	1307	2823	2337
AT3G51800	10452	0.419742	0.0521102	8.0549	7.95469e-16	1.0007e-14	EBP1	protein_coding	9115.32	9201.81	8443.96	9009.9	11765.8	12354.6	12406	11319	6474	6846	8151	10049	12710	12571	15162	14811
AT2G18230	677.076	-0.644236	0.080067	-8.04621	8.53979e-16	1.07371e-14	PPA2	protein_coding	830.734	834.575	821.422	814.933	553.611	572.063	479.517	509.753	590	621	793	909	598	582	586	667
AT3G62930	321.914	-1.01315	0.125933	-8.04514	8.61471e-16	1.08254e-14	GRXS6	protein_coding	430.855	428.711	369.795	492.187	211.076	224.107	181.66	236.917	306	319	357	549	228	228	222	310
AT2G28600	1735.67	0.614307	0.0763666	8.04418	8.68229e-16	1.09044e-14	AT2G28600	protein_coding	1395.35	1343.92	1226.44	1518.7	2089.47	2148.68	2197.92	1964.88	991	1000	1184	1694	2257	2186	2686	2571
AT2G02170	1586.87	0.563977	0.0701481	8.0398	8.99881e-16	1.12957e-14	AT2G02170	protein_coding	1264.54	1275.7	1297.57	1285.57	1720.42	1819.95	2003.38	2027.81	898	951	1253	1435	1856	1850	2448	2652
AT5G03555	2295.42	-0.645918	0.0803475	-8.03906	9.053e-16	1.13575e-14	NCS1	protein_coding	2925.87	2693.22	2549.21	3036.5	1606.21	1761.4	1832.97	1958	2078	2004	2461	3387	1735	1792	2240	2562
AT4G25780	202.638	-1.13743	0.141503	-8.03818	9.11825e-16	1.14332e-14	AT4G25780	protein_coding	295.685	275.504	274.498	269.851	150.901	97.3096	124.38	132.979	210	205	265	301	163	99	152	174
AT1G66070	1845.3	0.61104	0.0760392	8.03585	9.29313e-16	1.16461e-14	AT1G66070	protein_coding	1478.92	1501.83	1385.14	1475.01	2094.57	2510.27	2262.82	2053.82	1055	1115	1338	1644	2267	2549	2760	2687
AT1G48100	171.464	-1.25295	0.155926	-8.03551	9.31922e-16	1.16724e-14	AT1G48100	protein_coding	249.22	232.498	243.423	241.163	131.46	79.617	95.7398	98.5878	177	173	235	269	142	81	117	129
AT1G80150	470.962	0.791805	0.0986279	8.0282	9.89121e-16	1.23821e-14	AT1G80150	protein_coding	353.414	298.35	344.935	380.123	640.634	552.404	594.078	603.755	251	222	333	424	692	562	726	790
AT5G19090	2027.91	-0.589445	0.0734225	-8.02812	9.89756e-16	1.23833e-14	AT5G19090	protein_coding	2322.77	2622.71	2312.01	2487.94	1805.42	1558.09	1537.09	1577.27	1637	1937	2226	2784	1956	1600	1891	2055
AT1G78580	1998.52	-0.613067	0.0763669	-8.02792	9.91417e-16	1.23973e-14	TPS1	protein_coding	2273.96	2521.2	2357.57	2513.83	1771	1459.64	1474.56	1616.38	1615	1876	2276	2804	1913	1485	1802	2115
AT3G14540	62.011	-2.20307	0.274526	-8.02499	1.01533e-15	1.26894e-14	TPS19	protein_coding	94.3376	108.858	91.154	112.961	33.3278	14.7439	26.1852	14.5207	67	81	88	126	36	15	32	19
AT5G20660	1496.77	-0.757568	0.0944443	-8.02132	1.04613e-15	1.30673e-14	AT5G20660	protein_coding	1790.98	1895.85	1798.87	2037.94	1201.92	924.748	1081.95	1241.88	1364	1445	1695	2165	1212	975	1396	1558
AT2G38610	1314.88	0.565049	0.070454	8.02011	1.05652e-15	1.31899e-14	AT2G38610	protein_coding	1040.54	1018.7	1181.9	999.622	1601.6	1588.34	1573.58	1514.75	739	758	1141	1115	1730	1616	1923	1982
AT5G10150	924.875	-0.728818	0.0908886	-8.0188	1.06784e-15	1.3324e-14	UFC	protein_coding	1240.47	1165.18	1137.35	1073.13	789.683	663.475	612.08	717.628	881	867	1098	1197	853	675	748	939
AT1G01340	322.426	0.944381	0.117789	8.01755	1.07874e-15	1.34527e-14	CNGC10	protein_coding	209.615	207.053	242.195	222.432	396.401	386.312	424.057	491.347	149	154	234	248	428	393	518	643
AT1G48630	7867.53	0.577044	0.0719754	8.01724	1.08144e-15	1.3479e-14	RACK1B	protein_coding	6209.39	6855.34	5574.9	6620.77	9241.05	9530.45	10023.2	8885.13	4410	5101	5382	7385	9982	9696	12249	11626
AT3G63400	2613.46	0.398883	0.049763	8.01565	1.0956e-15	1.3648e-14	CYP63	protein_coding	2285.06	2210.79	2207.29	2314.51	2961.39	2930.48	2911.29	3086.9	1621	1648	2133	2579	3200	2977	3558	4041
AT2G17820	1279.64	-0.611422	0.0762808	-8.01541	1.09767e-15	1.36665e-14	AHK1	protein_coding	1416.47	1522.66	1653.2	1593.11	1069.27	934.762	975.401	1072.24	1006	1133	1596	1777	1155	951	1192	1403
AT3G51720	969.313	-0.514374	0.0641827	-8.01422	1.10839e-15	1.37924e-14	AT3G51720	protein_coding	1137.68	1171.9	1097.99	1152.92	798.941	836.47	779.829	778.767	808	872	1060	1286	863	851	953	1019
AT5G60580	480.653	-0.724073	0.0903508	-8.01402	1.11017e-15	1.38071e-14	AT5G60580	protein_coding	599.178	591.21	603.762	601.993	382.903	320.908	352.065	393.206	425	433	596	669	416	329	431	506
AT1G77130	647.331	-0.661037	0.0825173	-8.01089	1.13885e-15	1.41562e-14	GUX3	protein_coding	809.614	818.448	715.766	828.381	498.065	531.763	472.971	503.639	575	609	691	924	538	541	578	659
AT1G30240	746.74	0.644964	0.0805274	8.00924	1.15417e-15	1.43388e-14	AT1G30240	protein_coding	577.256	557.694	567.607	624.835	978.63	877.7	939.645	850.556	410	415	548	697	1057	893	1148	1113
AT1G31310	247.223	-1.17384	0.146574	-8.00851	1.16105e-15	1.44165e-14	AT1G31310	protein_coding	367.494	348.075	341.828	314.677	177.748	108.122	156.293	163.549	261	259	330	351	192	110	191	214
AT5G25190	521.479	1.03175	0.12888	8.00551	1.18976e-15	1.4765e-14	ERF003	protein_coding	367.494	385.705	278.641	341.573	579.533	674.287	810.924	733.677	261	287	269	381	626	686	991	960
AT5G66100	991.33	0.575297	0.0718782	8.00377	1.20662e-15	1.49662e-14	LARP1B	protein_coding	833.55	767.379	750.985	833.76	1220.17	1102.84	1215.98	1205.98	592	571	725	930	1318	1122	1486	1578
AT1G20980	4428.05	0.399475	0.0499245	8.00158	1.22835e-15	1.52274e-14	SPL14	protein_coding	3803.07	3789.86	3913.41	3770.75	4978.8	4768.17	5272.24	5128.1	2701	2820	3778	4206	5378	4851	6443	6710
AT3G48310	1919.35	-0.952783	0.119079	-8.00128	1.23129e-15	1.52556e-14	CYP71A22	protein_coding	2965.3	2441.9	2782.27	1937.37	1140.55	1374.13	1322.36	1390.93	2106	1817	2686	2161	1232	1398	1616	1820
AT5G27620	787.903	0.654437	0.0818148	7.999	1.25429e-15	1.55322e-14	CYCH1-1	protein_coding	613.899	559.071	615.29	657.146	1044.27	916.087	981.129	916.332	436	416	594	733	1128	932	1199	1199
AT1G09960	227.53	-0.876932	0.109642	-7.99812	1.26329e-15	1.56316e-14	SUC4	protein_coding	301.317	292.975	295.215	289.575	154.604	160.217	162.021	164.313	214	218	285	323	167	163	198	215
AT2G42580	3919.35	0.56184	0.0702469	7.99809	1.26367e-15	1.56316e-14	TTL3	protein_coding	3139.89	2968.72	3558.11	2995.26	4682.55	4371.07	4833.63	4805.58	2230	2209	3435	3341	5058	4447	5907	6288
AT2G32520	1410.47	-0.598915	0.0749211	-7.99394	1.30693e-15	1.61579e-14	AT2G32520	protein_coding	1671.32	1837.14	1511.29	1778.69	1095.19	1080.24	1150.51	1159.36	1187	1367	1459	1984	1183	1099	1406	1517
AT2G23010	56.6873	-2.09285	0.2619	-7.99103	1.33812e-15	1.65347e-14	SCPL9	protein_coding	70.4012	91.3866	89.0824	116.547	20.367	16.7097	24.5487	24.4559	50	68	86	130	22	17	30	32
AT5G43940	10080.3	-0.341706	0.0427764	-7.98818	1.3695e-15	1.69133e-14	ADH2	protein_coding	11335.3	11729.8	10858.6	11153.9	8994.09	8859.64	9003.57	8707.6	8057	8740	10484	12429	9728	9002	10992	11390
AT3G22150	1521.68	-0.563304	0.0705252	-7.98727	1.37965e-15	1.70295e-14	PCMP-E95	protein_coding	1857.18	1916.43	1764.04	1724.9	1343.29	1176.56	1152.15	1238.84	1319	1426	1703	1924	1451	1197	1408	1621
AT4G38710	8675.44	0.383203	0.0479801	7.98671	1.38583e-15	1.70966e-14	AT4G38710	protein_coding	7668.04	7329.69	7634.09	7485.86	10258.4	10014	9722.59	9290.88	5446	5454	7370	8350	11081	10188	11881	12157
AT3G21250	2803.67	-0.84883	0.106285	-7.98635	1.38991e-15	1.71377e-14	ABCC8	protein_coding	3419.03	3647.58	4411.83	2944.7	1885.54	1929.36	2050.37	2140.97	2429	2715	4258	3283	2037	1963	2505	2802
AT5G43170	392.887	1.54516	0.193495	7.98552	1.39927e-15	1.72352e-14	AZF3	protein_coding	199.939	185.461	167.806	248.335	388.824	508.173	707.82	736.734	142	138	162	277	420	517	865	964
AT3G24190	4264.08	-0.498328	0.062404	-7.98552	1.39931e-15	1.72352e-14	AT3G24190	protein_coding	5346.27	5038.36	5094.27	4499.61	3612.36	3421.56	3488.37	3611.83	3797	3749	4918	5019	3902	3481	4263	4726
AT1G55040	486.556	0.885891	0.110965	7.98351	1.42228e-15	1.75087e-14	AT1G55040	protein_coding	322.438	341.356	291.071	409.708	629.525	593.687	672.634	632.032	229	254	281	457	680	604	822	827
AT2G39300	215.691	1.0069	0.126127	7.98317	1.42622e-15	1.75478e-14	AT2G39300	protein_coding	130.946	130.36	147.089	162.269	303.653	265.39	295.402	290.414	93	97	142	181	328	270	361	380
AT3G11945	2695.12	-0.460071	0.0576307	-7.9831	1.42706e-15	1.75487e-14	HST	protein_coding	3145.58	3189.18	3225.66	2927.85	2133.94	2316.79	2277.34	2344.61	2234	2373	3114	3266	2305	2357	2783	3068
AT1G10950	5037.27	-0.385354	0.0482987	-7.97854	1.4807e-15	1.81985e-14	TMN1	protein_coding	5581.41	5891.75	5460.96	5891.01	4352.05	4240.34	4456.4	4424.22	3964	4384	5272	6571	4701	4314	5446	5789
AT4G23100	11641.6	-0.400517	0.0502003	-7.97837	1.48282e-15	1.82149e-14	GSH1	protein_coding	12724.7	13548.2	13455.1	13262.6	9774.05	9534.03	10574.1	10260.1	9035	10080	12994	14799	10554	9697	12922	13429
AT1G61260	454.929	1.05446	0.132209	7.97574	1.51465e-15	1.85959e-14	AT1G61260	protein_coding	243.588	301.038	350.114	286.885	598.048	511.121	632.537	716.099	173	224	338	320	646	520	773	937
AT1G13670	584.28	1.36798	0.171582	7.97272	1.55216e-15	1.90463e-14	AT1G13670	protein_coding	394.247	330.604	232.028	350.538	605.455	818.777	923.848	1018.74	280	246	224	391	654	833	1129	1333
AT2G43070	1277.27	-0.503108	0.0631084	-7.97213	1.55959e-15	1.91272e-14	SPPL3	protein_coding	1402.39	1548.2	1494.72	1543.8	1102.59	1032.07	1023.68	1070.71	996	1152	1443	1722	1191	1050	1251	1401
AT1G64720	52685.6	-0.530632	0.0665615	-7.97205	1.56067e-15	1.91303e-14	CP5	protein_coding	63666.6	58342.3	68128.3	58930.7	44356.5	42021.1	40142.8	45896.8	45217	43412	65771	65733	47913	42751	49057	60055
AT5G47080	1366.13	0.469933	0.0589815	7.96747	1.6195e-15	1.98408e-14	CKB1	protein_coding	1163.47	1158.19	1079.14	1182.88	1562.11	1562.61	1616.88	1603.75	819	869	1049	1311	1692	1588	1978	2093
AT5G20190	5175.09	0.731123	0.0917706	7.96685	1.62773e-15	1.9931e-14	AT5G20190	protein_coding	3804.48	4092.24	3671.02	3998.46	5300.97	6283.84	7249.22	7000.5	2702	3045	3544	4460	5726	6393	8859	9160
AT3G47510	240.662	1.1864	0.14896	7.96454	1.6584e-15	2.02957e-14	AT3G47510	protein_coding	163.331	119.609	151.233	153.304	271.251	328.297	393.597	344.675	116	89	146	171	293	334	481	451
AT3G50010	149.167	1.68215	0.211235	7.96341	1.67365e-15	2.04714e-14	AT3G50010	protein_coding	73.2173	77.9474	66.2938	67.2387	153.678	200.517	271.672	282.771	52	58	64	75	166	204	332	370
AT1G19150	3076.23	-0.653412	0.0820918	-7.95953	1.72692e-15	2.11119e-14	LHCA6	protein_coding	3784.77	3929.62	3902.01	3428.28	2503.29	2605.74	2045.72	2410.43	2688	2924	3767	3824	2704	2651	2500	3154
AT4G27560	380.989	-0.987747	0.124109	-7.95872	1.73827e-15	2.12392e-14	UGT79B2	protein_coding	482.952	594.013	440.233	510.118	244.404	242.783	300.312	233.095	343	442	425	569	264	247	367	305
AT1G63660	3281.74	0.406914	0.0511297	7.95847	1.74177e-15	2.12707e-14	AT1G63660	protein_coding	2863	2857.66	2744.41	2824.5	3665.75	3778.81	3933.36	3586.45	2033	2126	2649	3150	3959	3849	4806	4692
AT1G52040	110.983	-1.58952	0.199728	-7.9584	1.74275e-15	2.12714e-14	MBP1	protein_coding	164.739	150.519	205.097	146.132	57.3978	55.0438	40.9145	68.018	117	112	198	163	62	56	50	89
AT5G53660	32.7095	-3.18817	0.400843	-7.95367	1.81073e-15	2.20893e-14	GRF7	protein_coding	40.8327	47.0372	63.1863	84.2725	7.40617	7.8634	5.72802	5.34973	29	35	61	94	8	8	7	7
AT5G60210	1132.94	-0.546627	0.0687295	-7.95331	1.81591e-15	2.21408e-14	ICR3	protein_coding	1351.1	1386.6	1241.68	1402.72	900.565	884.426	926.087	970.367	958	1032	1199	1565	973	900	1132	1270
AT1G08230	360.402	-0.900692	0.113249	-7.95323	1.81715e-15	2.21441e-14	GAT1	protein_coding	450.568	417.959	524.136	484.119	226.814	255.561	239.759	284.3	320	311	506	540	245	260	293	372
AT2G17290	1082.05	0.831632	0.104581	7.95203	1.83475e-15	2.23467e-14	CPK6	protein_coding	799.758	680.024	812.1	821.209	1167.4	1311.22	1575.21	1489.52	568	506	784	916	1261	1334	1925	1949
AT5G18630	1730.54	-0.541713	0.0681491	-7.94894	1.88118e-15	2.29002e-14	AT5G18630	protein_coding	2167.83	1981.89	2157.61	1902.17	1376.04	1407.43	1350.88	1500.51	1538	1478	2083	2120	1493	1428	1641	1971
AT5G51890	989.237	-0.538893	0.0678024	-7.94799	1.89558e-15	2.30632e-14	PER66	protein_coding	1089.81	1181.31	1234.72	1178.92	830.417	813.862	772.465	812.394	774	879	1192	1315	897	828	944	1063
AT1G79520	254.514	-0.906798	0.114241	-7.93758	2.06165e-15	2.50705e-14	MTP9	protein_coding	356.23	338.668	340.792	293.161	180.525	184.79	166.931	175.013	253	252	329	327	195	188	204	229
AT4G28080	36115.4	-0.725728	0.0914372	-7.9369	2.07294e-15	2.51945e-14	AT4G28080	protein_coding	44300.7	48234.7	50210.3	37305.8	29498.8	24486.6	26896.3	27989.8	31463	35891	48473	41612	31864	24912	32869	36624
AT4G27830	1072.97	-0.890874	0.112293	-7.93351	2.13046e-15	2.58798e-14	BGLU10	protein_coding	1254.55	1282.1	1725.71	1311.6	727.656	849.248	681.635	751.255	891	954	1666	1463	786	864	833	983
AT3G53940	393.539	0.97057	0.122342	7.93326	2.13468e-15	2.59175e-14	AT3G53940	protein_coding	278.789	209.652	263.104	309.298	503.62	516.036	580.985	486.825	198	156	254	345	544	525	710	637
AT3G50650	500.788	1.01976	0.128561	7.93214	2.15409e-15	2.61392e-14	SCL7	protein_coding	283.013	341.356	408.121	290.471	614.712	604.499	738.097	726.034	201	254	394	324	664	615	902	950
AT4G30930	1488.88	0.454767	0.057372	7.92664	2.25153e-15	2.73072e-14	RPL21M	protein_coding	1305.24	1244.47	1187.07	1289.19	1696.01	1726.02	1739.68	1723.38	927	926	1146	1438	1832	1756	2126	2255
AT1G17620	917.539	0.648846	0.0818608	7.92622	2.25923e-15	2.73862e-14	AT1G17620	protein_coding	696.972	673.304	817.279	669.698	1064.64	1137.24	1132.51	1148.66	495	501	789	747	1150	1157	1384	1503
AT5G25100	4506.15	-0.377406	0.0476451	-7.92119	2.35257e-15	2.85025e-14	TMN9	protein_coding	5097.53	5294.18	4935.18	5045.14	3751.58	4006.69	3955.39	3963.53	3625	3928	4783	5637	4060	4064	4823	5183
AT1G63360	1446.36	-0.716504	0.0904825	-7.91871	2.39985e-15	2.906e-14	AT1G63360	protein_coding	1912.1	1845.2	1507.15	1931.1	1010.94	1064.51	1125.97	1173.88	1358	1373	1455	2154	1092	1083	1376	1536
AT4G11360	438.992	-0.757371	0.0956811	-7.91557	2.46114e-15	2.97865e-14	RHA1B	protein_coding	612.491	509.346	523.1	562.116	346.239	319.451	305.222	333.976	435	379	505	627	374	325	373	437
AT4G18040	3345.38	0.531606	0.0671905	7.91193	2.53438e-15	3.06568e-14	EIF4E1	protein_coding	2768.18	2924.37	2491.2	2762.17	3778.07	4237.39	4030.89	3770.79	1966	2176	2405	3081	4081	4311	4926	4934
AT1G24530	2122.15	1.00988	0.12765	7.91134	2.54632e-15	3.07851e-14	AT1G24530	protein_coding	1289.75	1397.68	1111.46	1831.58	2689.37	2613.6	3195.42	2848.35	916	1040	1073	2043	2905	2659	3905	3727
AT3G56060	408.732	-0.802794	0.101509	-7.90863	2.60243e-15	3.14469e-14	AT3G56060	protein_coding	491.401	483.811	555.211	545.978	269.4	328.297	283.946	311.813	349	360	536	609	291	334	347	408
AT1G49230	74.5247	2.27134	0.28726	7.90692	2.63842e-15	3.18649e-14	ATL78	protein_coding	42.2407	18.8149	16.5735	25.999	135.163	93.3779	109.651	154.378	30	14	16	29	146	95	134	202
AT1G74020	484.563	-0.817259	0.103364	-7.90657	2.64567e-15	3.19358e-14	SSL12	protein_coding	592.778	631.643	651.544	597.976	294.395	351.887	400.143	356.139	421	470	629	667	318	358	489	466
AT3G62570	172.608	1.34774	0.170508	7.90428	2.6948e-15	3.25117e-14	AT3G62570	protein_coding	77.4413	126.329	103.584	83.376	224.962	220.175	279.037	265.958	55	94	100	93	243	224	341	348
AT1G29910	184636	-0.452587	0.0572963	-7.89907	2.80999e-15	3.38836e-14	LHCB1.2	protein_coding	216944	210160	222284	204061	166668	156384	143002	157588	154077	156378	214593	227615	180031	159101	174757	206201
AT1G22950	839.682	0.667715	0.0845674	7.89565	2.88798e-15	3.48058e-14	AT1G22950	protein_coding	625.163	689.431	586.286	693.007	988.724	1128.4	1022.86	983.586	444	513	566	773	1068	1148	1250	1287
AT1G79710	755.675	-1.21325	0.153664	-7.89544	2.89295e-15	3.48474e-14	AT1G79710	protein_coding	1192.6	1038.85	1269.94	724.385	390.676	430.521	502.429	495.996	847	773	1226	808	422	438	614	649
AT1G11860	69601.6	-0.389488	0.0493342	-7.89489	2.90569e-15	3.49824e-14	GDCST	protein_coding	78524.6	81921.3	79763	75552.2	62176.4	62626.8	57067.1	59181.3	55748	60967	76998	84272	67132	63833	69717	77376
AT4G33985	86.8695	1.79957	0.228	7.89283	2.9542e-15	3.55479e-14	AT4G33985	protein_coding	39.4247	36.2859	42.4695	36.7572	103.686	162.183	158.748	115.401	28	27	41	41	112	165	194	151
AT4G07410	4329.79	0.475073	0.0602292	7.88775	3.07684e-15	3.70043e-14	AT4G07410	protein_coding	3493.7	3601.93	3559.95	3835.18	5171.56	4607.36	5262.35	5106.3	2484	2679	3437	4287	5587	4673	6428	6685
AT5G22090	7679.82	-0.769432	0.0975643	-7.88641	3.11014e-15	3.73851e-14	AT5G22090	protein_coding	9486.25	9312.45	9314.06	10608	6878.94	4991.47	5050.55	5796.82	6729	6928	8986	11874	7416	5068	6173	7603
AT3G26650	100311	-0.386315	0.0489921	-7.88526	3.13894e-15	3.77116e-14	GAPA1	protein_coding	117676	112531	116714	107731	90883.9	84455.9	84179.8	88319.4	83575	83733	112676	120166	98171	85923	102873	115564
AT3G24350	1324.23	0.549067	0.0696713	7.88082	3.25231e-15	3.90533e-14	SYP32	protein_coding	980.987	1051.53	1168.45	1094.95	1523.13	1604.52	1631.18	1539.07	696	779	1127	1221	1643	1640	1991	2023
AT3G45160	673.714	0.922837	0.117111	7.88003	3.27292e-15	3.92802e-14	AT3G45160	protein_coding	453.384	396.457	454.734	552.254	1017.42	892.496	770.828	852.135	322	295	439	616	1099	908	942	1115
AT3G48140	19393.2	0.460057	0.0583838	7.87988	3.277e-15	3.93086e-14	T24C20_20	protein_coding	16509.1	15527.7	16658.4	16608.9	21365	24702.9	21949	21824.6	11725	11554	16082	18526	23078	25132	26823	28557
AT5G27350	2522.65	-0.856666	0.108768	-7.87612	3.37706e-15	4.04858e-14	SFP1	protein_coding	3299	3189.12	3919.62	2593.62	1927.46	1874.44	1654.58	1723.38	2343	2373	3784	2893	2082	1907	2022	2255
AT3G62120	10429.4	0.374291	0.0475226	7.87606	3.37866e-15	4.04858e-14	AT3G62120	protein_coding	9018.41	9359.51	8557.39	9401.27	11744.8	11683.1	12108.8	11561.6	6399	6946	8272	10498	12659	11938	14772	15139
AT1G12900	72403.5	-0.458092	0.0581806	-7.87363	3.4451e-15	4.12604e-14	GAPA2	protein_coding	85158.8	84547.9	87052	78452.6	61099.9	65706.8	56767.7	60442.2	60382	62833	84061	87363	66006	67303	69295	78972
AT4G00400	1578.57	-0.633801	0.0805012	-7.87318	3.45736e-15	4.13856e-14	GPAT8	protein_coding	1945.89	1894.93	2059.25	1778.69	1328.48	1288.62	1079.32	1253.36	1382	1410	1988	1984	1435	1311	1319	1640
AT1G06430	8416.33	-0.51845	0.0658719	-7.87058	3.52999e-15	4.2233e-14	FTSH8	protein_coding	10372.9	9079.53	10803.8	9393.7	7229.35	6745.82	6692.79	7012.73	7367	6756	10430	10478	7809	6863	8179	9176
AT2G42800	98.4736	-1.81766	0.230985	-7.86919	3.56937e-15	4.2682e-14	AtRLP29	protein_coding	132.354	186.805	118.086	176.614	57.3978	31.4536	38.4596	46.6191	94	139	114	197	62	32	47	61
AT1G16400	277.815	-1.47303	0.187251	-7.86662	3.64345e-15	4.35451e-14	CYP79F2	protein_coding	432.263	447.526	361.509	393.571	202.744	95.3438	126.017	163.549	307	333	349	439	219	97	154	214
AT5G61330	1723.89	0.499357	0.0635261	7.86066	3.8211e-15	4.56445e-14	AT5G61330	protein_coding	1436.18	1407.08	1409.78	1460.42	2145.01	1876.4	2100.55	1955.71	1020	1047	1361	1629	2317	1909	2567	2559
AT4G13350	4374.04	0.471601	0.0599988	7.86017	3.83622e-15	4.58013e-14	NIG	protein_coding	3684.62	3434.36	3885.32	3656.57	4912.11	4835.15	5174.84	5409.38	2607	2555	3740	4070	5297	4914	6377	7102
AT1G03530	1627.84	0.721033	0.0917349	7.85997	3.84235e-15	4.58507e-14	ATNAF1	protein_coding	1258.77	1213.56	1054.49	1389.6	2162.6	1857.73	2157.01	1928.96	894	903	1018	1550	2336	1890	2636	2524
AT4G24790	358.921	-0.893278	0.113656	-7.85947	3.85768e-15	4.60098e-14	F22K18.10	protein_coding	415.367	529.505	467.164	455.43	271.251	214.278	257.761	260.608	295	394	451	508	293	218	315	341
AT5G19730	344.992	-1.05405	0.134118	-7.85911	3.8686e-15	4.61161e-14	PME53	protein_coding	487.176	551.007	417.444	407.915	255.513	237.868	189.025	213.989	346	410	403	455	276	242	231	280
AT5G38830	2847.17	0.366913	0.0466899	7.8585	3.88748e-15	4.6317e-14	AT5G38830	protein_coding	2468.27	2521.2	2434.23	2524.59	3181.88	3182.71	3305.07	3159.4	1753	1876	2350	2816	3437	3238	4039	4134
AT1G32900	2773.82	-0.577933	0.0735898	-7.85344	4.04776e-15	4.82017e-14	GBSS1	protein_coding	3493.31	3510.32	3218.36	3072.36	2186.67	2054.31	2190.56	2464.7	2481	2612	3107	3427	2362	2090	2677	3225
AT5G05480	390.573	-0.870217	0.110836	-7.85138	4.11476e-15	4.89742e-14	AT5G05480	protein_coding	519.561	528.161	437.125	535.22	316.614	251.629	262.671	273.6	369	393	422	597	342	256	321	358
AT2G36800	4370.21	-2.42149	0.308451	-7.85048	4.14461e-15	4.93039e-14	UGT73C5	protein_coding	9381.67	7144.28	7493.28	5443.65	727.656	1430.16	1638.21	1702.74	6663	5316	7234	6072	786	1455	2002	2228
AT4G25500	1897.14	0.552351	0.0703804	7.84807	4.22475e-15	5.02313e-14	RS40	protein_coding	1379.8	1531.52	1643.4	1593.17	2412.14	2204.73	2249.93	2162.38	990	1134	1568	1786	2628	2210	2793	2807
AT1G72416	1126.13	2.92216	0.37256	7.84346	4.38304e-15	5.20862e-14	AT1G72416	protein_coding	294.654	203.263	156.045	395.539	1384.19	1577.34	2189.06	2808.96	208	152	150	440	1500	1608	2673	3689
AT2G38970	454.3	-0.729513	0.0930128	-7.84315	4.39387e-15	5.2188e-14	AT2G38970	protein_coding	557.578	573.854	538.637	595.287	367.531	360.734	306.04	334.74	396	427	520	664	397	367	374	438
AT1G19700	1086.27	-0.539748	0.0688287	-7.84191	4.43745e-15	5.26783e-14	BLH10	protein_coding	1382.78	1291.77	1190.13	1287.21	866.059	876.666	873.67	921.908	981	965	1151	1438	934	883	1072	1208
AT4G34135	5105.59	-1.70119	0.216973	-7.84055	4.48567e-15	5.32233e-14	UGT73B2	protein_coding	9673.4	7202.55	7905.98	6457.2	1547.71	2577.27	2594.79	2885.86	6865	5354	7649	7180	1674	2626	3180	3765
AT5G15450	7258.92	-0.437501	0.0558235	-7.83721	4.60654e-15	5.46293e-14	CLPB3	protein_coding	8783.26	8821.49	7775.03	8030.99	6269.32	6069.57	6221.45	6100.22	6238	6564	7506	8958	6772	6175	7603	7982
AT1G32090	999.708	-0.537226	0.0685952	-7.83184	4.80791e-15	5.69879e-14	AT1G32090	protein_coding	1171.48	1214.9	1198.47	1152.92	771.168	776.511	849.384	862.835	832	904	1157	1286	833	790	1038	1129
AT1G26200	35.0952	4.16005	0.531216	7.83118	4.83325e-15	5.72587e-14	AT1G26200	protein_coding	2.81605	8.06352	0	4.48258	36.1051	70.7706	85.9203	72.6034	2	6	0	5	39	72	105	95
AT5G20600	2034.5	0.466501	0.0595725	7.83082	4.84706e-15	5.73927e-14	AT5G20600	protein_coding	1709.34	1679.9	1670.81	1772.41	2429.22	2231.24	2494.14	2288.92	1214	1250	1613	1977	2624	2270	3048	2995
AT1G71040	1469.13	-0.551846	0.0704733	-7.83057	4.85676e-15	5.74779e-14	LPR2	protein_coding	1674.14	1776.66	1910.09	1625.38	1148.88	1248.32	1209.43	1160.13	1189	1322	1844	1813	1241	1270	1478	1518
AT1G77380	402.961	-0.892717	0.114013	-7.82994	4.88115e-15	5.77368e-14	AAP3	protein_coding	539.273	473.06	533.458	549.564	246.255	271.287	337.953	272.836	383	352	515	613	266	276	413	357
AT5G47720	524.407	-0.652003	0.0832824	-7.82882	4.92479e-15	5.8223e-14	AT5G47720	protein_coding	604.518	677.624	664.252	618.144	382.425	413.85	415.488	418.956	437	501	641	691	407	429	504	543
AT3G61250	151.372	-1.30941	0.167291	-7.82714	4.99097e-15	5.8975e-14	AtMYB17	protein_coding	215.428	210.996	235.136	200.82	109.241	84.5316	64.6448	90.1811	153	157	227	224	118	86	79	118
AT5G43810	1939.9	-0.665835	0.0851103	-7.8232	5.14961e-15	6.08183e-14	AGO10	protein_coding	2349.19	2286.33	2375.09	2508.09	1703.77	1289.88	1434.94	1571.92	1674	1703	2299	2817	1828	1304	1746	2064
AT1G68370	1946.94	0.48786	0.0623923	7.81923	5.31474e-15	6.27363e-14	ATJ15	protein_coding	1541.79	1730.97	1673.92	1538.42	2166.31	2322.65	2336.22	2265.23	1095	1288	1616	1716	2340	2363	2855	2964
AT1G80750	3173.77	0.654658	0.0837464	7.81715	5.40331e-15	6.3749e-14	RPL7A	protein_coding	2545.71	2577.64	2059.25	2681.48	3734.56	4027.05	4069.35	3695.13	1808	1918	1988	2991	4034	4097	4973	4835
AT3G63110	975.451	-0.632493	0.0809139	-7.81687	5.41515e-15	6.3856e-14	IPT3	protein_coding	1243.29	1251.19	1198.47	1053.41	810.976	762.75	707.82	775.71	883	931	1157	1175	876	776	865	1015
AT4G14240	945.911	-0.565908	0.0724019	-7.81621	5.44392e-15	6.41623e-14	CBSDUF1	protein_coding	1151.76	1208.18	1072.1	1085.68	774.871	793.221	769.192	712.278	818	899	1035	1211	837	807	940	932
AT1G30530	1112.28	-0.831943	0.106476	-7.81343	5.56508e-15	6.55567e-14	UGT78D1	protein_coding	1451.67	1519.97	1178.79	1546.49	921.143	805.999	705.365	768.832	1031	1131	1138	1725	995	820	862	1006
AT1G15200	3000.53	0.393993	0.0504307	7.81257	5.60332e-15	6.59733e-14	AT1G15200	protein_coding	2497.04	2635.02	2595.83	2644.15	3255.86	3397.93	3472.69	3505.71	1772	1954	2507	2951	3527	3457	4242	4591
AT3G51790	659.306	0.735382	0.094134	7.81208	5.62519e-15	6.61969e-14	ATG1	protein_coding	487.176	412.584	523.1	551.357	824.862	828.606	853.475	793.288	346	307	505	615	891	843	1043	1038
AT3G62940	1977.52	0.408559	0.052299	7.81199	5.62916e-15	6.62097e-14	AT3G62940	protein_coding	1709.77	1647.14	1722.16	1716.79	2203.74	2259.55	2344.25	2216.72	1228	1219	1673	1913	2381	2278	2872	2887
AT2G31380	3531.07	-0.655354	0.0838939	-7.81171	5.64175e-15	6.63238e-14	BBX25	protein_coding	4514.13	4117.77	3835.72	4810.71	2508.84	2821.98	2638.98	3000.43	3206	3064	3703	5366	2710	2871	3225	3926
AT2G31670	2566.47	-0.541399	0.0693072	-7.81159	5.64724e-15	6.63543e-14	AT2G31670	protein_coding	3130.04	3185.09	2928.32	2926.23	2168.16	2283.34	1943.44	1967.17	2223	2370	2827	3264	2342	2323	2375	2574
AT5G67300	3889.71	0.919486	0.117715	7.81112	5.6681e-15	6.65655e-14	MYB44	protein_coding	2568.24	3052.04	3139.64	2004.61	5241.72	5328.44	5136.4	4646.62	1824	2271	3031	2236	5662	5421	6277	6080
AT5G52440	4277.18	-0.435632	0.0557772	-7.81021	5.70909e-15	6.70126e-14	TATB	protein_coding	4963.29	4921.44	5009.33	4778.43	3810.48	3663.36	3337.8	3733.35	3525	3662	4836	5330	4116	3727	4079	4885
AT1G77580	1032.64	-0.526374	0.0674022	-7.80946	5.74357e-15	6.73828e-14	FPP1	protein_coding	1244.76	1225.65	1238.71	1167.29	909.899	824.043	844.085	806.653	885	909	1198	1299	984	839	1027	1061
AT3G09300	3666.1	0.51269	0.0656608	7.80816	5.80308e-15	6.80462e-14	ORP3B	protein_coding	3038.52	2862.55	2901.39	3281.25	4049.32	4169.57	4461.31	4564.85	2158	2130	2801	3660	4374	4242	5452	5973
AT3G16830	4655.42	0.475454	0.06093	7.80328	6.03176e-15	7.06916e-14	TPR2	protein_coding	4057.93	3722.66	3999.38	3802.13	5759.22	4995.23	5593.01	5313.81	2882	2770	3861	4241	6221	5082	6835	6953
AT1G12650	1238.09	0.554716	0.0711124	7.80055	6.16378e-15	7.2202e-14	AT1G12650	protein_coding	1045.1	986.704	921.305	1058.56	1404.94	1555.36	1507.14	1425.59	741	738	894	1176	1511	1589	1839	1860
AT1G54780	11840	-0.509605	0.0653307	-7.8004	6.17131e-15	7.22533e-14	TLP18.3	protein_coding	14081.7	14248.2	14203.5	13104.4	10147.4	10649	8897.26	9388.77	10001	10602	13712	14617	10961	10834	10873	12285
AT3G25940	273.471	0.933671	0.119701	7.80001	6.19037e-15	7.24396e-14	AT3G25940	protein_coding	171.779	219.059	169.878	191.854	327.723	366.631	386.232	354.611	122	163	164	214	354	373	472	464
AT4G35780	2048.64	0.480153	0.0615843	7.79668	6.35571e-15	7.43365e-14	AT4G35780	protein_coding	1674.14	1673.18	1808.58	1684.55	2498.66	2443.55	2215.11	2391.33	1189	1245	1746	1879	2699	2486	2707	3129
AT3G14690	6079.99	-1.4767	0.189425	-7.7957	6.40527e-15	7.48781e-14	CYP72A15	protein_coding	9729.45	8997.55	10766.5	6289.96	2566.24	3664.35	3110.32	3515.54	6910	6695	10394	7016	2772	3728	3801	4600
AT5G40720	172.33	-1.16454	0.149444	-7.79247	6.57113e-15	7.67779e-14	AT5G40720	protein_coding	268.933	198.9	217.527	268.058	109.241	97.3096	105.559	113.109	191	148	210	299	118	99	129	148
AT3G57940	1083.02	0.779272	0.100069	7.78734	6.84351e-15	7.99198e-14	AT3G57940	protein_coding	792.718	885.644	650.508	862.449	1384.03	1271.91	1491.74	1325.2	563	659	628	962	1495	1294	1823	1734
AT2G27820	1439.81	-0.546116	0.0701322	-7.78694	6.86517e-15	8.0132e-14	ADT3	protein_coding	1821.98	1579.11	1691.53	1741.93	1249.79	1200.15	1124.33	1109.69	1294	1175	1633	1943	1350	1221	1374	1452
AT2G33060	282.378	-0.943452	0.121199	-7.78434	7.00787e-15	8.17561e-14	AtRLP27	protein_coding	409.735	335.98	367.724	373.847	212.002	162.183	187.388	210.168	291	250	355	417	229	165	229	275
AT2G25610	972.916	-0.580024	0.0745571	-7.7796	7.27534e-15	8.48334e-14	VHA-c''2	protein_coding	1243.29	1169.21	1171.54	1081.2	797.089	793.221	810.924	716.863	883	870	1131	1206	861	807	991	938
AT5G59680	138.12	2.07853	0.267299	7.77602	7.48395e-15	8.72216e-14	AT5G59680	protein_coding	46.4648	57.7886	42.4695	64.5492	149.975	166.114	344.5	233.095	33	43	41	72	162	169	421	305
AT4G36410	449.37	-0.743507	0.095622	-7.77548	7.51601e-15	8.75509e-14	UBC17	protein_coding	578.698	540.256	519.992	612.321	314.762	321.417	344.5	363.017	411	402	502	683	340	327	421	475
AT1G80040	2160.44	0.386084	0.0496681	7.77327	7.64847e-15	8.90487e-14	AT1G80040	protein_coding	1859.96	1835.95	1873.75	1920.64	2433.3	2421.91	2415.98	2522.02	1324	1365	1807	2145	2630	2460	2947	3304
AT4G21990	3954.71	-1.51966	0.19552	-7.77239	7.70163e-15	8.96222e-14	APR3	protein_coding	7079.55	5788.27	5829.72	4760.5	1382.18	2182.09	2315.76	2299.62	5028	4307	5628	5310	1493	2220	2830	3009
AT1G35320	495.524	0.975493	0.12553	7.77102	7.78566e-15	9.05541e-14	AT1G35320	protein_coding	309.765	346.732	313.86	365.779	549.908	589.755	781.466	706.928	220	258	303	408	594	600	955	925
AT3G23820	4718.94	-0.35856	0.0461451	-7.77028	7.83109e-15	9.10364e-14	GAE6	protein_coding	5339.23	5332.68	5211.32	5329.79	4079.88	3950.38	4245.28	4262.97	3792	3968	5031	5945	4407	4019	5188	5578
AT5G14580	963.482	0.780508	0.100457	7.76954	7.87715e-15	9.15255e-14	PNP2	protein_coding	702.604	799.633	653.616	683.145	1322	1058.61	1351.81	1136.43	499	595	631	762	1428	1077	1652	1487
AT5G64200	2797.57	0.401836	0.0517199	7.76947	7.88177e-15	9.15329e-14	SC35	protein_coding	2410.18	2419.36	2321.15	2489.2	3323.81	3197.32	3143.11	3076.45	1709	1798	2240	2764	3595	3271	3866	4003
AT2G30250	779.398	0.951699	0.122529	7.76715	8.02735e-15	9.31765e-14	WRKY25	protein_coding	515.337	521.441	616.326	472.464	810.976	1043.87	1184.06	1070.71	366	388	595	527	876	1062	1447	1401
AT3G51240	765.404	-0.957735	0.123318	-7.76638	8.0761e-15	9.3695e-14	F3H	protein_coding	1059.12	1057.54	826.148	1101.26	536.045	418.107	517.558	607.457	750	784	796	1234	575	431	635	790
AT2G44860	3756.55	0.557456	0.0718165	7.76222	8.34556e-15	9.67723e-14	AT2G44860	protein_coding	3084.1	3143.76	2757.05	3173.51	4481.17	4846.04	4521.88	4044.91	2181	2333	2660	3531	4835	4994	5526	5284
AT4G18905	2077.65	0.63584	0.0819272	7.76104	8.42371e-15	9.76292e-14	AT4G18905	protein_coding	1650.29	1652.96	1390.1	1814.57	2551.51	2437.57	2673.25	2450.96	1172	1230	1342	2024	2756	2480	3267	3207
AT5G23730	821.797	-0.552763	0.0712362	-7.75957	8.52159e-15	9.87138e-14	RUP2	protein_coding	1048.98	963.591	943.651	955.686	628.599	679.202	677.543	677.123	745	717	911	1066	679	691	828	886
AT3G23605	306.349	-0.985294	0.12698	-7.75941	8.53243e-15	9.87515e-14	PUX12	protein_coding	402.695	446.182	427.802	351.434	198.115	245.731	181.66	197.176	286	332	413	392	214	250	222	258
AT1G26300	590.296	0.669716	0.0863104	7.7594	8.53345e-15	9.87515e-14	AT1G26300	protein_coding	487.177	451.75	448.096	438.723	660.666	704.952	773.173	757.836	351	341	426	491	713	718	941	979
AT1G18740	998.686	0.907479	0.117011	7.75549	8.80009e-15	1.01786e-13	AT1G18740	protein_coding	661.771	779.474	682.619	654.457	1456.24	1470.46	1263.44	1021.03	470	580	659	730	1573	1496	1544	1336
AT3G52720	1211.49	-1.9418	0.25038	-7.75539	8.80747e-15	1.0182e-13	ACA1	protein_coding	1938.36	1956.62	1992.68	1801.93	730.257	495.43	311.109	465.509	1377	1456	1925	2009	789	504	380	609
AT5G45960	66.7998	-1.94545	0.250877	-7.75459	8.86298e-15	1.0241e-13	AT5G45960	protein_coding	95.7457	114.233	125.337	88.7551	20.367	37.3512	21.2755	31.3341	68	85	121	99	22	38	26	41
AT4G03270	100.563	-1.4127	0.182181	-7.7544	8.87632e-15	1.02513e-13	CYCD6-1	protein_coding	152.067	161.27	131.552	139.857	65.7298	54.0609	55.6437	44.3263	108	120	127	156	71	55	68	58
AT1G52030	53.0358	-1.83886	0.237262	-7.75033	9.16568e-15	1.05801e-13	F-ATMBP	protein_coding	77.7702	89.0755	78.4339	86.4311	25.102	19.742	25.4747	22.2573	55	66	78	96	27	20	31	29
AT2G21490	42.2274	-3.63621	0.469194	-7.74991	9.19587e-15	1.06097e-13	LEA	protein_coding	29.5685	68.54	126.373	87.8586	4.62886	8.84633	8.18289	3.82123	21	51	122	98	5	9	10	5
AT1G04870	1867.61	0.611038	0.0788472	7.74965	9.21484e-15	1.06262e-13	PRMT10	protein_coding	1419.29	1478.31	1357.99	1653.18	2183.9	2232.22	2476.14	2139.89	1008	1100	1311	1844	2359	2271	3026	2800
AT1G60995	727.76	-0.554361	0.0715569	-7.74714	9.39837e-15	1.08324e-13	AT1G60995	protein_coding	857.487	885.644	844.211	876.793	623.044	554.37	586.713	593.82	609	659	815	978	673	564	717	777
AT1G23149	155.198	1.60396	0.207078	7.74568	9.50682e-15	1.09464e-13	CPuORF29	protein_coding	84.4815	75.2596	60.0788	87.8586	157.381	240.817	288.856	246.852	60	56	58	98	170	245	353	323
AT1G23150	155.198	1.60396	0.207078	7.74568	9.50682e-15	1.09464e-13	AT1G23150	protein_coding	84.4815	75.2596	60.0788	87.8586	157.381	240.817	288.856	246.852	60	56	58	98	170	245	353	323
AT5G51670	385.209	0.888141	0.114692	7.74373	9.65449e-15	1.11109e-13	AT5G51670	protein_coding	283.013	274.16	299.358	225.922	518.432	537.66	498.338	444.792	201	204	289	252	560	547	609	582
AT1G69760	1470.43	0.615778	0.0795854	7.73731	1.0154e-14	1.16799e-13	AT1G69760	protein_coding	1109.52	1045.57	1235.76	1249.74	1678.42	1760.42	1740.5	1943.48	788	778	1193	1394	1813	1791	2127	2543
AT2G35660	749.987	-0.651627	0.0842343	-7.73588	1.02687e-14	1.18059e-13	CTF2A	protein_coding	967.952	882.334	976.009	841.856	618.632	536.846	567.521	608.75	682	654	942	941	669	547	700	795
AT5G54130	597.515	-0.853808	0.11038	-7.73519	1.03249e-14	1.18646e-13	AT5G54130	protein_coding	861.657	843.929	624.573	749.816	414.72	431.477	398.482	455.463	612	628	603	836	448	439	487	596
[truncated: 26,184 more rows]

## Sheet: OE 84vsWT 7d
	baseMean	log2FoldChange	lfcSE	stat	pvalue	padj	gene_name	gene_biotype	S_WT_dex7d_rep1_normCounts	S_WT_dex7d_rep2_normCounts	S_WT_dex7d_rep3_normCounts	S_WT_dex7d_rep4_normCounts	S_Mut_dex7d_rep1_normCounts	S_Mut_dex7d_rep2_normCounts	S_Mut_dex7d_rep3_normCounts	S_Mut_dex7d_rep4_normCounts	S_WT_dex7d_rep1_rawCounts	S_WT_dex7d_rep2_rawCounts	S_WT_dex7d_rep3_rawCounts	S_WT_dex7d_rep4_rawCounts	S_Mut_dex7d_rep1_rawCounts	S_Mut_dex7d_rep2_rawCounts	S_Mut_dex7d_rep3_rawCounts	S_Mut_dex7d_rep4_rawCounts
AT1G80280	3804.9	1.95503	0.0657387	29.7395	2.37249e-194	5.50774e-190	AT1G80280	protein_coding	1626	1614.53	1573.54	1430.48	6061.08	6133.31	5856.25	6144.01	1947	1909	1894	2310	4126	4800	4664	5262
AT1G23090	3261.92	1.81735	0.062643	29.0113	4.74409e-185	5.5067e-181	SULTR3;3	protein_coding	1425.56	1485.13	1370.83	1484.36	5376.53	4902.82	4971.03	5079.14	1707	1756	1650	2397	3660	3837	3959	4350
AT1G69530	331385	5.05279	0.197309	25.6085	1.22527e-144	9.48158e-141	EXPA1	protein_coding	20195.4	24964.1	18263.7	14111.8	771522	673671	526637	601712	23789	29058	21568	22355	529691	540808	427971	523755
AT1G20700	240.342	4.98022	0.208532	23.8823	4.68035e-126	2.71636e-122	WOX14	protein_coding	15.8674	10.9947	14.1237	17.3392	480.362	503.443	469.605	411.002	19	13	17	28	327	394	374	352
AT1G56010	907.185	3.09156	0.130901	23.6175	2.54881e-123	1.18341e-119	NAC021	protein_coding	168.551	190.419	191.008	211.073	1495.98	1458.72	1637.21	1904.52	202	225	230	341	1018	1141	1303	1632
AT3G44220	803.702	3.48746	0.150128	23.23	2.2682e-119	8.77605e-116	AT3G44220	protein_coding	139.466	127.708	128.775	130.663	1250.12	1286.72	1614.74	1751.43	167	151	155	211	851	1007	1286	1500
AT1G73680	2030.52	2.00318	0.0890137	22.5041	3.78115e-112	1.25399e-108	DOX2	protein_coding	743.265	763.709	864.867	869.437	3400.73	3066.66	3136.56	3398.94	890	903	1041	1404	2315	2400	2498	2911
AT5G56300	302.344	6.35701	0.290089	21.914	1.9113e-106	5.54636e-103	GAMT2	protein_coding	5.01077	9.30321	5.81563	8.6696	727.153	522.609	524.853	615.335	6	11	7	14	495	409	418	527
AT4G21730	763.374	5.46857	0.260983	20.9537	1.73541e-97	4.47639e-94	AT4G21730	pseudogene	35.0754	37.2129	29.9089	32.8206	894.619	1551.22	1548.19	1977.95	42	44	36	53	609	1214	1233	1694
AT3G05640	1191.78	3.10785	0.152202	20.4193	1.1267e-92	2.61564e-89	AT3G05640	protein_coding	195.393	229.104	307.583	258.599	1936.22	2052.42	2218.22	2336.74	231	279	370	417	1317	1605	1757	1986
AT1G18830	4488.32	7.49315	0.410694	18.2451	2.26345e-74	4.77692e-71	SEC31A	protein_coding	36.7457	28.7554	69.7875	62.5449	3938.38	6942.14	10261	14567.2	44	34	84	101	2681	5433	8172	12476
AT1G67720	2002.85	1.86533	0.102626	18.176	7.99466e-74	1.54663e-70	AT1G67720	protein_coding	829.283	865.199	869.021	887.395	2677.98	3088.38	3490.65	3314.87	993	1023	1046	1433	1823	2417	2780	2839
AT3G05730	15962.8	-1.04123	0.0590982	-17.6187	1.77143e-69	3.16336e-66	AT3G05730	protein_coding	20254.4	22611.9	21201.3	21872.8	10639.9	10539.1	10602.5	9980.81	24253	26736	25519	35321	7243	8248	8444	8548
AT4G08290	4644.38	3.14147	0.17899	17.5511	5.83706e-69	9.67909e-66	AT4G08290	protein_coding	1056.26	1165.71	720.776	840.119	8339.98	6994.51	8383.21	9654.46	1263	1378	870	1358	5672	5477	6670	8262
AT1G24260	2210.94	4.98041	0.288626	17.2556	1.01608e-66	1.57255e-63	SEP3	protein_coding	159.291	181.645	121.734	81.4515	5688.16	4991.41	3322.22	3141.6	189	216	149	131	3838	3903	2634	2704
AT1G36180	2254.69	2.46697	0.145944	16.9035	4.2401e-64	6.15211e-61	ACC2	protein_coding	734.741	645.871	695.78	686.203	4077.64	4426.66	2882.99	3887.65	894	776	851	1126	2752	3371	2309	3219
AT2G02810	947.625	2.05462	0.121588	16.8982	4.63854e-64	6.33434e-61	UTR1	protein_coding	373.303	339.99	360.569	396.324	1467.53	1305.88	1570.79	1766.61	447	402	434	640	999	1022	1251	1513
AT5G25770	564.568	1.62751	0.104066	15.6392	3.93917e-55	5.08043e-52	AT5G25770	protein_coding	303.202	292.238	254.324	255.361	905.99	889.484	812.434	803.509	362	345	304	418	620	691	650	685
AT3G48740	13707	1.38911	0.0892938	15.5567	1.43385e-54	1.75194e-51	SWEET11	protein_coding	7806.78	7502.62	7424.07	7565.46	20123.8	17113.2	20481.8	21638.3	9348	8871	8936	12217	13699	13393	16312	18532
AT2G40610	1753.65	-1.4372	0.0938103	-15.3203	5.59588e-53	6.49542e-50	EXPA8	protein_coding	2628.15	2521.17	2721.71	2377.33	847.611	1014.55	904.052	1014.66	3147	2981	3276	3839	577	794	720	869
AT2G39510	348.884	2.85189	0.193807	14.7151	5.15756e-49	5.70156e-46	AT2G39510	protein_coding	75.1616	80.3459	87.2344	95.9848	690.428	758.997	482.161	520.758	90	95	105	155	470	594	384	446
AT1G07880	327.788	1.96433	0.134488	14.606	2.57143e-48	2.71344e-45	MPK13	protein_coding	126.785	130.817	125.2	150.918	522.804	445.25	586.43	534.103	148	159	150	243	353	349	465	465
AT5G66110	411.3	4.87956	0.338923	14.3973	5.38417e-47	5.4345e-44	HIPP27	protein_coding	35.9105	39.7501	12.4621	20.4355	1114.97	774.331	632.837	659.705	43	47	15	33	759	606	504	565
AT1G14360	1364.47	1.90562	0.132951	14.3333	1.35526e-46	1.31093e-43	UTR3	protein_coding	602.963	541.278	546.669	608.73	1915.57	1974.16	2064.25	2662.17	722	640	658	983	1304	1545	1644	2280
AT1G71220	4716.26	0.898157	0.0627643	14.31	1.89536e-46	1.76004e-43	UGGT	protein_coding	3299.65	3240.09	3315.51	3321.07	5918.63	6235.72	5803.4	6596.05	3951	3831	3991	5363	4029	4880	4622	5649
AT5G56220	412.961	-3.56012	0.249354	-14.2774	3.02872e-46	2.7043e-43	AT5G56220	protein_coding	892.753	885.497	587.379	679.944	52.8839	75.3886	86.6384	43.2019	1069	1047	707	1098	36	59	69	37
AT5G26290	203.763	2.42793	0.170534	14.2373	5.37885e-46	4.62481e-43	AT5G26290	protein_coding	75.1616	72.7342	58.1563	50.7791	320.241	390.999	316.418	345.615	90	86	70	82	218	306	252	296
AT4G29030	2587.91	-1.29316	0.0910847	-14.1974	9.51011e-46	7.8849e-43	AT4G29030	protein_coding	3642	3325.48	3864.07	3870.36	1517.47	1590.83	1545.68	1347.43	4361	3932	4651	6250	1033	1245	1231	1154
AT3G46490	243.055	-1.78256	0.127014	-14.0343	9.61241e-45	7.6949e-42	AT3G46490	protein_coding	357.435	356.059	400.448	391.99	118.989	102.222	101.706	115.594	428	421	482	633	81	80	81	99
AT2G28810	936.236	1.33519	0.0952053	14.0244	1.10593e-44	8.55809e-42	DOF2.2	protein_coding	510.766	464.425	568.034	580.776	1372.08	1318.11	1352.49	1323.21	611	550	682	935	932	1033	1076	1141
AT1G47960	743.97	1.78483	0.127406	14.009	1.37318e-44	1.02834e-41	C/VIF1	protein_coding	341.568	308.698	354.753	334.399	966.599	1078.44	1261.91	1305.4	409	365	427	540	658	844	1005	1118
AT3G19430	3240.74	7.07055	0.507289	13.9379	3.72671e-44	2.70361e-41	AT3G19430	protein_coding	8.35129	43.1331	87.2344	52.6368	5021.03	4353.37	6872.05	9488.08	10	51	105	85	3418	3407	5473	8126
AT3G16660	2528.13	-2.03173	0.147656	-13.7599	4.44405e-43	3.12632e-40	AT3G16660	protein_coding	3490.84	4167.84	4158.17	4435.12	874.053	829.275	1181.55	1088.22	4180	4928	5005	7162	595	649	941	932
AT5G67600	1844.84	1.03267	0.0752848	13.7168	8.05579e-43	5.41112e-40	AT5G67600	protein_coding	1168.35	1212.8	1165.62	1297.34	2491.42	2337.05	2432.15	2654	1399	1434	1403	2095	1696	1829	1937	2273
AT5G04230	5653.42	2.25429	0.164356	13.7159	8.15805e-43	5.41112e-40	PAL3	protein_coding	1805.09	2001.17	1844.27	2186.22	7269.23	8444.68	9887.14	11789.6	2166	2358	2234	3528	4963	6588	7850	10087
AT4G35970	258.688	1.58125	0.115529	13.687	1.21338e-42	7.82465e-40	APX5	protein_coding	139.466	141.24	117.974	120.755	374.594	408.887	375.433	391.153	167	167	142	195	255	320	299	335
AT5G54740	453.236	-4.72469	0.345888	-13.6596	1.7697e-42	1.11037e-39	SESA5	protein_coding	638.873	788.236	847.42	1218.7	41.1319	16.6111	52.7364	22.1848	765	932	1020	1968	28	13	42	19
AT3G52490	1085.06	2.33442	0.171024	13.6496	2.02931e-42	1.23975e-39	AT3G52490	protein_coding	264.736	372.974	387.986	409.948	1654.09	1548.66	1978.87	2063.18	317	441	467	662	1126	1212	1576	1767
AT1G72416	322.585	3.41398	0.25044	13.6319	2.58647e-42	1.53961e-39	AT1G72416	protein_coding	67.443	64.0038	34.0317	55.95	493.213	464.922	750.76	650.359	80	77	41	91	333	366	593	554
AT5G57685	807.353	1.5126	0.111322	13.5876	4.74395e-42	2.75327e-39	GDU3	protein_coding	421.74	407.65	397.124	449.581	1063.55	1123.16	1221.73	1374.29	505	482	478	726	724	879	973	1177
AT1G13950	298.535	2.22109	0.164058	13.5385	9.26892e-42	5.24824e-39	ELF5A-1	protein_coding	90.1939	85.4204	114.651	130.044	468.61	495.776	458.304	545.278	108	101	138	210	319	388	365	467
AT2G02020	557.845	1.27041	0.0944467	13.4511	3.03339e-41	1.67667e-38	NPF8.4	protein_coding	337.446	322.241	308.431	339.193	741.237	854.772	823.203	736.238	404	381	369	548	506	668	657	632
AT3G08970	1546.6	4.03882	0.301802	13.3823	7.66858e-41	4.14014e-38	ERDJ3A	protein_coding	150.323	162.383	201.055	195.685	1523.35	2450.77	3221.94	4467.31	180	192	242	316	1037	1918	2566	3826
AT5G25490	426.734	1.47906	0.110695	13.3615	1.01442e-40	5.35222e-38	AT5G25490	protein_coding	249.703	201.288	210.193	239.033	656.641	647.831	576.333	632.85	299	238	253	386	447	507	459	542
AT1G70670	931.017	1.4144	0.106638	13.2636	3.76495e-40	1.94229e-37	PXG4	protein_coding	455.98	476.155	583.225	515.841	1427.86	1417.05	1295.81	1276.21	546	563	702	833	972	1109	1032	1093
AT2G05914	340.241	2.13496	0.161103	13.2521	4.38664e-40	2.21382e-37	AT2G05914	ncRNA	93.5344	136.165	145.391	129.425	555.281	628.664	534.898	498.573	112	161	175	209	378	492	426	427
AT3G06760	1388.12	0.97828	0.0745806	13.1171	2.62808e-39	1.2981e-36	DI19-4	protein_coding	959.563	1000.52	847.42	931.982	1803.93	1839.99	1854.56	1867.02	1149	1183	1020	1505	1228	1440	1477	1599
AT1G66100	340.29	-2.44401	0.187924	-13.0053	1.14147e-38	5.52069e-36	AT1G66100	protein_coding	644.719	587.794	577.409	490.451	89.6088	93.2774	145.653	93.4096	772	695	695	792	61	73	116	80
AT1G09080	1088.99	5.15296	0.397891	12.9507	2.32808e-38	1.08849e-35	MED37B	protein_coding	79.3999	39.5494	67.3483	52.0587	1062.92	1428.4	2087.53	3894.75	95	47	81	84	723	1117	1662	3333
AT3G62130	1951.49	0.972663	0.0751081	12.9502	2.34436e-38	1.08849e-35	LCD	protein_coding	1417.21	1309.22	1288.58	1255.23	2752.9	2611.77	2424.62	2552.42	1697	1548	1551	2027	1874	2044	1931	2186
AT4G18960	55.7325	4.65929	0.360369	12.9292	3.07995e-38	1.40198e-35	AG	protein_coding	2.50539	3.38299	7.47724	3.71554	113.113	108.611	105.473	101.583	3	4	9	6	77	85	84	87
AT3G03470	378.464	2.2339	0.172803	12.9275	3.15065e-38	1.40658e-35	CYP89A9	protein_coding	106.896	140.394	142.898	139.952	759.471	646.553	497.229	594.318	128	166	172	226	517	506	396	509
AT4G15340	344.784	4.33249	0.33697	12.8572	7.83466e-38	3.43173e-35	PEN1	protein_coding	23.3836	44.8246	24.9241	37.1554	421.602	488.109	693.107	1025.17	28	53	30	60	287	382	552	878
AT5G47720	1178.55	1.59471	0.124412	12.8179	1.30141e-37	5.59487e-35	AT5G47720	protein_coding	599.791	662.707	519.647	563.051	1984.04	1884.87	1540.19	1674.1	717	782	624	913	1349	1491	1218	1433
AT5G51750	3099.86	-0.684217	0.0541812	-12.6283	1.47394e-36	6.22136e-34	ATSBT1.3	protein_coding	3777.29	3807.55	3830.84	3868.5	2387.12	2509.55	2350.54	2267.52	4523	4502	4611	6247	1625	1964	1872	1942
AT3G11930	18354.2	1.89463	0.151076	12.5409	4.45857e-36	1.84832e-33	AT3G11930	protein_coding	8527.58	9137.55	6717.05	6738.71	34187.5	29085.2	25687.9	26751.9	10217	10800	8082	10883	23273	22767	20463	22903
AT5G48360	1513.86	-0.941535	0.0752649	-12.5096	6.61409e-36	2.68918e-33	FH9	protein_coding	1875.7	1904.62	2057.9	2125.91	993.041	1042.66	1066.03	1045.02	2246	2252	2477	3433	676	816	849	895
AT5G04210	72.6029	5.328	0.425955	12.5084	6.7186e-36	2.68918e-33	AT5G04210	protein_coding	4.17564	8.45747	1.66161	0.619257	118.989	148.222	146.909	151.791	5	10	2	1	81	116	117	130
AT4G05380	58.2806	5.19748	0.416039	12.4928	8.17551e-36	3.21685e-33	AT4G05380	protein_coding	4.17564	3.38299	3.32322	1.85777	111.644	106.055	99.1946	136.611	5	4	4	3	76	83	79	117
AT3G16670	4689.67	-1.7325	0.140017	-12.3735	3.63618e-35	1.4069e-32	AT3G16670	protein_coding	6884.8	8141.16	6772.72	7040.95	2091.85	1728.83	2561.48	2295.54	8244	9626	8152	11370	1424	1353	2040	1966
AT5G45520	410.803	1.45843	0.118064	12.3529	4.69773e-35	1.78783e-32	AT5G45520	protein_coding	227.155	222.431	203.547	222.932	647.827	673.386	546.198	542.943	272	263	245	360	441	527	435	465
AT1G63310	758.167	1.11762	0.0904899	12.3507	4.82724e-35	1.80749e-32	AT1G63310	protein_coding	459.321	507.448	463.589	481.782	1151.69	1033.72	1004.5	963.286	550	600	558	778	784	809	800	825
AT5G23820	3917.76	-0.82602	0.0671082	-12.3088	8.12299e-35	2.99326e-32	AT5G23820	protein_coding	5238.76	4997.52	4809.53	4994.93	2713.24	2667.99	2953.24	2966.92	6273	5909	5789	8066	1847	2088	2352	2541
AT3G55700	260.331	4.67706	0.380125	12.304	8.62113e-35	3.12718e-32	UGT76F1	protein_coding	17.5377	17.7607	23.2625	19.8162	239.446	407.61	506.018	851.195	21	21	28	32	163	319	403	729
AT5G14940	445.121	1.94873	0.158798	12.2717	1.28478e-34	4.58863e-32	NPF5.8	protein_coding	192.915	165.766	190.254	183.919	672.8	544.331	794.813	816.166	231	196	229	297	458	426	633	699
AT4G29010	6386.2	0.735509	0.0605631	12.1445	6.13499e-34	2.15794e-31	AIM1	protein_coding	4907.22	4796.23	4802.88	4665.48	8135.3	7946.47	7424.53	8411.53	5876	5671	5781	7534	5538	6219	5913	7204
AT3G15510	496.131	1.99191	0.164453	12.1124	9.08111e-34	3.14654e-31	ATNAC2	protein_coding	206.277	216.511	190.254	184.539	926.937	866.33	588.89	789.311	247	256	229	298	631	678	469	676
AT3G13760	125.748	4.23032	0.356056	11.881	1.48523e-32	5.07054e-30	AT3G13760	protein_coding	10.0215	20.2979	12.4621	8.6696	180.687	164.833	276.238	332.772	12	24	15	14	123	129	220	285
AT5G60120	1549.99	-0.919441	0.0774277	-11.8748	1.59939e-32	5.38113e-30	TOE2	protein_coding	2111.91	1983.02	1964.93	2054.04	961.48	1118.48	1079.51	1126.55	2539	2341	2355	3317	652	880	859	966
AT5G37660	537.901	1.24973	0.105843	11.8074	3.57525e-32	1.18571e-29	CRRSP60	protein_coding	311.116	299.541	360.673	303.83	706.499	727.048	764.608	829.889	372	353	434	493	480	570	609	711
[truncated: 28,113 more rows]
